# Supplementary material for: Artificial intelligence defines protein-based classification of thyroid nodules
Source: Cell Discov. 2022 Sep 6;8:85. doi: 10.1038/s41421-022-00442-x (PMC9448820; doi:10.1038/s41421-022-00442-x)
Supplement: Supplementary file 2 — Supplementary information, Table S1 [file 41421_2022_442_MOESM2_ESM.xlsx]

## Sheet: Detail
Table S1. Detailed patient information of 1161 nodules
Dataset	Centers	PatientID	Gender	Diagnosis_age	Max_nodule_size	Histopathology_type	Type_abbreviation	Bethesda_Score
Discovery_set	SG	13:PF437	Male	59	/	Normal Thyroid	N
Discovery_set	SG	13:PF1332	Male	73	/	Normal Thyroid	N
Discovery_set	SG	13:PF1661	Male	51	/	Normal Thyroid	N
Discovery_set	SG	14:PF23	Male	64	/	Normal Thyroid	N
Discovery_set	SG	14:PF32	Male	59	/	Normal Thyroid	N			Note:
Discovery_set	SG	14:PF484	Male	58	/	Normal Thyroid	N			"/" indicated normal thyroid withour any nodules.
Discovery_set	SG	14:PF882	Male	78	/	Normal Thyroid	N			"-" indicated the nodule size information were not recorded.
Discovery_set	SG	14:PF928	Male	67	/	Normal Thyroid	N			NIFTP is the abbreaviation for Non-invasive follicular thyroid neoplasm with papillarylike nuclear features.
Discovery_set	SG	14:PF1192	Male	47	/	Normal Thyroid	N
Discovery_set	SG	14:PF1641	Male	79	/	Normal Thyroid	N
Discovery_set	SG	15:PF515	Male	80	/	Normal Thyroid	N
Discovery_set	SG	15:PF693	Male	66	/	Normal Thyroid	N
Discovery_set	SG	15:PF763	Male	66	/	Normal Thyroid	N
Discovery_set	SG	15:PF923	Male	52	/	Normal Thyroid	N
Discovery_set	SG	15:PF939	Male	67	/	Normal Thyroid	N
Discovery_set	SG	15:PF1190	Male	65	/	Normal Thyroid	N
Discovery_set	SG	15:PF1416	Male	61	/	Normal Thyroid	N
Discovery_set	SG	15:PF1493	Male	76	/	Normal Thyroid	N
Discovery_set	SG	16:PF166	Female	66	/	Normal Thyroid	N
Discovery_set	SG	16:PF213	Male	81	/	Normal Thyroid	N
Discovery_set	SG	16:PF391	Male	64	/	Normal Thyroid	N
Discovery_set	SG	16:PF682	Male	51	/	Normal Thyroid	N
Discovery_set	SG	16:PF857	Male	82	/	Normal Thyroid	N
Discovery_set	SG	16:PF1326	Male	76	/	Normal Thyroid	N
Discovery_set	SG	16:PF1790	Male	67	/	Normal Thyroid	N
Discovery_set	SG	14:PF469	Male	67	/	Normal Thyroid	N
Discovery_set	SG	16:PF1692	Male	69	/	Normal Thyroid	N
Discovery_set	SG	17:PF258	Male	75	/	Normal Thyroid	N
Discovery_set	SG	16:PF1862	Male	80	/	Normal Thyroid	N
Discovery_set	SG	12:PB22849	Male	75	/	Normal Thyroid	N
Discovery_set	SG	13:PF598	Female	81	/	Normal Thyroid	N
Discovery_set	SG	14:PF1589	Male	38	/	Normal Thyroid	N
Discovery_set	SG	15:PF1730	Male	66	/	Normal Thyroid	N
Discovery_set	SG	16:PF1001	Male	50	/	Normal Thyroid	N
Discovery_set	SG	16:PF1114	Male	68	/	Normal Thyroid	N
Discovery_set	SG	12:PB23911	Male	54	/	Normal Thyroid	N
Discovery_set	SG	12:PB30794	Male	61	/	Normal Thyroid	N
Discovery_set	SG	12:PB31337	Male	52	/	Normal Thyroid	N
Discovery_set	SG	15:PF1803	Male	78	/	Normal Thyroid	N
Discovery_set	SG	16:PF521	Male	68	/	Normal Thyroid	N
Discovery_set	SG	14:PB7699	Female	74	2	Multiniodular goitre	M
Discovery_set	SG	16:PB16874	Female	65	5.8	Multiniodular goitre	M
Discovery_set	SG	12:PB927	Female	28	2	Multiniodular goitre	M
Discovery_set	SG	12:PB1359	Female	44	2.3	Multiniodular goitre	M
Discovery_set	SG	12:PB4755	Female	62	3.8	Multiniodular goitre	M
Discovery_set	SG	12:PB6724	Female	36	2.5	Multiniodular goitre	M
Discovery_set	SG	12:PB10432	Female	65	5	Multiniodular goitre	M
Discovery_set	SG	12:PB14083	Female	65	2.5	Multiniodular goitre	M
Discovery_set	SG	12:PB16065	Female	63	4.7	Multiniodular goitre	M
Discovery_set	SG	12:PB16784	Female	36	4	Multiniodular goitre	M
Discovery_set	SG	12:PB18432	Female	56	0.4	Multiniodular goitre	M
Discovery_set	SG	12:PB19550	Female	40	0.9	Multiniodular goitre	M
Discovery_set	SG	12:PB21274	Female	27	2.4	Multiniodular goitre	M
Discovery_set	SG	12:PB23148	Female	37	3	Multiniodular goitre	M
Discovery_set	SG	12:PB25461	Female	46	4.5	Multiniodular goitre	M
Discovery_set	SG	12:PB32391	Female	65	5	Multiniodular goitre	M
Discovery_set	SG	13:PB3	Female	56	3.5	Multiniodular goitre	M
Discovery_set	SG	13:PB12	Female	25	4	Multiniodular goitre	M
Discovery_set	SG	13:PB3613	Female	50	2.3	Multiniodular goitre	M
Discovery_set	SG	13:PF75	Female	53	3	Multiniodular goitre	M
Discovery_set	SG	13:PB5131	Female	65	2	Multiniodular goitre	M
Discovery_set	SG	13:PB5288	Female	62	2.3	Multiniodular goitre	M
Discovery_set	SG	13:PB5610	Male	60	3.8	Multiniodular goitre	M
Discovery_set	SG	13:PB10663	Female	72	1.5	Multiniodular goitre	M
Discovery_set	SG	13:PB12796	Male	65	4.5	Multiniodular goitre	M
Discovery_set	SG	13:PB13706	Female	57	5	Multiniodular goitre	M
Discovery_set	SG	13:PF637	Male	60	5	Multiniodular goitre	M
Discovery_set	SG	13:PF962	Female	32	2.5	Multiniodular goitre	M
Discovery_set	SG	13:PF978	Female	24	2.7	Multiniodular goitre	M
Discovery_set	SG	13:PB20418	Female	64	1.5	Multiniodular goitre	M
Discovery_set	SG	14:PB210	Female	68	5	Multiniodular goitre	M
Discovery_set	SG	14:PB630	Female	74	3	Multiniodular goitre	M
Discovery_set	SG	14:PB807	Female	55	1.2	Multiniodular goitre	M
Discovery_set	SG	14:PB1303	Female	55	3.5	Multiniodular goitre	M
Discovery_set	SG	14:PB4200	Female	52	5	Multiniodular goitre	M
Discovery_set	SG	14:PB6699	Female	81	11.5	Multiniodular goitre	M
Discovery_set	SG	14:PB11638	Female	67	1.5	Multiniodular goitre	M
Discovery_set	SG	14:PB13327	Female	42	-	Multiniodular goitre	M
Discovery_set	SG	14:PB15608	Female	67	2.4	Multiniodular goitre	M
Discovery_set	SG	14:PF1038	Female	17	-	Multiniodular goitre	M
Discovery_set	SG	14:PF1047	Female	38	-	Multiniodular goitre	M
Discovery_set	SG	14:PB18211	Female	43	-	Multiniodular goitre	M
Discovery_set	SG	14:PB19933	Male	75	2.8	Multiniodular goitre	M
Discovery_set	SG	14:PB21901	Female	55	7	Multiniodular goitre	M
Discovery_set	SG	14:PB23783	Female	71	4	Multiniodular goitre	M
Discovery_set	SG	14:PF1563	Female	64	2	Multiniodular goitre	M
Discovery_set	SG	14:PB27744	Female	64	6.5	Multiniodular goitre	M
Discovery_set	SG	15:PF31	Female	76	1.4	Multiniodular goitre	M
Discovery_set	SG	15:PB1975	Female	64	4	Multiniodular goitre	M
Discovery_set	SG	15:PB3492	Female	63	3.5	Multiniodular goitre	M
Discovery_set	SG	15:PB6318	Male	67	5.5	Multiniodular goitre	M
Discovery_set	SG	15:PB7918	Female	52	5.2	Multiniodular goitre	M
Discovery_set	SG	15:PF486	Female	75	2.5	Multiniodular goitre	M
Discovery_set	SG	15:PB9621	Female	42	2.3	Multiniodular goitre	M
Discovery_set	SG	15:PF576	Female	65	2.5	Multiniodular goitre	M
Discovery_set	SG	15:PF621	Female	46	4	Multiniodular goitre	M
Discovery_set	SG	15:PF1651	Female	37	0.5	Multiniodular goitre	M
Discovery_set	SG	16:PF12	Female	52	6	Multiniodular goitre	M
Discovery_set	SG	16:PB834	Female	28	1.5	Multiniodular goitre	M
Discovery_set	SG	16:PB2997	Female	56	2.5	Multiniodular goitre	M
Discovery_set	SG	16:PF435	Female	35	3.5	Multiniodular goitre	M
Discovery_set	SG	16:PB9397	Female	61	4.5	Multiniodular goitre	M
Discovery_set	SG	16:PB12504	Female	63	2	Multiniodular goitre	M
Discovery_set	SG	16:PB13004	Female	60	4.5	Multiniodular goitre	M
Discovery_set	SG	16:PB14576	Female	55	0.8	Multiniodular goitre	M
Discovery_set	SG	16:PB26430	Female	46	2.8	Multiniodular goitre	M
Discovery_set	SG	16:PB28400	Female	74	4	Multiniodular goitre	M
Discovery_set	SG	12:PB11093	Female	38	3.5	Multiniodular goitre	M
Discovery_set	SG	12:PB16048	Female	66	2.5	Multiniodular goitre	M
Discovery_set	SG	12:PB26454	Female	27	2	Multiniodular goitre	M
Discovery_set	SG	12:PB27500	Female	28	1.2	Multiniodular goitre	M
Discovery_set	SG	12:PB29691	Female	34	0.9	Multiniodular goitre	M
Discovery_set	SG	12:PB31402	Female	35	2.5	Multiniodular goitre	M
Discovery_set	SG	12:PB32529	Female	65	3	Multiniodular goitre	M
Discovery_set	SG	12:PB33135	Female	57	1.7	Multiniodular goitre	M
Discovery_set	SG	12:PB34021	Female	68	3	Multiniodular goitre	M
Discovery_set	SG	12:PB34414	Female	46	2.7	Multiniodular goitre	M
Discovery_set	SG	13:PB986	Female	71	3.5	Multiniodular goitre	M
Discovery_set	SG	13:PB1304	Female	51	2.2	Multiniodular goitre	M
Discovery_set	SG	13:PB3162	Female	58	4.5	Multiniodular goitre	M
Discovery_set	SG	13:PB4104	Female	57	2.1	Multiniodular goitre	M
Discovery_set	SG	13:PB7278	Female	73	3	Multiniodular goitre	M
Discovery_set	SG	13:PF525	Female	66	1.1	Multiniodular goitre	M
Discovery_set	SG	13:PF654	Female	68	2	Multiniodular goitre	M
Discovery_set	SG	13:PF881	Female	39	2.4	Multiniodular goitre	M
Discovery_set	SG	13:PF934	Female	36	4.5	Multiniodular goitre	M
Discovery_set	SG	13:PF994	Female	58	4	Multiniodular goitre	M
Discovery_set	SG	13:PB22851	Female	64	3.5	Multiniodular goitre	M
Discovery_set	SG	13:PF1157	Female	51	2	Multiniodular goitre	M
Discovery_set	SG	13:PF1291	Female	59	1.5	Multiniodular goitre	M
Discovery_set	SG	13:PB25499	Female	72	6.8	Multiniodular goitre	M
Discovery_set	SG	13:PF1590	Male	75	2.2	Multiniodular goitre	M
Discovery_set	SG	14:PB1019	Female	65	2	Multiniodular goitre	M
Discovery_set	SG	14:PB990	Female	56	1.1	Multiniodular goitre	M
Discovery_set	SG	14:PB11011	Female	49	1.3	Multiniodular goitre	M
Discovery_set	SG	14:PF804	Female	69	1.1	Multiniodular goitre	M
Discovery_set	SG	14:PB21492	Female	68	4	Multiniodular goitre	M
Discovery_set	SG	14:PB21968	Female	47	1.5	Multiniodular goitre	M
Discovery_set	SG	14:PF1377	Female	65	-	Multiniodular goitre	M
Discovery_set	SG	14:PF1457	Female	53	1	Multiniodular goitre	M
Discovery_set	SG	14:PB28983	Female	52	3	Multiniodular goitre	M
Discovery_set	SG	14:PB29040	Female	42	2.5	Multiniodular goitre	M
Discovery_set	SG	14:PB32567	Female	63	0.5	Multiniodular goitre	M
Discovery_set	SG	15:PB3463	Female	61	1.8	Multiniodular goitre	M
Discovery_set	SG	15:PF210	Female	67	3	Multiniodular goitre	M
Discovery_set	SG	15:PB9084	Female	28	2.1	Multiniodular goitre	M
Discovery_set	SG	15:PF550	Female	62	0.9	Multiniodular goitre	M
Discovery_set	SG	15:PF588	Female	66	1.8	Multiniodular goitre	M
Discovery_set	SG	15:PF593	Female	51	1.5	Multiniodular goitre	M
Discovery_set	SG	15:PF635	Female	75	3	Multiniodular goitre	M
Discovery_set	SG	15:PB14021	Female	29	1.6	Multiniodular goitre	M
Discovery_set	SG	15:PF945	Female	38	3	Multiniodular goitre	M
Discovery_set	SG	15:PB17725	Female	50	8.5	Multiniodular goitre	M
Discovery_set	SG	15:PF1289	Female	83	3.8	Multiniodular goitre	M
Discovery_set	SG	15:PF1550	Female	36	3	Multiniodular goitre	M
Discovery_set	SG	15:PB29034	Female	59	2.5	Multiniodular goitre	M
Discovery_set	SG	15:PF1762	Female	46	2.2	Multiniodular goitre	M
Discovery_set	SG	16:PB14245	Female	51	2.1	Multiniodular goitre	M
Discovery_set	SG	16:PB15585	Female	33	5.3	Multiniodular goitre	M
Discovery_set	SG	16:PB16739	Male	59	2.5	Multiniodular goitre	M
Discovery_set	SG	16:PF1309	Female	33	2	Multiniodular goitre	M
Discovery_set	SG	16:PB24849	Female	40	2.5	Multiniodular goitre	M
Discovery_set	SG	16:PF1573	Female	77	2.5	Multiniodular goitre	M
Discovery_set	SG	16:PB26546	Female	61	2.4	Multiniodular goitre	M
Discovery_set	SG	16:PB26613	Female	55	1.4	Multiniodular goitre	M
Discovery_set	SG	16:PF1763	Female	69	1.2	Multiniodular goitre	M
Discovery_set	SG	17:PB631	Female	63	2	Multiniodular goitre	M
Discovery_set	SG	17:PB4089	Female	72	4.5	Multiniodular goitre	M
Discovery_set	SG	17:PF218	Female	56	2.5	Multiniodular goitre	M
Discovery_set	SG	17:PF263	Female	61	2	Multiniodular goitre	M
Discovery_set	SG	17:PF299	Female	33	2.5	Multiniodular goitre	M
Discovery_set	SG	15:PF235	Female	66	3	Multiniodular goitre	M
Discovery_set	SG	14:PB32425	Female	56	3	Multiniodular goitre	M
Discovery_set	SG	15:PB19812	Female	63	4	Multiniodular goitre	M
Discovery_set	SG	16:PB30584	Female	37	4	Multiniodular goitre	M
Discovery_set	SG	17:PB2002	Female	34	3.2	Multiniodular goitre	M
Discovery_set	SG	17:PB3937	Male	59	4.4	Multiniodular goitre	M
Discovery_set	SG	12:PB362	Female	53	3	Nodular goitre	M
Discovery_set	SG	14:PB9087	Female	34	5.8	Nodular goitre	M
Discovery_set	SG	14:PB9667	Female	52	5.5	Nodular goitre	M
Discovery_set	SG	14:PB11170	Female	52	3.5	Nodular goitre	M
Discovery_set	SG	12:PB13019	Female	79	3.5	Nodular goitre	M
Discovery_set	SG	13:PB3746	Female	44	2.5	Nodular goitre	M
Discovery_set	SG	13:PB4154	Female	50	3	Nodular goitre	M
Discovery_set	SG	13:PB4338	Female	31	2.2	Nodular goitre	M
Discovery_set	SG	13:PF494	Male	32	4	Nodular goitre	M
Discovery_set	SG	13:PF919	Female	71	0.2	Nodular goitre	M
Discovery_set	SG	13:PB24052	Female	52	2.1	Nodular goitre	M
Discovery_set	SG	14:PB5248	Female	32	4	Nodular goitre	M
Discovery_set	SG	14:PB21299	Male	29	2.3	Nodular goitre	M
Discovery_set	SG	14:PB31747	Male	74	5.2	Nodular goitre	M
Discovery_set	SG	15:PB1449	Male	55	3.5	Nodular goitre	M
Discovery_set	SG	15:PB4110	Female	56	3.7	Nodular goitre	M
Discovery_set	SG	15:PB6646	Female	43	-	Nodular goitre	M
Discovery_set	SG	15:PF463	Female	46	1.9	Nodular goitre	M
Discovery_set	SG	16:PF699	Female	67	1.8	Nodular goitre	M
Discovery_set	SG	16:PF860	Female	56	5.5	Nodular goitre	M
Discovery_set	SG	16:PB16244	Female	64	1.2	Nodular goitre	M
Discovery_set	SG	16:PB17275	Female	54	2.4	Nodular goitre	M
Discovery_set	SG	16:PB27453	Male	70	5	Nodular goitre	M
Discovery_set	SG	12:PB3986	Female	46	5	Multinodular goitre with degenerative changes	M
Discovery_set	SG	12:PB5535	Female	64	0.5	Multinodular goitre with thyroiditis	M
Discovery_set	SG	16:PF1452	Female	60	2.5	Multinodular goitre with thyroiditis	M
Discovery_set	SG	12:PB33279	Female	28	3.8	Nodular hyperplasia	M
Discovery_set	SG	13:PB12367	Female	30	1.5	Nodular hyperplasia	M
Discovery_set	SG	12:PB6712	Female	34	3	Nodular hyperplasia	M
Discovery_set	SG	13:PB1026	Female	40	1.5	Nodular hyperplasia	M
Discovery_set	SG	13:PB21249	Male	65	0.7	Nodular hyperplasia	M
Discovery_set	SG	14:PF825	Male	56	3.4	Nodular hyperplasia	M
Discovery_set	SG	14:PB14859	Male	60	3.8	Nodular hyperplasia	M
Discovery_set	SG	14:PF1053	Male	66	1	Nodular hyperplasia	M
Discovery_set	SG	15:PB666	Female	62	1	Nodular hyperplasia	M
Discovery_set	SG	16:PB8759	Male	55	4.5	Nodular hyperplasia	M
Discovery_set	SG	15:PF1469	Female	59	3.5	Nodular hyperplasia	M
Discovery_set	SG	16:PF1614	Female	42	4	Hashimoto thyroiditis	M
Discovery_set	SG	16:PB25447	Female	27	2.6	Benign colloid nodule	M
Discovery_set	SG	13:PF555	Male	45	5	Benign colloid nodule	M
Discovery_set	SG	13:PB1578	Female	55	1.8	Benign colloid nodule	M
Discovery_set	SG	13:PB6889	Male	37	4	Benign colloid nodule	M
Discovery_set	SG	13:PB2054	Female	55	6	Benign colloid nodule	M
Discovery_set	SG	13:PF473	Female	78	1	Adenomatous nodule	M
Discovery_set	SG	13:PF857	Female	47	2.5	Adenomatous nodule	M
Discovery_set	SG	14:PF858	Female	46	2	Adenomatous nodule	M
Discovery_set	SG	15:PB5294	Female	57	3.8	Adenomatous nodule	M
Discovery_set	SG	15:PF500	Female	46	2.5	Adenomatous nodule	M
Discovery_set	SG	16:PF642	Male	46	1.7	Adenomatous nodule	M
Discovery_set	SG	15:PB11606	Male	70	2.7	Adenomatous nodule	M
Discovery_set	SG	15:PB26825	Female	73	0.7	Adenomatous nodule	M
Discovery_set	SG	12:PB7220	Female	46	3	Adenomatous nodule	M
Discovery_set	SG	14:PF1065	Female	67	2.5	Adenomatous nodule	M
Discovery_set	SG	13:PB27614	Female	50	2.1	Adenomatous nodule	M
Discovery_set	SG	15:PF281	Male	66	2.2	Adenomatous goitre	M
Discovery_set	SG	15:PF434	Male	53	4.2	Adenomatous goitre	M
Discovery_set	SG	16:PF155	Female	40	6	Adenomatous goitre	M
Discovery_set	SG	13:PB16204	Female	60	5	Adenomatous goitre	M
Discovery_set	SG	14:PB14095	Male	48	3	Adenomatous goitre	M
Discovery_set	SG	15:PF1064	Female	73	0.8	Adenomatous goitre	M
Discovery_set	SG	15:PF1090	Female	45	2.5	Adenomatous goitre	M
Discovery_set	SG	16:PB8580	Female	41	1.7	Adenomatous goitre	M
Discovery_set	SG	14:PB28879	Female	50	1.7	Adenomatous goitre	M
Discovery_set	SG	12:PB30094	Female	51	4	Adenomatous goitre	M
Discovery_set	SG	16:PB6064	Female	62	7.5	Adenomatous goitre	M
Discovery_set	SG	16:PB22107	Female	55	2.9	Adenomatous goitre	M
Discovery_set	SG	14:PF1433	Female	66	3	Follicular adenoma	A
Discovery_set	SG	12:PB4599	Male	32	3	Follicular adenoma	A
Discovery_set	SG	12:PB5311	Female	41	6.8	Follicular adenoma	A
Discovery_set	SG	12:PB7722	Female	50	3	Follicular adenoma	A
Discovery_set	SG	12:PB9448	Female	23	4	Follicular adenoma	A
Discovery_set	SG	12:PB13854	Female	78	2	Follicular adenoma	A
Discovery_set	SG	12:PB15504	Female	62	3.4	Follicular adenoma	A
Discovery_set	SG	12:PB16174	Male	49	4.5	Follicular adenoma	A
Discovery_set	SG	12:PB20117	Male	51	3	Follicular adenoma	A
Discovery_set	SG	12:PB22352	Female	13	2.2	Follicular adenoma	A
Discovery_set	SG	12:PB25785	Female	43	4.5	Follicular adenoma	A
Discovery_set	SG	12:PB27078	Male	39	2.5	Follicular adenoma	A
Discovery_set	SG	12:PB28151	Female	40	5.5	Follicular adenoma	A
Discovery_set	SG	12:PB31852	Female	40	4.5	Follicular adenoma	A
Discovery_set	SG	12:PB33634	Female	48	2.8	Follicular adenoma	A
Discovery_set	SG	12:PB35380	Male	67	5.5	Follicular adenoma	A
Discovery_set	SG	13:PB2750	Female	33	5.5	Follicular adenoma	A
Discovery_set	SG	13:PB6407	Female	35	2.5	Follicular adenoma	A
Discovery_set	SG	13:PB12694	Female	28	4.2	Follicular adenoma	A
Discovery_set	SG	13:PF623	Female	66	10	Follicular adenoma	A
Discovery_set	SG	13:PB14440	Female	21	6.5	Follicular adenoma	A
Discovery_set	SG	13:PB15422	Female	29	8	Follicular adenoma	A
Discovery_set	SG	13:PF734	Female	45	3.5	Follicular adenoma	A
Discovery_set	SG	13:PF750	Female	43	3.2	Follicular adenoma	A
Discovery_set	SG	13:PB19479	Female	44	2.8	Follicular adenoma	A
Discovery_set	SG	13:PB20419	Male	47	3.5	Follicular adenoma	A
Discovery_set	SG	13:PB21904	Female	65	1	Follicular adenoma	A
Discovery_set	SG	13:PB27402	Male	50	2.5	Follicular adenoma	A
Discovery_set	SG	13:PF1418	Female	71	4	Follicular adenoma	A
Discovery_set	SG	14:PB2615	Female	35	1.5	Follicular adenoma	A
Discovery_set	SG	14:PB5914	Male	38	4.5	Follicular adenoma	A
Discovery_set	SG	14:PF395	Female	48	4	Follicular adenoma	A
Discovery_set	SG	14:PB7153	Female	52	4	Follicular adenoma	A
Discovery_set	SG	14:PB7956	Female	22	4.5	Follicular adenoma	A
Discovery_set	SG	14:PB10336	Female	55	3	Follicular adenoma	A
Discovery_set	SG	14:PF621	Female	53	4	Follicular adenoma	A
Discovery_set	SG	14:PF739	Female	67	1.5	Follicular adenoma	A
Discovery_set	SG	14:PB15180	Male	49	6	Follicular adenoma	A
Discovery_set	SG	14:PF906	Female	52	-	Follicular adenoma	A
Discovery_set	SG	14:PB16082	Female	15	2.5	Follicular adenoma	A
Discovery_set	SG	14:PB18021	Female	35	3.7	Follicular adenoma	A
Discovery_set	SG	14:PB22099	Female	57	2.5	Follicular adenoma	A
Discovery_set	SG	14:PF1278	Female	46	1.4	Follicular adenoma	A
Discovery_set	SG	14:PF1279	Female	43	1.5	Follicular adenoma	A
Discovery_set	SG	14:PB25665	Female	35	4.5	Follicular adenoma	A
Discovery_set	SG	14:PF1509	Male	58	4.5	Follicular adenoma	A
Discovery_set	SG	14:PF1657	Female	45	3.5	Follicular adenoma	A
Discovery_set	SG	14:PF1723	Female	52	4	Follicular adenoma	A
Discovery_set	SG	14:PF1792	Male	71	3	Follicular adenoma	A
Discovery_set	SG	15:PB5833	Female	39	5	Follicular adenoma	A
Discovery_set	SG	15:PB7760	Female	33	5	Follicular adenoma	A
Discovery_set	SG	15:PB14746	Female	49	3.9	Follicular adenoma	A
Discovery_set	SG	15:PB15167	Male	69	4	Follicular adenoma	A
Discovery_set	SG	15:PB19065	Female	32	3	Follicular adenoma	A
Discovery_set	SG	15:PB19257	Female	35	4	Follicular adenoma	A
Discovery_set	SG	15:PF1229	Female	75	3.5	Follicular adenoma	A
Discovery_set	SG	15:PB24469	Female	32	2.8	Follicular adenoma	A
Discovery_set	SG	15:PF1453	Female	63	2.7	Follicular adenoma	A
Discovery_set	SG	15:PB26367	Female	54	4	Follicular adenoma	A
Discovery_set	SG	15:PF1503	Female	73	2.4	Follicular adenoma	A
Discovery_set	SG	15:PB28048	Female	48	5.5	Follicular adenoma	A
Discovery_set	SG	15:PB28745	Female	16	5.2	Follicular adenoma	A
Discovery_set	SG	15:PF1667	Female	41	3	Follicular adenoma	A
Discovery_set	SG	16:PB1677	Female	25	2.5	Follicular adenoma	A
Discovery_set	SG	16:PF315	Male	67	7	Follicular adenoma	A
Discovery_set	SG	16:PF358	Female	33	2.5	Follicular adenoma	A
Discovery_set	SG	16:PF383	Female	41	1.4	Follicular adenoma	A
Discovery_set	SG	16:PF441	Female	54	1	Follicular adenoma	A
Discovery_set	SG	16:PF518	Female	77	5.5	Follicular adenoma	A
Discovery_set	SG	16:PF597	Female	59	5	Follicular adenoma	A
Discovery_set	SG	16:PF611	Male	62	2.5	Follicular adenoma	A
Discovery_set	SG	16:PF689	Female	68	10	Follicular adenoma	A
Discovery_set	SG	16:PB15540	Female	31	4.8	Follicular adenoma	A
Discovery_set	SG	16:PB15781	Female	32	2.2	Follicular adenoma	A
Discovery_set	SG	16:PB16814	Female	66	6	Follicular adenoma	A
Discovery_set	SG	16:PF1256	Female	59	6	Follicular adenoma	A
Discovery_set	SG	16:PF1390	Male	65	-	Follicular adenoma	A
Discovery_set	SG	12:PB17949	Male	36	2	Follicular adenoma	A
Discovery_set	SG	12:PB18624	Female	32	2	Follicular adenoma	A
Discovery_set	SG	12:PB25783	Male	57	5	Follicular adenoma	A
Discovery_set	SG	12:PB26407	Male	71	6.5	Follicular adenoma	A
Discovery_set	SG	12:PB30925	Female	31	3.5	Follicular adenoma	A
Discovery_set	SG	13:PF229	Female	38	2.5	Follicular adenoma	A
Discovery_set	SG	13:PF435	Male	73	4.5	Follicular adenoma	A
Discovery_set	SG	13:PF1702	Female	60	3.5	Follicular adenoma	A
Discovery_set	SG	14:PF344	Female	36	4.5	Follicular adenoma	A
Discovery_set	SG	14:PB7899	Female	39	3	Follicular adenoma	A
Discovery_set	SG	14:PB8293	Female	19	3	Follicular adenoma	A
Discovery_set	SG	14:PB9751	Female	57	2.7	Follicular adenoma	A
Discovery_set	SG	14:PF933	Male	77	1.3	Follicular adenoma	A
Discovery_set	SG	14:PB26018	Female	64	3	Follicular adenoma	A
Discovery_set	SG	15:PF548	Female	51	4	Follicular adenoma	A
Discovery_set	SG	15:PB18168	Male	55	2	Follicular adenoma	A
Discovery_set	SG	16:PF81	Female	50	3	Follicular adenoma	A
Discovery_set	SG	16:PB1318	Female	65	5	Follicular adenoma	A
Discovery_set	SG	16:PB1993	Female	23	1.5	Follicular adenoma	A
Discovery_set	SG	16:PF237	Female	48	2.3	Follicular adenoma	A
Discovery_set	SG	16:PB5357	Female	36	1.9	Follicular adenoma	A
Discovery_set	SG	16:PF528	Female	36	1.7	Follicular adenoma	A
Discovery_set	SG	16:PF584	Male	26	3	Follicular adenoma	A
Discovery_set	SG	16:PB11585	Male	44	5	Follicular adenoma	A
Discovery_set	SG	16:PB12011	Female	37	2.2	Follicular adenoma	A
Discovery_set	SG	16:PF737	Female	34	2.2	Follicular adenoma	A
Discovery_set	SG	16:PB24385	Female	57	3.2	Follicular adenoma	A
Discovery_set	SG	16:PB25591	Female	48	2	Follicular adenoma	A
Discovery_set	SG	16:PF1583	Female	62	3.5	Follicular adenoma	A
Discovery_set	SG	16:PB26846	Female	46	1.9	Follicular adenoma	A
Discovery_set	SG	16:PF1791	Female	49	4	Follicular adenoma	A
Discovery_set	SG	17:PB2090	Male	44	3	Follicular adenoma	A
Discovery_set	SG	14:PF1785	Female	52	3	Follicular adenoma	A
Discovery_set	SG	14:PF1619	Male	69	5.5	Follicular adenoma	A
Discovery_set	SG	14:PB32243	Female	59	2.2	Follicular adenoma	A
Discovery_set	SG	17:PB431	Female	58	3.2	Follicular adenoma	A
Discovery_set	SG	15:PF147_A	Female	44	-	Follicular adenoma	A
Discovery_set	SG	13:PF809	Female	73	3.6	Hurthle cell adenoma	A
Discovery_set	SG	13:PB20026	Female	68	6	Hurthle cell adenoma	A
Discovery_set	SG	13:PB20046	Female	56	4.4	Hurthle cell adenoma	A
Discovery_set	SG	13:PB27137	Female	64	3	Hurthle cell adenoma	A
Discovery_set	SG	14:PB4998	Female	48	4	Hurthle cell adenoma	A
Discovery_set	SG	15:PF1626	Male	54	3.5	Hurthle cell adenoma	A
Discovery_set	SG	16:PF708	Female	41	3.3	Hurthle cell adenoma	A
Discovery_set	SG	12:PB8462	Female	48	2.3	Hurthle cell adenoma	A
Discovery_set	SG	13:PF55	Female	32	5	Hurthle cell adenoma	A
Discovery_set	SG	13:PF172	Male	53	5.5	Hurthle cell adenoma	A
Discovery_set	SG	13:PF572	Female	58	-	Hurthle cell adenoma	A
Discovery_set	SG	13:PF670	Female	78	1.7	Hurthle cell adenoma	A
Discovery_set	SG	15:PB7471	Female	21	1.5	Hurthle cell adenoma	A
Discovery_set	SG	15:PB29486	Male	64	6.5	Hurthle cell adenoma	A
Discovery_set	SG	15:PB32468	Female	76	4	Hurthle cell adenoma	A
Discovery_set	SG	16:PF7	Female	76	3	Hurthle cell adenoma	A
Discovery_set	SG	16:PB5053	Female	55	2.4	Hurthle cell adenoma	A
Discovery_set	SG	16:PB22367	Female	66	4.5	Hurthle cell adenoma	A
Discovery_set	SG	16:PB23532	Female	37	3.1	Hurthle cell adenoma	A
Discovery_set	SG	16:PB24192	Female	74	4.5	Hurthle cell adenoma	A
Discovery_set	SG	16:PF1963	Male	53	5	Hurthle cell adenoma	A
Discovery_set	SG	14:PF939	Female	64	3	Hurthle cell adenoma	A
Discovery_set	SG	16:PB8837	Female	70	3	Hurthle cell adenoma	A
Discovery_set	SG	16:PB18677	Female	40	6	Minimally invasive follicular carcinoma	C
Discovery_set	SG	12:PB4601	Female	51	5	Minimally invasive follicular carcinoma	C
Discovery_set	SG	12:PB6136	Female	35	2.6	Minimally invasive follicular carcinoma	C
Discovery_set	SG	12:PB10433	Male	61	7.4	Minimally invasive follicular carcinoma	C
Discovery_set	SG	12:PB17957	Female	32	8	Minimally invasive follicular carcinoma	C
Discovery_set	SG	12:PB25731	Female	25	2.2	Minimally invasive follicular carcinoma	C
Discovery_set	SG	12:PB33568	Male	27	6	Minimally invasive follicular carcinoma	C
Discovery_set	SG	12:PB34360	Female	17	6	Minimally invasive follicular carcinoma	C
Discovery_set	SG	13:PB6502	Male	76	6.5	Minimally invasive follicular carcinoma	C
Discovery_set	SG	13:PB21385	Female	51	3.8	Minimally invasive follicular carcinoma	C
Discovery_set	SG	13:PB27400	Female	55	3.3	Minimally invasive follicular carcinoma	C
Discovery_set	SG	14:PB3375	Male	63	4.5	Minimally invasive follicular carcinoma	C
Discovery_set	SG	14:PB5790	Female	41	4	Minimally invasive follicular carcinoma	C
Discovery_set	SG	14:PF400	Female	26	4	Minimally invasive follicular carcinoma	C
Discovery_set	SG	14:PB24992	Female	65	1.8	Minimally invasive follicular carcinoma	C
Discovery_set	SG	15:PB4570	Female	61	1	Minimally invasive follicular carcinoma	C
Discovery_set	SG	15:PF1157	Female	53	3	Minimally invasive follicular carcinoma	C
Discovery_set	SG	15:PB23051	Male	56	5	Minimally invasive follicular carcinoma	C
Discovery_set	SG	15:PB31113	Female	49	1.2	Minimally invasive follicular carcinoma	C
Discovery_set	SG	15:PF1774	Female	34	4	Minimally invasive follicular carcinoma	C
Discovery_set	SG	16:PB4860	Male	58	4.3	Minimally invasive follicular carcinoma	C
Discovery_set	SG	16:PF625	Female	67	5.5	Minimally invasive follicular carcinoma	C
Discovery_set	SG	16:PB12084	Male	71	3	Minimally invasive follicular carcinoma	C
Discovery_set	SG	16:PB13411	Male	22	3.2	Minimally invasive follicular carcinoma	C
Discovery_set	SG	12:PB20612	Female	80	4	Minimally invasive follicular carcinoma	C
Discovery_set	SG	12:PB29022	Female	30	2	Minimally invasive follicular carcinoma	C
Discovery_set	SG	12:PB33759	Male	76	4	Minimally invasive follicular carcinoma	C
Discovery_set	SG	13:PB9803	Female	72	4	Minimally invasive follicular carcinoma	C
Discovery_set	SG	13:PB9871	Female	37	2.7	Minimally invasive follicular carcinoma	C
Discovery_set	SG	13:PB13948	Female	26	3.2	Minimally invasive follicular carcinoma	C
Discovery_set	SG	13:PB24617	Female	57	1.8	Minimally invasive follicular carcinoma	C
Discovery_set	SG	14:PF1057	Male	51	2.5	Minimally invasive follicular carcinoma	C
Discovery_set	SG	14:PB24272	Male	59	7.5	Minimally invasive follicular carcinoma	C
Discovery_set	SG	15:PF269	Female	67	4.2	Minimally invasive follicular carcinoma	C
Discovery_set	SG	15:PF589	Male	66	6	Minimally invasive follicular carcinoma	C
Discovery_set	SG	15:PB14640	Female	50	9	Minimally invasive follicular carcinoma	C
Discovery_set	SG	15:PB16284	Female	76	7.5	Minimally invasive follicular carcinoma	C
Discovery_set	SG	15:PF1615	Female	51	3	Minimally invasive follicular carcinoma	C
Discovery_set	SG	15:PB30834	Female	64	3	Minimally invasive follicular carcinoma	C
Discovery_set	SG	16:PB19877	Female	28	3.5	Minimally invasive follicular carcinoma	C
Discovery_set	SG	16:PB21433	Female	42	2	Minimally invasive follicular carcinoma	C
Discovery_set	SG	16:PF1919	Male	56	5.3	Minimally invasive follicular carcinoma	C
Discovery_set	SG	13:PF91	Male	51	3.5	Minimally invasive follicular carcinoma	C
Discovery_set	SG	12:PB7080	Female	58	7	Minimally invasive hurthle cell carcinoma	C
Discovery_set	SG	13:PF281	Female	75	2.5	Minimally invasive hurthle cell carcinoma	C
Discovery_set	SG	14:PB23614	Female	59	4.5	Minimally invasive hurthle cell carcinoma	C
Discovery_set	SG	12:PB27983	Female	75	6	Minimally invasive hurthle cell carcinoma	C
Discovery_set	SG	12:PB33284	Female	72	5	Minimally invasive hurthle cell carcinoma	C
Discovery_set	SG	13:PF578	Female	41	7	Minimally invasive hurthle cell carcinoma	C
Discovery_set	SG	15:PB13435	Male	59	6.5	Minimally invasive hurthle cell carcinoma	C
Discovery_set	SG	16:PF1479	Female	80	1.6	Minimally invasive hurthle cell carcinoma	C
Discovery_set	SG	12:PB7879	Female	64	10	Widely invasive hurthle cell carcinoma	C
Discovery_set	SG	15:PF42	Female	53	13	Widely invasive hurthle cell carcinoma	C
Discovery_set	SG	16:PF422	Male	53	10	Widely invasive hurthle cell carcinoma	C
Discovery_set	SG	12:PB8670	Female	56	6.2	Widely Invasive follicular carcinoma	C
Discovery_set	SG	12:PB6880	Female	27	3	Widely Invasive follicular carcinoma	C
Discovery_set	SG	12:PB25168	Male	38	5.5	Widely Invasive follicular carcinoma	C
Discovery_set	SG	13:PB7735	Female	65	7	Widely Invasive follicular carcinoma	C
Discovery_set	SG	13:PB14732	Female	52	4	Widely Invasive follicular carcinoma	C
Discovery_set	SG	13:PB26660	Female	62	3.3	Widely Invasive follicular carcinoma	C
Discovery_set	SG	14:PB23160	Female	65	4	Widely Invasive follicular carcinoma	C
Discovery_set	SG	15:PF567	Female	65	2.2	Widely Invasive follicular carcinoma	C
Discovery_set	SG	15:PF1093	Female	57	4.5	Widely Invasive follicular carcinoma	C
Discovery_set	SG	15:PF1122	Female	53	6	Widely Invasive follicular carcinoma	C
Discovery_set	SG	15:PF1197	Female	57	0.8	Widely Invasive follicular carcinoma	C
Discovery_set	SG	15:PF1314	Female	60	2	Widely Invasive follicular carcinoma	C
Discovery_set	SG	16:PB26672	Male	78	7	Widely Invasive follicular carcinoma	C
Discovery_set	SG	12:PB25462	Female	62	2.5	Widely Invasive follicular carcinoma	C
Discovery_set	SG	12:PB26604	Male	58	1.7	Widely Invasive follicular carcinoma	C
Discovery_set	SG	14:PF432	Male	66	3.5	Widely Invasive follicular carcinoma	C
Discovery_set	SG	14:PB16339	Female	63	2.5	Widely Invasive follicular carcinoma	C
Discovery_set	SG	16:PB2496	Female	78	10	Widely Invasive follicular carcinoma	C
Discovery_set	SG	16:PF304	Male	56	3	Widely Invasive follicular carcinoma	C
Discovery_set	SG	14:PB15612	Female	60	6	Widely Invasive follicular carcinoma	C
Discovery_set	SG	14:PB16170	Female	62	6.2	Widely Invasive follicular carcinoma	C
Discovery_set	SG	12:PB603	Female	46	3.5	Follicular variant papillary thyroid carcinoma	P
Discovery_set	SG	12:PB18551	Female	34	8	Follicular variant papillary thyroid carcinoma	P
Discovery_set	SG	13:PB8339	Female	53	2.5	Follicular variant papillary thyroid carcinoma	P
Discovery_set	SG	13:PF650	Female	40	9	Follicular variant papillary thyroid carcinoma	P
Discovery_set	SG	13:PF772	Female	46	4.2	Follicular variant papillary thyroid carcinoma	P
Discovery_set	SG	14:PF815	Female	43	2	Follicular variant papillary thyroid carcinoma	P
Discovery_set	SG	14:PB19968	Female	35	3	Follicular variant papillary thyroid carcinoma	P
Discovery_set	SG	15:PF58	Female	42	1.2	Follicular variant papillary thyroid carcinoma	P
Discovery_set	SG	15:PB1214	Female	50	2	Follicular variant papillary thyroid carcinoma	P
Discovery_set	SG	15:PB10012	Female	85	1.55	Follicular variant papillary thyroid carcinoma	P
Discovery_set	SG	16:PB387	Male	67	4.5	Follicular variant papillary thyroid carcinoma	P
Discovery_set	SG	16:PB6675	Male	54	2.6	Follicular variant papillary thyroid carcinoma	P
Discovery_set	SG	16:PB11954	Female	38	1.2	Follicular variant papillary thyroid carcinoma	P
Discovery_set	SG	16:PF1191	Female	45	1.1	Follicular variant papillary thyroid carcinoma	P
Discovery_set	SG	13:PB12997	Female	17	3	Follicular variant papillary thyroid carcinoma	P
Discovery_set	SG	14:PB5307	Male	54	1.7	Follicular variant papillary thyroid carcinoma	P
Discovery_set	SG	12:PB932	Female	36	2	Classical papillary thyroid carcinoma	P
Discovery_set	SG	12:PB2229	Female	55	8.5	Classical papillary thyroid carcinoma	P
Discovery_set	SG	12:PB4736	Female	71	2	Classical papillary thyroid carcinoma	P
Discovery_set	SG	12:PB5815	Male	59	6	Classical papillary thyroid carcinoma	P
Discovery_set	SG	12:PB6958	Male	71	5	Classical papillary thyroid carcinoma	P
Discovery_set	SG	12:PB8454	Male	70	4	Classical papillary thyroid carcinoma	P
Discovery_set	SG	12:PB10333	Female	39	2.1	Classical papillary thyroid carcinoma	P
Discovery_set	SG	12:PB12091	Female	46	2.5	Classical papillary thyroid carcinoma	P
Discovery_set	SG	12:PB12513	Female	58	1.6	Classical papillary thyroid carcinoma	P
Discovery_set	SG	12:PB15298	Male	40	2	Classical papillary thyroid carcinoma	P
Discovery_set	SG	12:PB16782	Female	43	1	Classical papillary thyroid carcinoma	P
Discovery_set	SG	12:PB17418	Female	25	1	Classical papillary thyroid carcinoma	P
Discovery_set	SG	12:PB19544	Male	61	4.2	Classical papillary thyroid carcinoma	P
Discovery_set	SG	12:PB19789	Male	53	1.3	Classical papillary thyroid carcinoma	P
Discovery_set	SG	12:PB23094	Female	16	3.5	Classical papillary thyroid carcinoma	P
Discovery_set	SG	12:PB24512	Male	80	2.2	Classical papillary thyroid carcinoma	P
Discovery_set	SG	12:PB26214	Female	42	2	Classical papillary thyroid carcinoma	P
Discovery_set	SG	12:PB34673	Female	26	2	Classical papillary thyroid carcinoma	P
Discovery_set	SG	12:PB34865	Female	47	3	Classical papillary thyroid carcinoma	P
Discovery_set	SG	13:PB892	Male	45	2	Classical papillary thyroid carcinoma	P
Discovery_set	SG	13:PB1938	Female	36	1.4	Classical papillary thyroid carcinoma	P
Discovery_set	SG	13:PB11436	Male	47	4.2	Classical papillary thyroid carcinoma	P
Discovery_set	SG	13:PB11828	Female	49	1.3	Classical papillary thyroid carcinoma	P
Discovery_set	SG	13:PF754	Female	29	2.5	Classical papillary thyroid carcinoma	P
Discovery_set	SG	13:PF905	Male	40	3	Classical papillary thyroid carcinoma	P
Discovery_set	SG	13:PB21098	Female	53	2.4	Classical papillary thyroid carcinoma	P
Discovery_set	SG	13:PB21328	Female	42	1.7	Classical papillary thyroid carcinoma	P
Discovery_set	SG	13:PF1090	Male	54	2	Classical papillary thyroid carcinoma	P
Discovery_set	SG	13:PB23561	Female	42	3	Classical papillary thyroid carcinoma	P
Discovery_set	SG	13:PB25443	Female	52	2.8	Classical papillary thyroid carcinoma	P
Discovery_set	SG	13:PF1351	Female	42	3.5	Classical papillary thyroid carcinoma	P
Discovery_set	SG	13:PB28503	Female	42	3.3	Classical papillary thyroid carcinoma	P
Discovery_set	SG	13:PF1551	Male	65	2.7	Classical papillary thyroid carcinoma	P
Discovery_set	SG	13:PB32581	Female	24	3	Classical papillary thyroid carcinoma	P
Discovery_set	SG	13:PB32653	Female	70	3	Classical papillary thyroid carcinoma	P
Discovery_set	SG	14:PF88	Female	65	1.7	Classical papillary thyroid carcinoma	P
Discovery_set	SG	14:PB4500	Male	53	1.4	Classical papillary thyroid carcinoma	P
Discovery_set	SG	14:PB6966	Female	49	2.6	Classical papillary thyroid carcinoma	P
Discovery_set	SG	14:PB8088	Male	39	6.5	Classical papillary thyroid carcinoma	P
Discovery_set	SG	14:PF461	Female	53	2.2	Classical papillary thyroid carcinoma	P
Discovery_set	SG	14:PB10073	Female	30	1.4	Classical papillary thyroid carcinoma	P
Discovery_set	SG	14:PB12649	Female	42	1.2	Classical papillary thyroid carcinoma	P
Discovery_set	SG	14:PB14512	Male	30	4	Classical papillary thyroid carcinoma	P
Discovery_set	SG	14:PB15897	Female	55	1.3	Classical papillary thyroid carcinoma	P
Discovery_set	SG	14:PB21793	Male	72	1.5	Classical papillary thyroid carcinoma	P
Discovery_set	SG	14:PB22426	Male	66	3.7	Classical papillary thyroid carcinoma	P
Discovery_set	SG	14:PF1311	Female	60	2.6	Classical papillary thyroid carcinoma	P
Discovery_set	SG	14:PF1475	Female	36	4	Classical papillary thyroid carcinoma	P
Discovery_set	SG	14:PB26078	Female	64	1.2	Classical papillary thyroid carcinoma	P
Discovery_set	SG	14:PF1626	Female	70	3	Classical papillary thyroid carcinoma	P
Discovery_set	SG	14:PB29418	Female	39	1.5	Classical papillary thyroid carcinoma	P
Discovery_set	SG	15:PF5	Female	42	4.4	Classical papillary thyroid carcinoma	P
Discovery_set	SG	15:PF25	Male	38	2.7	Classical papillary thyroid carcinoma	P
Discovery_set	SG	15:PF105	Male	51	8	Classical papillary thyroid carcinoma	P
Discovery_set	SG	15:PF147	Female	44	1	Classical papillary thyroid carcinoma	P
Discovery_set	SG	15:PF191	Female	65	1.5	Classical papillary thyroid carcinoma	P
Discovery_set	SG	15:PF202	Female	74	1.5	Classical papillary thyroid carcinoma	P
Discovery_set	SG	15:PF224	Female	52	1.7	Classical papillary thyroid carcinoma	P
Discovery_set	SG	15:PB4861	Female	62	1.8	Classical papillary thyroid carcinoma	P
Discovery_set	SG	15:PB4970	Male	55	1.3	Classical papillary thyroid carcinoma	P
Discovery_set	SG	15:PF305	Female	47	1.5	Classical papillary thyroid carcinoma	P
Discovery_set	SG	15:PF428	Female	68	2.2	Classical papillary thyroid carcinoma	P
Discovery_set	SG	15:PF530	Female	53	2.5	Classical papillary thyroid carcinoma	P
Discovery_set	SG	15:PB9999	Female	41	4.6	Classical papillary thyroid carcinoma	P
Discovery_set	SG	15:PF580	Male	79	2	Classical papillary thyroid carcinoma	P
Discovery_set	SG	15:PF592	Female	25	2.5	Classical papillary thyroid carcinoma	P
Discovery_set	SG	15:PF680	Female	65	1.2	Classical papillary thyroid carcinoma	P
Discovery_set	SG	15:PF696	Female	45	2.2	Classical papillary thyroid carcinoma	P
Discovery_set	SG	15:PB12782	Female	20	1.1	Classical papillary thyroid carcinoma	P
Discovery_set	SG	16:PF137	Female	50	2.5	Classical papillary thyroid carcinoma	P
Discovery_set	SG	16:PF174	Female	35	2	Classical papillary thyroid carcinoma	P
Discovery_set	SG	16:PB3967	Female	74	1.5	Classical papillary thyroid carcinoma	P
Discovery_set	SG	16:PB6014	Male	68	1.3	Classical papillary thyroid carcinoma	P
Discovery_set	SG	16:PF942	Male	49	1.5	Classical papillary thyroid carcinoma	P
Discovery_set	SG	16:PF1139	Male	57	1.3	Classical papillary thyroid carcinoma	P
Discovery_set	SG	16:PB20082	Female	81	3.2	Classical papillary thyroid carcinoma	P
Discovery_set	SG	16:PB21919	Female	66	3.2	Classical papillary thyroid carcinoma	P
Discovery_set	SG	16:PB24376	Female	27	4	Classical papillary thyroid carcinoma	P
Discovery_set	SG	16:PB26534	Female	45	1.1	Classical papillary thyroid carcinoma	P
Discovery_set	SG	16:PB28078	Female	32	2.2	Classical papillary thyroid carcinoma	P
Discovery_set	SG	12:PB33616	Female	35	3	Classical papillary thyroid carcinoma	P
Discovery_set	SG	13:PB2575	Female	63	0.7	Classical papillary thyroid carcinoma	P
Discovery_set	SG	13:PB2542	Female	69	3	Classical papillary thyroid carcinoma	P
Discovery_set	SG	13:PF740	Female	49	1.7	Classical papillary thyroid carcinoma	P
Discovery_set	SG	14:PB10645	Female	43	2	Classical papillary thyroid carcinoma	P
Discovery_set	SG	14:PB18310	Female	61	1.9	Classical papillary thyroid carcinoma	P
Discovery_set	SG	14:PB25364	Female	64	3.5	Classical papillary thyroid carcinoma	P
Discovery_set	SG	14:PB26010	Female	48	1.5	Classical papillary thyroid carcinoma	P
Discovery_set	SG	14:PB27404	Female	67	2.1	Classical papillary thyroid carcinoma	P
Discovery_set	SG	15:PB11096	Female	50	1.3	Classical papillary thyroid carcinoma	P
Discovery_set	SG	16:PF215	Female	47	4.5	Classical papillary thyroid carcinoma	P
Discovery_set	SG	16:PF238	Male	75	6.3	Classical papillary thyroid carcinoma	P
Discovery_set	SG	16:PF1722	Female	21	1.1	Classical papillary thyroid carcinoma	P
Discovery_set	SG	16:PF914	Male	50	0.8	Classical papillary thyroid carcinoma	P
Discovery_set	SG	16:PF510	Female	40	3.6	Papillary thyroid carcinoma, columnar cell variant	P
Discovery_set	SG	16:PF1367	Male	23	1.8	Papillary thyroid carcinoma, cribriform morular variant	P
Discovery_set	SG	14:PB28396	Female	30	3	Papillary thyroid carcinoma, insular variant	P
Discovery_set	SG	16:PB26098	Male	66	2.1	Papillary thyroid carcinoma, insular variant	P
Discovery_set	SG	13:PB13141	Female	27	8	Papillary thyroid carcinoma, metastatic	P
Discovery_set	SG	16:PB11200	Female	63	1	Papillary thyroid carcinoma, metastatic	P
Discovery_set	SG	15:PF14	Female	38	2.3	Papillary thyroid carcinoma, oncocytic variant	P
Discovery_set	SG	16:PB9043	Male	47	4.5	Papillary thyroid carcinoma, oncocytic variant	P
Discovery_set	SG	13:PB21168	Female	63	2	Papillary thyroid carcinoma, tall cell variant	P
Discovery_set	SG	16:PF891	Female	60	1.2	NIFTP	P
Discovery_set	SG	14:PB25494	Female	52	2.5	NIFTP	P
Discovery_set	SG	12:PB30638	Female	31	5	NIFTP	P
Discovery_set	SG	15:PF204	Female	56	2.7	NIFTP	P
Discovery_set	SG	15:PB5915	Female	35	2.9	NIFTP	P
Retrospective_test_sets	DL	525816	Female	55	3.1	Follicular thyroid carcinoma	C
Retrospective_test_sets	DL	504998	Female	61	1.1	Follicular thyroid carcinoma	C
Retrospective_test_sets	DL	492722	Female	41	4	Follicular thyroid carcinoma	C
Retrospective_test_sets	DL	462893	Female	34	3.9	Follicular thyroid carcinoma	C
Retrospective_test_sets	DL	454186	Female	82	7.1	Follicular thyroid carcinoma	C
Retrospective_test_sets	DL	430600	Female	39	1.5	Follicular thyroid carcinoma	C
Retrospective_test_sets	DL	420396	Female	40	4.3	Follicular thyroid carcinoma	C
Retrospective_test_sets	DL	417954	Female	39	4.1	Follicular thyroid carcinoma	C
Retrospective_test_sets	DL	415483	Female	66	3.2	Follicular thyroid carcinoma	C
Retrospective_test_sets	DL	549883	Female	57	1.1	Follicular thyroid carcinoma	C
Retrospective_test_sets	DL	561412	Female	63	1.2	Follicular thyroid carcinoma	C
Retrospective_test_sets	DL	554878	Female	35	2.2	Follicular thyroid carcinoma	C
Retrospective_test_sets	DL	548100	Female	44	3.7	Follicular thyroid carcinoma	C
Retrospective_test_sets	DL	539870	Female	33	3.4	Follicular thyroid adenoma	A
Retrospective_test_sets	DL	490243	Male	62	5.3	Follicular thyroid adenoma	A
Retrospective_test_sets	DL	553107	Female	53	3.6	Follicular thyroid adenoma	A
Retrospective_test_sets	DL	532420	Female	56	4.3	Follicular thyroid adenoma	A
Retrospective_test_sets	DL	247527	Male	65	5.8	Follicular thyroid adenoma	A
Retrospective_test_sets	DL	418337	Male	37	3.3	Follicular thyroid adenoma	A
Retrospective_test_sets	DL	416562	Female	53	4.5	Follicular thyroid adenoma	A
Retrospective_test_sets	DL	422633	Female	33	5	Follicular thyroid adenoma	A
Retrospective_test_sets	DL	427340	Female	42	4.8	Follicular thyroid adenoma	A
Retrospective_test_sets	DL	421978	Female	33	3	Follicular thyroid adenoma	A
Retrospective_test_sets	DL	395160	Female	69	6.2	Follicular thyroid adenoma	A
Retrospective_test_sets	DL	495323	Female	18	2.7	Follicular thyroid adenoma	A
Retrospective_test_sets	DL	436585	Male	66	3.6	Follicular thyroid adenoma	A
Retrospective_test_sets	DL	502588	Female	67	4.9	Follicular thyroid adenoma	A
Retrospective_test_sets	DL	505830	Female	58	2	Follicular thyroid adenoma	A
Retrospective_test_sets	DL	388613	Female	32	2.3	Follicular thyroid adenoma	A
Retrospective_test_sets	DL	547116	Male	25	4.9	Follicular thyroid adenoma	A
Retrospective_test_sets	DL	303428	Male	62	2	Follicular thyroid carcinoma	C
Retrospective_test_sets	DL	248379	Male	52	8	Follicular thyroid carcinoma	C
Retrospective_test_sets	DL	380587	Female	58	1.9	Follicular thyroid carcinoma	C
Retrospective_test_sets	DL	229652	Male	27	2.5	Follicular thyroid carcinoma	C
Retrospective_test_sets	DL	406806	Male	40	7.4	Follicular thyroid carcinoma	C
Retrospective_test_sets	DL	391990	Female	34	4	Follicular thyroid carcinoma	C
Retrospective_test_sets	DL	380474	Female	24	2.1	Follicular thyroid carcinoma	C
Retrospective_test_sets	DL	376842	Male	48	2.9	Follicular thyroid carcinoma	C
Retrospective_test_sets	DL	366017	Male	24	4.5	Follicular thyroid carcinoma	C
Retrospective_test_sets	DL	369756	Male	45	2.4	Follicular thyroid carcinoma	C
Retrospective_test_sets	DL	362432	Female	82	7.4	Follicular thyroid carcinoma	C
Retrospective_test_sets	DL	350941	Female	51	4.9	Follicular thyroid carcinoma	C
Retrospective_test_sets	DL	396713	Female	52	3.7	Follicular thyroid adenoma	A
Retrospective_test_sets	DL	394101	Male	29	2.3	Follicular thyroid adenoma	A
Retrospective_test_sets	DL	363294	Female	41	4	Follicular thyroid adenoma	A
Retrospective_test_sets	DL	249169	Female	50	2.5	Follicular thyroid adenoma	A
Retrospective_test_sets	DL	347588	Male	32	4.2	Follicular thyroid adenoma	A
Retrospective_test_sets	DL	338885	Female	60	5.5	Follicular thyroid adenoma	A
Retrospective_test_sets	DL	337871	Female	25	4.4	Follicular thyroid adenoma	A
Retrospective_test_sets	DL	325758	Male	57	-	Follicular thyroid adenoma	A
Retrospective_test_sets	DL	313777	Female	61	0.5	Follicular thyroid adenoma	A
Retrospective_test_sets	DL	251130	Male	61	2.9	Follicular thyroid adenoma	A
Retrospective_test_sets	DL	303544	Female	57	4	Follicular thyroid adenoma	A
Retrospective_test_sets	DL	582113	Female	44	1.6	Papillary thyroid carcinoma	P
Retrospective_test_sets	DL	170060	Male	50	0.7	Papillary thyroid carcinoma	P
Retrospective_test_sets	DL	581525	Female	31	0.8	Papillary thyroid carcinoma	P
Retrospective_test_sets	DL	580258	Female	51	4.7	Follicular thyroid adenoma	A
Retrospective_test_sets	DL	576044	Female	42	0.7	Papillary thyroid carcinoma	P
Retrospective_test_sets	DL	582620	Female	59	1.7	Papillary thyroid carcinoma	P
Retrospective_test_sets	DL	582784	Female	36	1.1	Papillary thyroid carcinoma	P
Retrospective_test_sets	DL	581113	Male	47	1.1	Papillary thyroid carcinoma	P
Retrospective_test_sets	DL	580291	Female	29	0.7	Papillary thyroid carcinoma	P
Retrospective_test_sets	DL	581005	Female	29	2	Papillary thyroid carcinoma	P
Retrospective_test_sets	DL	581356	Female	58	1.7	Papillary thyroid carcinoma	P
Retrospective_test_sets	DL	567739	Male	65	0.7	Papillary thyroid carcinoma	P
Retrospective_test_sets	DL	582767	Female	54	1.5	Papillary thyroid carcinoma	P
Retrospective_test_sets	DL	581001	Female	61	1	Papillary thyroid carcinoma	P
Retrospective_test_sets	DL	582020	Female	28	0.6	Papillary thyroid carcinoma	P
Retrospective_test_sets	DL	582934	Male	45	1.7	Papillary thyroid carcinoma	P
Retrospective_test_sets	DL	413771	Female	63	2.1	Papillary thyroid carcinoma	P
Retrospective_test_sets	DL	188088	Male	65	4.4	Follicular thyroid adenoma	A
Retrospective_test_sets	DL	591635	Female	33	0.7	Papillary thyroid carcinoma	P
Retrospective_test_sets	DL	578427	Female	30	2.5	Papillary thyroid carcinoma	P
Retrospective_test_sets	DL	571484	Female	30	1.2	Papillary thyroid carcinoma	P
Retrospective_test_sets	DL	583013	Female	33	1.2	Papillary thyroid carcinoma	P
Retrospective_test_sets	DL	571391	Female	44	0.8	Papillary thyroid carcinoma	P
Retrospective_test_sets	DL	583633	Female	56	0.8	Papillary thyroid carcinoma	P
Retrospective_test_sets	DL	543893	Female	58	1.9	Papillary thyroid carcinoma	P
Retrospective_test_sets	DL	591635_N	Female	33	/	Normal Thyroid	N
Retrospective_test_sets	DL	571484_N	Female	30	/	Normal Thyroid	N
Retrospective_test_sets	DL	583013_N	Female	33	/	Normal Thyroid	N
Retrospective_test_sets	DL	582784_N	Female	36	/	Normal Thyroid	N
Retrospective_test_sets	DL	583633_N	Female	56	/	Normal Thyroid	N
Retrospective_test_sets	DL	582113_N	Female	44	/	Normal Thyroid	N
Retrospective_test_sets	DL	582934_N	Male	45	/	Normal Thyroid	N
Retrospective_test_sets	DL	170060_N	Male	50	/	Normal Thyroid	N
Retrospective_test_sets	DL	188088_N	Male	65	/	Normal Thyroid	N
Retrospective_test_sets	DL	576044_N	Female	42	/	Normal Thyroid	N
Retrospective_test_sets	DL	578427_N	Female	30	/	Normal Thyroid	N
Retrospective_test_sets	DL	581525_N	Female	31	/	Normal Thyroid	N
Retrospective_test_sets	DL	413771_N	Female	63	/	Normal Thyroid	N
Retrospective_test_sets	DL	571391_N	Female	44	/	Normal Thyroid	N
Retrospective_test_sets	DL	582620_N	Female	59	/	Normal Thyroid	N
Retrospective_test_sets	DL	581113_N	Male	47	/	Normal Thyroid	N
Retrospective_test_sets	ZY	201811915	Female	50	4.5	Follicular thyroid adenoma	A
Retrospective_test_sets	ZY	201890528	Female	42	4.4	Follicular thyroid adenoma	A
Retrospective_test_sets	ZY	201718355	Female	60	4.5	Follicular thyroid adenoma	A
Retrospective_test_sets	ZY	201873426	Male	54	5	Follicular thyroid adenoma	A
Retrospective_test_sets	ZY	201872487	Female	58	3	Follicular thyroid adenoma	A
Retrospective_test_sets	ZY	201872030	Male	60	4	Follicular thyroid adenoma	A
Retrospective_test_sets	ZY	201876526	Female	44	3	Follicular thyroid adenoma	A
Retrospective_test_sets	ZY	201789382	Male	30	7	Follicular thyroid adenoma	A
Retrospective_test_sets	ZY	201881206	Male	29	1.8	Follicular thyroid adenoma	A
Retrospective_test_sets	ZY	201881696	Female	56	0.9	Follicular thyroid adenoma	A
Retrospective_test_sets	ZY	201882160	Female	36	1.2	Follicular thyroid adenoma	A
Retrospective_test_sets	ZY	201808590	Female	44	4	Follicular thyroid adenoma	A
Retrospective_test_sets	ZY	201866255	Male	23	5	Follicular thyroid adenoma	A
Retrospective_test_sets	ZY	201882164	Male	50	4	Follicular thyroid adenoma	A
Retrospective_test_sets	ZY	201858828	Female	52	4	Follicular thyroid adenoma	A
Retrospective_test_sets	ZY	201869413	Female	68	1.2	Follicular thyroid adenoma	A
Retrospective_test_sets	ZY	201865846	Male	53	4	Follicular thyroid adenoma	A
Retrospective_test_sets	ZY	201864574	Male	26	2.2	Follicular thyroid adenoma	A
Retrospective_test_sets	ZY	201893856	Female	61	1	Follicular thyroid adenoma	A
Retrospective_test_sets	ZY	201766992	Male	28	1.8	Papillary thyroid carcinoma	P
Retrospective_test_sets	ZY	201738492	Female	45	1.2	Papillary thyroid carcinoma	P
Retrospective_test_sets	ZY	201744863	Male	41	1.5	Papillary thyroid carcinoma	P
Retrospective_test_sets	ZY	201884317	Male	31	3.5	Papillary thyroid carcinoma	P
Retrospective_test_sets	ZY	201881706	Female	60	1	Papillary thyroid carcinoma	P
Retrospective_test_sets	ZY	201873880	Female	35	0.9	Papillary thyroid carcinoma	P
Retrospective_test_sets	ZY	201856806	Female	38	1.8	Papillary thyroid carcinoma	P
Retrospective_test_sets	ZY	201855940	Female	47	0.5	Papillary thyroid carcinoma	P
Retrospective_test_sets	ZY	201803226	Female	48	3.4	Papillary thyroid carcinoma	P
Retrospective_test_sets	ZY	201846422	Female	50	1.2	Papillary thyroid carcinoma	P
Retrospective_test_sets	ZY	201791683	Female	24	1.5	Papillary thyroid carcinoma	P
Retrospective_test_sets	ZY	201757861	Female	48	1.3	Papillary thyroid carcinoma	P
Retrospective_test_sets	ZY	201828452	Female	52	0.7	Papillary thyroid carcinoma	P
Retrospective_test_sets	ZY	201842523	Female	56	0.9	Papillary thyroid carcinoma	P
Retrospective_test_sets	ZY	201882152	Female	70	1	Papillary thyroid carcinoma	P
Retrospective_test_sets	ZY	201838317	Female	40	0.5	Papillary thyroid carcinoma	P
Retrospective_test_sets	ZY	201801279	Female	55	1.7	Papillary thyroid carcinoma	P
Retrospective_test_sets	ZY	201776341	Female	52	3	Papillary thyroid carcinoma	P
Retrospective_test_sets	ZY	201871587	Male	50	2	Papillary thyroid carcinoma	P
Retrospective_test_sets	ZY	201632926	Female	40	3	Papillary thyroid carcinoma	P
Retrospective_test_sets	ZY	201757094	Female	68	6.5	Minimally invasive follicular carcinoma	C
Retrospective_test_sets	ZY	201760592	Male	22	3	Minimally invasive follicular carcinoma	C
Retrospective_test_sets	ZY	201752876	Female	50	3.5	Minimally invasive follicular carcinoma	C
Retrospective_test_sets	ZY	201792565	Male	30	3.2	Minimally invasive follicular carcinoma	C
Retrospective_test_sets	ZY	201716006	Female	62	5	Minimally invasive follicular carcinoma	C
Retrospective_test_sets	ZY	201365918	Female	73	-	Minimally invasive follicular carcinoma	C
Retrospective_test_sets	ZY	201820038	Female	55	3.5	Minimally invasive follicular carcinoma	C
Retrospective_test_sets	ZY	201707824	Female	20	4.5	Minimally invasive follicular carcinoma	C
Retrospective_test_sets	ZY	201764228	Male	55	2.6	Minimally invasive follicular carcinoma	C
Retrospective_test_sets	ZY	201852516	Male	35	3	Minimally invasive follicular carcinoma	C
Retrospective_test_sets	ZY	201116743	Male	61	5	Minimally invasive follicular carcinoma	C
Retrospective_test_sets	ZY	201133579	Male	59	5	Minimally invasive follicular carcinoma	C
Retrospective_test_sets	ZY	201857629	Female	39	2.5	Minimally invasive follicular carcinoma	C
Retrospective_test_sets	ZY	201830708	Female	24	2.5	Minimally invasive follicular carcinoma	C
Retrospective_test_sets	ZY	201842523_C	Female	56	0.8	Minimally invasive follicular carcinoma	C
Retrospective_test_sets	ZE	3749656	Male	69	4.4	Multinodular goiter	M
Retrospective_test_sets	ZE	1309084	Female	35	5	Multinodular goiter	M
Retrospective_test_sets	ZE	10446071	Female	43	4.2	Multinodular goiter	M
Retrospective_test_sets	ZE	10574938	Male	33	0.5	Multinodular goiter	M
Retrospective_test_sets	ZE	3597437	Male	37	4.9	Multinodular goiter	M
Retrospective_test_sets	ZE	10505261	Female	38	-	Multinodular goiter	M
Retrospective_test_sets	ZE	10477416	Female	28	4.6	Multinodular goiter	M
Retrospective_test_sets	ZE	7645432	Female	55	1.3	Multinodular goiter	M
Retrospective_test_sets	ZE	10597539	Female	69	1.5	Multinodular goiter	M
Retrospective_test_sets	ZE	10598868	Female	54	1.1	Multinodular goiter	M
Retrospective_test_sets	ZE	10613216	Male	55	5.8	Multinodular goiter	M
Retrospective_test_sets	ZE	10246098	Female	53	5.5	Multinodular goiter	M
Retrospective_test_sets	ZE	10576967	Female	54	1.2	Multinodular goiter	M
Retrospective_test_sets	ZE	10585702	Female	73	8.7	Multinodular goiter	M
Retrospective_test_sets	ZE	8227390	Female	55	4.4	Multinodular goiter	M
Retrospective_test_sets	ZE	9908303	Female	33	0.4	Multinodular goiter	M
Retrospective_test_sets	ZE	8613973	Female	47	0.9	Multinodular goiter	M
Retrospective_test_sets	ZE	10628945	Female	54	1.7	Multinodular goiter	M
Retrospective_test_sets	ZE	1329774	Female	62	3.9	Multinodular goiter	M
Retrospective_test_sets	ZE	520724	Female	67	4	Multinodular goiter	M
Retrospective_test_sets	ZE	10653909	Female	45	1.2	Multinodular goiter	M
Retrospective_test_sets	ZE	1623850	Male	72	3.4	Multinodular goiter	M
Retrospective_test_sets	ZE	9032547	Female	55	0.5	Multinodular goiter	M
Retrospective_test_sets	ZE	10661949	Male	48	6.1	Multinodular goiter	M
Retrospective_test_sets	ZE	10286607	Female	54	2.2	Multinodular goiter	M
Retrospective_test_sets	ZE	10595214	Female	32	-	Multinodular goiter	M
Retrospective_test_sets	ZE	10003095	Female	26	4	Multinodular goiter	M
Retrospective_test_sets	ZE	10677697	Female	59	0.5	Multinodular goiter	M
Retrospective_test_sets	ZE	10537705	Female	41	4.8	Multinodular goiter	M
Retrospective_test_sets	ZE	10666514	Female	53	2	Multinodular goiter	M
Retrospective_test_sets	ZE	10627045	Female	56	1.4	Multinodular goiter	M
Retrospective_test_sets	ZE	8799287	Male	67	0.4	Multinodular goiter	M
Retrospective_test_sets	ZE	10688317	Female	66	0.8	Multinodular goiter	M
Retrospective_test_sets	ZE	10615078	Female	55	0.6	Multinodular goiter	M
Retrospective_test_sets	ZE	7571634	Female	29	1.7	Multinodular goiter	M
Retrospective_test_sets	ZE	10138792	Male	44	-	Multinodular goiter	M
Retrospective_test_sets	ZE	8657518	Female	61	3.6	Multinodular goiter	M
Retrospective_test_sets	ZE	10552529	Female	64	3.5	Multinodular goiter	M
Retrospective_test_sets	ZE	2439616	Female	66	0.8	Multinodular goiter	M
Retrospective_test_sets	ZE	10726728	Female	49	2.7	Multinodular goiter	M
Retrospective_test_sets	ZE	9092440	Female	58	0.5	Multinodular goiter	M
Retrospective_test_sets	ZE	9270678	Female	56	2.6	Multinodular goiter	M
Retrospective_test_sets	ZE	10716741	Female	47	4.1	Multinodular goiter	M
Retrospective_test_sets	ZE	10728701	Male	72	3.5	Multinodular goiter	M
Retrospective_test_sets	ZE	8184349	Male	59	3.9	Follicular thyroid adenoma	A
Retrospective_test_sets	ZE	2580881	Female	50	3.9	Follicular thyroid adenoma	A
Retrospective_test_sets	ZE	8612246	Female	59	8.9	Follicular thyroid adenoma	A
Retrospective_test_sets	ZE	8162032	Female	45	3.1	Follicular thyroid adenoma	A
Retrospective_test_sets	ZE	2014-37158	Female	61	-	Follicular thyroid adenoma	A
Retrospective_test_sets	ZE	8620201	Female	44	2.7	Follicular thyroid adenoma	A
Retrospective_test_sets	ZE	7628990	Male	37	1.9	Follicular thyroid adenoma	A
Retrospective_test_sets	ZE	2935708	Female	48	5.5	Follicular thyroid adenoma	A
Retrospective_test_sets	ZE	8744274	Male	48	0.7	Follicular thyroid adenoma	A
Retrospective_test_sets	ZE	8697104	Female	56	4	Follicular thyroid adenoma	A
Retrospective_test_sets	ZE	8838723	Female	66	5.1	Follicular thyroid adenoma	A
Retrospective_test_sets	ZE	8233077	Female	52	0.5	Follicular thyroid adenoma	A
Retrospective_test_sets	ZE	9044483	Female	55	6	Follicular thyroid adenoma	A
Retrospective_test_sets	ZE	9354709	Female	61	6.8	Follicular thyroid adenoma	A
Retrospective_test_sets	ZE	8766128	Female	50	3.3	Follicular thyroid adenoma	A
Retrospective_test_sets	ZE	9495123	Male	40	6.3	Follicular thyroid adenoma	A
Retrospective_test_sets	ZE	9534184	Female	27	6.1	Follicular thyroid adenoma	A
Retrospective_test_sets	ZE	9777519	Female	47	6	Follicular thyroid adenoma	A
Retrospective_test_sets	ZE	580747	Female	75	-	Follicular thyroid adenoma	A
Retrospective_test_sets	ZE	9868625	Female	68	5.1	Follicular thyroid adenoma	A
Retrospective_test_sets	ZE	9941462	Female	53	4.3	Follicular thyroid adenoma	A
Retrospective_test_sets	ZE	9301645	Female	24	2.4	Follicular thyroid adenoma	A
Retrospective_test_sets	ZE	8411211	Male	61	4.8	Follicular thyroid adenoma	A
Retrospective_test_sets	ZE	1785413	Female	59	5	Follicular thyroid adenoma	A
Retrospective_test_sets	ZE	10160195	Male	62	4.2	Follicular thyroid adenoma	A
Retrospective_test_sets	ZE	7740693	Female	61	5	Follicular thyroid adenoma	A
Retrospective_test_sets	ZE	10259408	Female	61	4.7	Follicular thyroid adenoma	A
Retrospective_test_sets	ZE	9524498	Male	55	5.2	Follicular thyroid adenoma	A
Retrospective_test_sets	ZE	9555716	Female	46	4.5	Follicular thyroid adenoma	A
Retrospective_test_sets	ZE	10298201	Male	39	3.7	Follicular thyroid adenoma	A
Retrospective_test_sets	ZE	10246291	Female	50	8.3	Follicular thyroid adenoma	A
Retrospective_test_sets	ZE	8814712	Female	28	4.8	Follicular thyroid adenoma	A
Retrospective_test_sets	ZE	10484688	Male	25	3.7	Follicular thyroid adenoma	A
Retrospective_test_sets	ZE	10574609	Male	42	4.2	Follicular thyroid adenoma	A
Retrospective_test_sets	ZE	2703556	Male	52	6.5	Follicular thyroid adenoma	A
Retrospective_test_sets	ZE	9021326	Male	29	1.3	Papillary thyroid carcinoma	P
Retrospective_test_sets	ZE	10037308	Female	52	3.3	Papillary thyroid carcinoma	P
Retrospective_test_sets	ZE	10009605	Female	45	1.8	Papillary thyroid carcinoma	P
Retrospective_test_sets	ZE	10062373	Male	36	1.8	Papillary thyroid carcinoma	P
Retrospective_test_sets	ZE	3145320	Female	55	1.7	Papillary thyroid carcinoma	P
Retrospective_test_sets	ZE	10057608	Female	55	1.1	Papillary thyroid carcinoma	P
Retrospective_test_sets	ZE	1213888	Female	72	2.5	Papillary thyroid carcinoma	P
Retrospective_test_sets	ZE	10055505	Female	30	1.9	Papillary thyroid carcinoma	P
Retrospective_test_sets	ZE	8798793	Male	33	2.1	Papillary thyroid carcinoma	P
Retrospective_test_sets	ZE	10065169	Female	51	1.2	Papillary thyroid carcinoma	P
Retrospective_test_sets	ZE	9894791	Male	29	2	Papillary thyroid carcinoma	P
Retrospective_test_sets	ZE	10023598	Male	15	3.7	Papillary thyroid carcinoma	P
Retrospective_test_sets	ZE	10084228	Female	23	1.9	Papillary thyroid carcinoma	P
Retrospective_test_sets	ZE	10088998	Female	42	0.9	Papillary thyroid carcinoma	P
Retrospective_test_sets	ZE	1457646	Female	31	1.1	Papillary thyroid carcinoma	P
Retrospective_test_sets	ZE	10026575	Female	40	1.2	Papillary thyroid carcinoma	P
Retrospective_test_sets	ZE	9884299	Male	21	2.6	Papillary thyroid carcinoma	P
Retrospective_test_sets	ZE	10069576	Female	32	1.7	Papillary thyroid carcinoma	P
Retrospective_test_sets	ZE	2435792	Male	46	0.2	Papillary thyroid carcinoma	P
Retrospective_test_sets	ZE	10018993	Female	47	1.3	Papillary thyroid carcinoma	P
Retrospective_test_sets	ZE	7519617	Female	49	1.2	Papillary thyroid carcinoma	P
Retrospective_test_sets	ZE	1796874	Male	33	2.3	Papillary thyroid carcinoma	P
Retrospective_test_sets	ZE	10068490	Male	27	2.2	Papillary thyroid carcinoma	P
Retrospective_test_sets	ZE	9951055	Female	31	2.8	Papillary thyroid carcinoma	P
Retrospective_test_sets	ZE	9308408	Female	27	1.6	Papillary thyroid carcinoma	P
Retrospective_test_sets	ZE	10012171	Female	46	1.3	Papillary thyroid carcinoma	P
Retrospective_test_sets	ZE	10113765	Male	55	4	Papillary thyroid carcinoma	P
Retrospective_test_sets	ZE	10078224	Female	62	2.1	Papillary thyroid carcinoma	P
Retrospective_test_sets	ZE	2352083	Female	50	0.6	Papillary thyroid carcinoma	P
Retrospective_test_sets	ZE	10101667	Female	44	3.1	Papillary thyroid carcinoma	P
Retrospective_test_sets	ZE	2533794	Female	30	1.9	Papillary thyroid carcinoma	P
Retrospective_test_sets	ZE	9236329	Male	26	1.9	Papillary thyroid carcinoma	P
Retrospective_test_sets	ZE	8985544	Female	46	0.6	Papillary thyroid carcinoma	P
Retrospective_test_sets	ZE	10047224	Male	54	1.3	Papillary thyroid carcinoma	P
Retrospective_test_sets	ZE	9658824	Female	32	1.9	Papillary thyroid carcinoma	P
Retrospective_test_sets	ZE	3753446	Female	40	1.7	Papillary thyroid carcinoma	P
Retrospective_test_sets	ZE	10048451	Female	53	1.5	Papillary thyroid carcinoma	P
Retrospective_test_sets	ZE	1671468	Male	68	1.3	Papillary thyroid carcinoma	P
Retrospective_test_sets	ZE	10041571	Female	62	1.1	Papillary thyroid carcinoma	P
Retrospective_test_sets	ZE	10152202	Male	63	1.3	Papillary thyroid carcinoma	P
Retrospective_test_sets	ZE	9920365	Female	69	2.8	Papillary thyroid carcinoma	P
Retrospective_test_sets	ZE	1914464	Male	32	1.4	Papillary thyroid carcinoma	P
Retrospective_test_sets	ZE	967931	Female	60	0.8	Papillary thyroid carcinoma	P
Retrospective_test_sets	ZE	10144010	Female	45	1.2	Papillary thyroid carcinoma	P
Retrospective_test_sets	ZE	10149039	Female	49	2.3	Papillary thyroid carcinoma	P
Retrospective_test_sets	ZE	10112302	Female	40	1.7	Papillary thyroid carcinoma	P
Retrospective_test_sets	ZE	10079061	Male	25	0.9	Papillary thyroid carcinoma	P
Retrospective_test_sets	ZE	10102082	Female	53	1.4	Papillary thyroid carcinoma	P
Retrospective_test_sets	ZE	10145721	Male	24	5.6	Papillary thyroid carcinoma	P
Retrospective_test_sets	ZE	616023	Male	64	4.3	Follicular thyroid carcinoma	C
Retrospective_test_sets	ZE	3132473	Female	57	2.6	Follicular thyroid carcinoma	C
Retrospective_test_sets	ZE	3316689	Female	31	0.9	Follicular thyroid carcinoma	C
Retrospective_test_sets	ZE	8117581	Female	68	4.5	Follicular thyroid carcinoma	C
Retrospective_test_sets	ZE	8747193	Female	23	6	Follicular thyroid carcinoma	C
Retrospective_test_sets	ZE	8797321	Female	47	2.6	Follicular thyroid carcinoma	C
Retrospective_test_sets	ZE	8937815	Male	65	4.9	Follicular thyroid carcinoma	C
Retrospective_test_sets	ZE	2138331	Male	42	2.8	Follicular thyroid carcinoma	C
Retrospective_test_sets	ZE	9762512	Male	47	0.7	Follicular thyroid carcinoma	C
Retrospective_test_sets	ZE	8873649	Female	81	6.1	Follicular thyroid carcinoma	C
Retrospective_test_sets	ZE	3079051	Female	39	3.2	Follicular thyroid carcinoma	C
Retrospective_test_sets	ZE	10207559	Female	50	3.5	Follicular thyroid carcinoma	C
Prospective_test_sets	FNA_SG	SG1	Female	67	0.5	Papillary thyroid carcinoma	P	V
Prospective_test_sets	FNA_SG	SG2_1	Female	38	1.4	Papillary thyroid carcinoma	P	V
Prospective_test_sets	FNA_SG	SG2_2	Female	38	1.4	Follicular thyroid adenoma	A	III
Prospective_test_sets	FNA_SG	SG3	Female	26	6.5	Papillary thyroid carcinoma	P	VI
Prospective_test_sets	FNA_SG	SG4	Female	73	5	Hurthle cell adenoma	A	III
Prospective_test_sets	FNA_SG	SG5	Female	34	2.3	Papillary thyroid carcinoma	P	VI
Prospective_test_sets	FNA_SG	SG6	Female	63	1.2	Papillary thyroid carcinoma	P	VI
Prospective_test_sets	FNA_SG	SG7	Female	45	0.5	lymphocytic thyroiditis	L	III
Prospective_test_sets	FNA_SG	SG8	Female	67	3.3	Multinodular goiter	M	IV
Prospective_test_sets	FNA_SG	SG9	Female	58	1.7	Papillary thyroid carcinoma	P	VI
Prospective_test_sets	FNA_SG	SG10	Female	68	2	Follicular thyroid adenoma	A	IV
Prospective_test_sets	FNA_SG	SG11	Female	53	0.3	lymphocytic thyroiditis	L	IV
Prospective_test_sets	FNA_SG	SG12	Male	26	4.6	Follicular thyroid carcinoma	C	II
Prospective_test_sets	FNA_SG	SG13	Female	42	0.25	Papillary thyroid carcinoma	P	III
Prospective_test_sets	FNA_SG	SG14	Female	36	3.5	Papillary thyroid carcinoma	P	VI
Prospective_test_sets	FNA_SG	SG15	Male	66	2.2	Papillary thyroid carcinoma	P	VI
Prospective_test_sets	FNA_SG	SG16	Female	25	1.8	Follicular thyroid adenoma	A	III
Prospective_test_sets	FNA_SG	SG18	Female	58	0.5	Multinodular goiter	M	III
Prospective_test_sets	FNA_SG	SG19	Female	71	1.2	Papillary thyroid carcinoma	P	VI
Prospective_test_sets	FNA_SG	SG20	Female	64	1.1	Papillary thyroid carcinoma	P	III
Prospective_test_sets	FNA_SG	SG21	Female	32	0.8	Papillary thyroid carcinoma	P	VI
Prospective_test_sets	FNA_SG	SG22	Male	45	0.5	Papillary thyroid carcinoma	P	VI
Prospective_test_sets	FNA_SG	SG24	Female	77	4.5	Multinodular goiter	M	III
Prospective_test_sets	FNA_SG	SG25	Female	41	1.1	Follicular thyroid adenoma	A	VI
Prospective_test_sets	FNA_SG	SG26_1	Female	77	5.1	Papillary thyroid carcinoma	P	VI
Prospective_test_sets	FNA_SG	SG26_2	Female	77	5.1	Papillary thyroid carcinoma	P	VI
Prospective_test_sets	FNA_SG	SG27	Female	30	2	Follicular thyroid adenoma	A	III
Prospective_test_sets	FNA_SG	SG28	Female	52	1.8	Papillary thyroid carcinoma	P	V
Prospective_test_sets	FNA_SG	SG29	Female	60	0.75	Papillary thyroid carcinoma	P	VI
Prospective_test_sets	FNA_SG	SG30	Female	65	2	Papillary thyroid carcinoma	P	VI
Prospective_test_sets	FNA_SG	SG32	Female	35	0.3	Papillary thyroid carcinoma	P	III
Prospective_test_sets	FNA_SG	SG33	Female	71	4	Papillary thyroid carcinoma	P	VI
Prospective_test_sets	FNA_SG	SG34	Female	79	7.5	Papillary thyroid carcinoma	P	VI
Prospective_test_sets	FNA_SG	SG35	Female	61	2	Papillary thyroid carcinoma	P	VI
Prospective_test_sets	FNA_SG	SG36	Female	47	2.4	Papillary thyroid carcinoma	P	VI
Prospective_test_sets	FNA_SG	SG37	Female	54	1	Hurthle cell adenoma	A	III
Prospective_test_sets	FNA_SG	SG38	Female	41	1.5	Multinodular goiter	M	III
Prospective_test_sets	FNA_SG	SG39	Female	64	1	Papillary thyroid carcinoma	P	VI
Prospective_test_sets	FNA_SG	SG40_1	Male	58	3.2	Papillary thyroid carcinoma	P	VI
Prospective_test_sets	FNA_SG	SG40_2	Male	58	3.2	Papillary thyroid carcinoma	P	VI
Prospective_test_sets	FNA_SG	SG42	Female	26	2.8	Papillary thyroid carcinoma	P	VI
Prospective_test_sets	FNA_SG	SG43	Female	79	2.2	Papillary thyroid carcinoma	P	V
Prospective_test_sets	FNA_SG	SG44	Male	79	0.4	Papillary thyroid carcinoma	P	VI
Prospective_test_sets	FNA_SG	SG45	Female	53	2.9	Follicular thyroid carcinoma	C	IV
Prospective_test_sets	FNA_SG	SG47	Female	55	1.2	Papillary thyroid carcinoma	P	VI
Prospective_test_sets	FNA_SG	SG48	Female	37	3.4	Papillary thyroid carcinoma	P	VI
Prospective_test_sets	FNA_SG	SG49	Female	68	0.7	Papillary thyroid carcinoma	P	V
Prospective_test_sets	FNA_SG	SG50	Female	55	-	Papillary thyroid carcinoma	P	VI
Prospective_test_sets	FNA_SG	SG51	Female	54	2.4	Multinodular goiter	M	IV
Prospective_test_sets	FNA_SG	SG52	Female	39	2.2	Papillary thyroid carcinoma	P	VI
Prospective_test_sets	FNA_SG	SG53	Female	35	1.5	Papillary thyroid carcinoma	P	VI
Prospective_test_sets	FNA_SY	1228771	Female	60	3	Multinodular goiter	M	II
Prospective_test_sets	FNA_SY	1227262	Female	27	0.7	Papillary thyroid carcinoma	P	VI
Prospective_test_sets	FNA_SY	1222391	Female	25	1.1	Papillary thyroid carcinoma	P	V
Prospective_test_sets	FNA_SY	1220560	Female	43	0.6	Multinodular goiter	M	II
Prospective_test_sets	FNA_SY	1219793_1	Male	63	0.2	Multinodular goiter	M	II
Prospective_test_sets	FNA_SY	1219793_2	Male	63	0.4	Multinodular goiter	M	II
Prospective_test_sets	FNA_SY	1221198_1	Female	59	0.5	Multinodular goiter	M	II
Prospective_test_sets	FNA_SY	1219793_3	Male	63	0.6	Multinodular goiter	M	II
Prospective_test_sets	FNA_SY	1221198_2	Female	59	0.4	Multinodular goiter	M	II
Prospective_test_sets	FNA_SY	1220690	Female	46	0.4	Papillary thyroid carcinoma	P	III
Prospective_test_sets	FNA_SY	1220403_1	Female	62	0.5	Multinodular goiter	M	II
Prospective_test_sets	FNA_SY	1220403_2	Female	62	2.9	Multinodular goiter	M	II
Prospective_test_sets	FNA_SY	1220536	Female	32	0.5	Multinodular goiter	M	II
Prospective_test_sets	FNA_SY	1229685	Female	46	0.4	Papillary thyroid carcinoma	P	VI
Prospective_test_sets	FNA_SY	1223330_1	Female	48	0.3	Papillary thyroid carcinoma	P	III
Prospective_test_sets	FNA_SY	1224553	Female	35	0.4	Papillary thyroid carcinoma	P	VI
Prospective_test_sets	FNA_SY	1225795	Female	31	0.4	Papillary thyroid carcinoma	P	VI
Prospective_test_sets	FNA_SY	1225597	Female	27	2.2	Papillary thyroid carcinoma	P	V
Prospective_test_sets	FNA_SY	1220918	Female	53	0.8	Papillary thyroid carcinoma	P	VI
Prospective_test_sets	FNA_SY	1221167	Male	62	0.5	Papillary thyroid carcinoma	P	VI
Prospective_test_sets	FNA_SY	1220958	Female	57	0.4	Papillary thyroid carcinoma	P	III
Prospective_test_sets	FNA_SY	1222331	Female	61	0.8	Multinodular goiter	M	II
Prospective_test_sets	FNA_SY	88680	Female	33	2.5	Follicular thyroid adenoma	A	II
Prospective_test_sets	FNA_SY	1223330_2	Female	48	0.3	Papillary thyroid carcinoma	P	III
Prospective_test_sets	FNA_SY	1227883	Female	41	0.7	Papillary thyroid carcinoma	P	VI
Prospective_test_sets	FNA_SY	1224164	Female	47	0.3	Papillary thyroid carcinoma	P	VI
Prospective_test_sets	FNA_SY	1231702	Female	51	1.5	Multinodular goiter	M	V
Prospective_test_sets	FNA_SY	1232603	Male	38	1.2	Papillary thyroid carcinoma	P	VI
Prospective_test_sets	FNA_SY	1229147	Male	58	0.7	Multinodular goiter	M	II
Prospective_test_sets	FNA_SY	1229646	Female	60	0.3	Multinodular goiter	M	II
Prospective_test_sets	FNA_SY	1231658	Female	62	2	Multinodular goiter	M	II
Prospective_test_sets	FNA_SY	1231591	Male	39	0.6	Papillary thyroid carcinoma	P	III
Prospective_test_sets	FNA_SY	1232972	Female	55	1.6	Multinodular goiter	M	II
Prospective_test_sets	FNA_SY	1233753	Female	30	0.4	Papillary thyroid carcinoma	P	VI
Prospective_test_sets	FNA_SY	1234395	Female	55	0.3	Papillary thyroid carcinoma	P	III
Prospective_test_sets	FNA_ZGY	22568498	Female	59	2.61	Multinodular goiter	M	II
Prospective_test_sets	FNA_ZGY	12651454	Female	36	4.56	Multinodular goiter	M	I
Prospective_test_sets	FNA_ZGY	22607312	Male	53	4.64	Multinodular goiter	M	II
Prospective_test_sets	FNA_ZGY	15461864	Female	24	2.51	Papillary thyroid carcinoma	P	IV
Prospective_test_sets	FNA_ZGY	22600585	Female	44	2.14	Papillary thyroid carcinoma	P	I
Prospective_test_sets	FNA_ZGY	11113006	Female	48	1.68	Papillary thyroid carcinoma	P	I
Prospective_test_sets	FNA_ZGY	11113006_P	Female	48	2.89	Papillary thyroid carcinoma	P	I
Prospective_test_sets	FNA_ZGY	22553368	Male	40	1.51	Multinodular goiter	M	III
Prospective_test_sets	FNA_ZGY	15950155	Female	40	2.43	Papillary thyroid carcinoma	P	I
Prospective_test_sets	FNA_ZGY	14440069	Female	36	2.48	Papillary thyroid carcinoma	P	II
Prospective_test_sets	FNA_ZGY	22607921	Female	48	1.37	Papillary thyroid carcinoma	P	VI
Prospective_test_sets	FNA_ZGY	22636570	Female	33	2.68	Follicular thyroid adenoma	A	I
Prospective_test_sets	FNA_ZGY	22606706	Female	35	1.34	Papillary thyroid carcinoma	P	III
Prospective_test_sets	FNA_ZGY	22591509	Female	48	1.4	Papillary thyroid carcinoma	P	IV
Prospective_test_sets	FNA_ZGY	22505138	Female	41	0.6	Papillary thyroid carcinoma	P	II
Prospective_test_sets	FNA_ZGY	22641056	Female	37	2.04	Papillary thyroid carcinoma	P	VI
Prospective_test_sets	FNA_ZGY	22560676	Female	46	2.99	Follicular thyroid adenoma	A	I
Prospective_test_sets	FNA_ZGY	22656847	Female	31	4.48	Papillary thyroid carcinoma	P	VI
Prospective_test_sets	FNA_ZGY	22652326	Female	57	1.57	Papillary thyroid carcinoma	P	I
Prospective_test_sets	FNA_ZGY	22605497	Female	34	1.58	Papillary thyroid carcinoma	P	II
Prospective_test_sets	FNA_ZGY	22622873	Female	24	1.22	Papillary thyroid carcinoma	P	I
Prospective_test_sets	FNA_ZGY	22350181	Female	60	2.43	Papillary thyroid carcinoma	P	I
Prospective_test_sets	FNA_ZGY	13584809	Female	59	2.22	Papillary thyroid carcinoma	P	VI
Prospective_test_sets	FNA_ZGY	22564431	Female	27	4.6	Multinodular goiter	M	VI
Prospective_test_sets	FNA_ZGY	9823395	Female	62	5.5	Multinodular goiter	M	II
Prospective_test_sets	FNA_ZGY	22660098	Female	55	2.2	Papillary thyroid carcinoma	P	VI
Prospective_test_sets	FNA_ZGY	22692208	Male	38	1.75	Papillary thyroid carcinoma	P	VI
Prospective_test_sets	FNA_ZGY	16733698	Female	60	3.2	Multinodular goiter	M	V
Prospective_test_sets	FNA_ZGY	22203374	Female	29	2	Papillary thyroid carcinoma	P	II
Prospective_test_sets	FNA_ZGY	22657652	Female	62	2.91	Papillary thyroid carcinoma	P	VI
Prospective_test_sets	FNA_ZGY	22694616	Female	28	5.01	Follicular thyroid adenoma	A	VI
Prospective_test_sets	FNA_ZGY	22675874	Male	24	3.4	Papillary thyroid carcinoma	P	VI
Prospective_test_sets	FNA_ZGY	16007322	Female	37	4.99	Multinodular goiter	M	II
Prospective_test_sets	FNA_ZGY	15748701	Female	33	1.5	Papillary thyroid carcinoma	P	I
Prospective_test_sets	FNA_ZGY	7481004	Female	30	1.71	Papillary thyroid carcinoma	P	IV
Prospective_test_sets	FNA_ZGY	22122088	Female	57	3.1	Follicular thyroid adenoma	A	II
Prospective_test_sets	FNA_ZGY	22122088_P	Female	57	1.19	Papillary thyroid carcinoma	P	III
Prospective_test_sets	FNA_ZGY	22704277	Female	51	1.02	Papillary thyroid carcinoma	P	I
Prospective_test_sets	FNA_ZGY	22694080	Female	52	3.91	Papillary thyroid carcinoma	P	VI
Prospective_test_sets	FNA_ZGY	22138461	Female	49	3.36	Follicular thyroid adenoma	A	VI
Prospective_test_sets	FNA_ZGY	13691534	Female	48	3.37	Multinodular goiter	M	I
Prospective_test_sets	FNA_ZGY	11076097	Female	60	3.32	Multinodular goiter	M	VI
Prospective_test_sets	FNA_ZGY	10346723	Male	49	3.5	Papillary thyroid carcinoma	P	VI
Prospective_test_sets	FNA_ZGY	22062797	Female	37	2	Papillary thyroid carcinoma	P	VI
Prospective_test_sets	FNA_ZGY	22718625	Female	48	1.4	Papillary thyroid carcinoma	P	VI
Prospective_test_sets	FNA_ZGY	22670065	Female	53	2.1	Papillary thyroid carcinoma	P	VI
Prospective_test_sets	FNA_ZGY	22692722	Female	49	1.5	Papillary thyroid carcinoma	P	V
Prospective_test_sets	FNA_ZGY	22660000	Male	57	4.12	Multinodular goiter	M	VI
Prospective_test_sets	FNA_ZGY	16291385	Female	29	2.88	Multinodular goiter	M	I
Prospective_test_sets	FNA_ZGY	15647088	Female	41	3	Papillary thyroid carcinoma	P	VI
Prospective_test_sets	FNA_ZGY	22719934	Female	53	1.47	Papillary thyroid carcinoma	P	VI
Prospective_test_sets	FNA_ZGY	22695073	Female	56	3.2	Papillary thyroid carcinoma	P	V
Prospective_test_sets	FNA_ZGY	15675049	Female	36	0.97	Papillary thyroid carcinoma	P	I
Prospective_test_sets	FNA_ZGY	22736933	Female	32	1.01	Papillary thyroid carcinoma	P	VI
Prospective_test_sets	FNA_ZGY	22744766	Male	36	1.46	Papillary thyroid carcinoma	P	VI
Prospective_test_sets	FNA_ZGY	14952555	Male	44	1.03	Papillary thyroid carcinoma	P	VI
Prospective_test_sets	FNA_ZGY	22572958	Female	36	1.1	Papillary thyroid carcinoma	P	IV
Prospective_test_sets	FNA_ZGY	22746435	Female	30	1.2	Papillary thyroid carcinoma	P	I
Prospective_test_sets	FNA_ZGY	22711415	Female	39	1.03	Papillary thyroid carcinoma	P	V
Prospective_test_sets	FNA_ZGY	22549502	Female	45	3.04	Multinodular goiter	M	II
Prospective_test_sets	FNA_ZGY	22762022	Female	74	3.9	Papillary thyroid carcinoma	P	VI
Prospective_test_sets	FNA_ZGY	16629353	Female	24	4.29	Multinodular goiter	M	VI
Prospective_test_sets	FNA_ZGY	22743729	Female	56	2.1	Papillary thyroid carcinoma	P	VI
Prospective_test_sets	FNA_ZGY	22751020	Female	44	0.9	Papillary thyroid carcinoma	P	I
Prospective_test_sets	FNA_ZGY	11790150	Female	60	1.05	Papillary thyroid carcinoma	P	III
Prospective_test_sets	FNA_ZGY	22801213	Female	45	3.42	Papillary thyroid carcinoma	P	I
Prospective_test_sets	FNA_ZGY	22789460	Male	42	1.39	Papillary thyroid carcinoma	P	VI
Prospective_test_sets	FNA_ZGY	22743783	Female	40	1.15	Papillary thyroid carcinoma	P	III
Prospective_test_sets	FNA_ZGY	8048568	Female	38	1	Papillary thyroid carcinoma	P	VI
Prospective_test_sets	FNA_ZGY	22752492	Female	56	4.46	Multinodular goiter	M	VI
Prospective_test_sets	FNA_ZGY	22792750	Male	64	2.93	Multinodular goiter	M	VI
Prospective_test_sets	FNA_ZGY	22689205	Female	68	1.48	Multinodular goiter	M	VI
Prospective_test_sets	FNA_ZGY	13290286	Female	42	1.24	Papillary thyroid carcinoma	P	VI
Prospective_test_sets	FNA_ZGY	22723855	Female	33	1.23	Papillary thyroid carcinoma	P	VI
Prospective_test_sets	FNA_ZGY	12781550	Female	34	1.51	Papillary thyroid carcinoma	P	IV
Prospective_test_sets	FNA_ZGY	13771996	Female	45	1.24	Papillary thyroid carcinoma	P	V
Prospective_test_sets	FNA_ZGY	16611705	Female	63	4.7	Multinodular goiter	M	VI
Prospective_test_sets	FNA_ZGY	22761225	Female	60	5	lymphocytic thyroiditis	L	VI
Prospective_test_sets	FNA_ZGY	22812972	Female	23	3.06	Papillary thyroid carcinoma	P	VI
Prospective_test_sets	FNA_ZGY	8333298	Female	60	5	Multinodular goiter	M	II
Prospective_test_sets	FNA_ZGY	22826553	Female	70	5.43	Multinodular goiter	M	II
Prospective_test_sets	FNA_ZGY	15442697	Male	24	1.66	Papillary thyroid carcinoma	P	I
Prospective_test_sets	FNA_ZGY	13227441	Male	32	1.71	Papillary thyroid carcinoma	P	VI
Prospective_test_sets	FNA_ZGY	22807260	Male	65	2.97	Hurthle cell adenoma	A	VI
Prospective_test_sets	FNA_ZGY	16258552	Male	33	2.01	Papillary thyroid carcinoma	P	VI
Prospective_test_sets	FNA_ZGY	22520080	Female	29	2.41	Papillary thyroid carcinoma	P	VI
Prospective_test_sets	FNA_ZGY	22802765	Male	35	3.61	Papillary thyroid carcinoma	P	V
Prospective_test_sets	FNA_ZGY	22849957	Female	59	1.24	Papillary thyroid carcinoma	P	VI
Prospective_test_sets	FNA_ZGY	22853438	Female	51	2.96	Papillary thyroid carcinoma	P	I
Prospective_test_sets	FNA_ZGY	22044881	Female	33	3.7	Follicular thyroid adenoma	A	VI
Prospective_test_sets	FNA_ZGY	22773830	Female	33	0.92	Papillary thyroid carcinoma	P	III
Prospective_test_sets	FNA_ZGY	22808472	Female	21	1.2	Papillary thyroid carcinoma	P	VI
Prospective_test_sets	FNA_ZGY	22769793	Female	64	1.59	Multinodular goiter	M	I
Prospective_test_sets	FNA_ZGY	22850627	Female	71	2.91	Papillary thyroid carcinoma	P	VI
Prospective_test_sets	FNA_ZGY	22847797	Female	61	4.6	Hurthle cell adenoma	A	VI
Prospective_test_sets	FNA_ZGY	22743715	Female	50	3.6	Multinodular goiter	M	I
Prospective_test_sets	FNA_ZGY	22873294	Male	31	0.72	Papillary thyroid carcinoma	P	VI
Prospective_test_sets	FNA_ZGY	10127208	Female	30	3.31	Papillary thyroid carcinoma	P	VI
Prospective_test_sets	FNA_ZGY	22767376	Female	62	2.33	Multinodular goiter	M	V
Prospective_test_sets	FNA_ZGY	22807151	Female	53	0.97	lymphocytic thyroiditis	L	VI
Prospective_test_sets	FNA_ZGY	14351746	Male	48	1.2	Papillary thyroid carcinoma	P	IV
Prospective_test_sets	FNA_ZGY	22737158	Female	65	2.66	Multinodular goiter	M	III
Prospective_test_sets	FNA_ZGY	22799341	Male	29	1.2	Papillary thyroid carcinoma	P	IV
Prospective_test_sets	FNA_ZGY	22891186	Female	26	1.76	Papillary thyroid carcinoma	P	VI
Prospective_test_sets	FNA_ZGY	16148203	Male	49	2.21	Papillary thyroid carcinoma	P	VI
Prospective_test_sets	FNA_ZGY	11168700	Male	29	1.67	Papillary thyroid carcinoma	P	V
Prospective_test_sets	FNA_ZGY	15502117	Female	25	1.86	Papillary thyroid carcinoma	P	VI
Prospective_test_sets	FNA_ZGY	13664528	Female	34	1.21	Papillary thyroid carcinoma	P	IV
Prospective_test_sets	FNA_ZGY	23041433	Female	28	2.79	Papillary thyroid carcinoma	P	VI
Prospective_test_sets	FNA_ZGY	22544761	Female	43	2.4	Follicular thyroid adenoma	A	VI
Prospective_test_sets	FNA_ZGY	23048783	Male	58	4.64	Multinodular goiter	M	VI
Prospective_test_sets	FNA_ZGY	22704337	Female	42	1.04	Papillary thyroid carcinoma	P	VI
Prospective_test_sets	FNA_ZGY	23047176	Female	38	1.17	Papillary thyroid carcinoma	P	VI
Prospective_test_sets	FNA_ZGY	22937000	Male	70	10.75	Papillary thyroid carcinoma	P	VI
Prospective_test_sets	FNA_ZGY	22213166	Female	45	3.09	Papillary thyroid carcinoma	P	VI
Prospective_test_sets	FNA_ZGY	23042142	Female	59	3.68	Papillary thyroid carcinoma	P	VI
Prospective_test_sets	FNA_ZGY	14184541	Female	26	5.28	Follicular thyroid adenoma	A	III
Prospective_test_sets	FNA_ZGY	13141763	Female	25	4.94	Multinodular goiter	M	II
Prospective_test_sets	FNA_ZGY	13473345	Female	42	4.28	Multinodular goiter	M	II
Prospective_test_sets	FNA_ZGY	23035628	Female	40	1.29	Papillary thyroid carcinoma	P	I
Prospective_test_sets	FNA_ZGY	14509326	Female	39	1.38	Papillary thyroid carcinoma	P	VI
Prospective_test_sets	FNA_ZGY	22454550	Female	60	1.6	Papillary thyroid carcinoma	P	II
Prospective_test_sets	FNA_ZGY	22673671	Male	42	3.48	Multinodular goiter	M	II
Prospective_test_sets	FNA_ZGY	23041324	Female	27	3.99	lymphocytic thyroiditis	L	II
Prospective_test_sets	FNA_ZGY	23044533	Male	25	2.92	Papillary thyroid carcinoma	P	VI
Prospective_test_sets	FNA_ZGY	22998671	Female	61	1.7	Multinodular goiter	M	I
Prospective_test_sets	FNA_ZGY	23071460	Female	14	2.67	Papillary thyroid carcinoma	P	VI
Prospective_test_sets	FNA_ZGY	23066115	Female	57	1.07	Papillary thyroid carcinoma	P	VI
Prospective_test_sets	FNA_ZGY	16829941	Female	25	1.62	Papillary thyroid carcinoma	P	VI
Prospective_test_sets	FNA_ZGY	15037904	Female	80	2.71	Follicular thyroid carcinoma	C	VI
Prospective_test_sets	FNA_ZGY	9701484	Female	37	1.26	Papillary thyroid carcinoma	P	IV
Prospective_test_sets	FNA_ZGY	13386742	Female	48	1.27	Papillary thyroid carcinoma	P	IV
Prospective_test_sets	FNA_ZGY	15761102	Male	37	3.03	Papillary thyroid carcinoma	P	I
Prospective_test_sets	FNA_ZGY	22226584	Male	48	1.22	Papillary thyroid carcinoma	P	VI
Prospective_test_sets	FNA_ZGY	23088116	Male	42	1.08	Papillary thyroid carcinoma	P	VI
Prospective_test_sets	FNA_ZGY	23077305	Female	43	1.17	Multinodular goiter	M	I
Prospective_test_sets	FNA_ZGY	22985919	Female	39	2.36	Papillary thyroid carcinoma	P	VI
Prospective_test_sets	FNA_ZGY	14582711	Male	28	1.3	Papillary thyroid carcinoma	P	VI
Prospective_test_sets	FNA_ZGY	23072185	Female	32	1.23	Papillary thyroid carcinoma	P	VI
Prospective_test_sets	FNA_ZGY	23076703	Female	31	1	Papillary thyroid carcinoma	P	VI
Prospective_test_sets	FNA_ZGY	23035772	Female	40	1.37	Papillary thyroid carcinoma	P	VI
Prospective_test_sets	FNA_ZGY	23040524	Female	37	1.2	Papillary thyroid carcinoma	P	IV
Prospective_test_sets	FNA_ZGY	7407262	Male	53	2.07	Papillary thyroid carcinoma	P	VI
Prospective_test_sets	FNA_ZGY	16829162	Female	52	1.25	Papillary thyroid carcinoma	P	IV
Prospective_test_sets	FNA_ZGY	11504851	Female	48	2.88	Multinodular goiter	M	I
Prospective_test_sets	FNA_ZGY	2305642	Female	27	1.26	Papillary thyroid carcinoma	P	VI
Prospective_test_sets	FNA_ZGY	23020804	Female	50	5.72	Follicular thyroid adenoma	A	I
Prospective_test_sets	FNA_ZGY	23106175	Female	40	1.82	Papillary thyroid carcinoma	P	VI
Prospective_test_sets	FNA_ZGY	23033625	Male	39	3.5	Papillary thyroid carcinoma	P	VI
Prospective_test_sets	FNA_ZGY	23052165	Female	41	1.59	Papillary thyroid carcinoma	P	IV
Prospective_test_sets	FNA_ZGY	23063790	Female	33	1.44	Papillary thyroid carcinoma	P	VI
Prospective_test_sets	FNA_ZGY	23098138	Female	15	2.58	Papillary thyroid carcinoma	P	VI
Prospective_test_sets	FNA_ZGY	23104500	Female	27	1.87	Papillary thyroid carcinoma	P	VI
Prospective_test_sets	FNA_ZGY	23093400	Female	48	2.7	Papillary thyroid carcinoma	P	VI
Prospective_test_sets	FNA_ZGY	14996443	Female	45	3.95	Follicular thyroid adenoma	A	II
Prospective_test_sets	FNA_ZGY	15631065	Female	50	1.51	Papillary thyroid carcinoma	P	VI
Prospective_test_sets	FNA_ZGY	23096306	Male	38	5.1	Multinodular goiter	M	II
Prospective_test_sets	FNA_ZGY	22562940	Female	47	1.96	Multinodular goiter	M	II
Prospective_test_sets	FNA_ZGY	23062399	Male	52	1.27	Papillary thyroid carcinoma	P	V
Prospective_test_sets	FNA_ZGY	9779160	Female	34	1.77	Papillary thyroid carcinoma	P	V
Prospective_test_sets	FNA_ZGY	23059583	Female	51	1.68	Papillary thyroid carcinoma	P	V
Prospective_test_sets	FNA_ZGY	23087636	Female	57	1.4	Papillary thyroid carcinoma	P	I
Prospective_test_sets	FNA_ZGY	23054616	Female	56	4.69	Multinodular goiter	M	VI
Prospective_test_sets	FNA_ZGY	14736927	Female	47	1.29	Papillary thyroid carcinoma	P	II
Prospective_test_sets	FNA_ZGY	23104251	Female	34	4.03	Follicular thyroid adenoma	A	III
Prospective_test_sets	FNA_ZGY	23102752	Male	35	2.22	Papillary thyroid carcinoma	P	VI
Prospective_test_sets	FNA_ZGY	16741370	Female	62	2.59	Papillary thyroid carcinoma	P	II
Prospective_test_sets	FNA_ZGY	15079643	Female	62	2.45	lymphocytic thyroiditis	L	VI
Prospective_test_sets	FNA_ZGY	22142702	Female	43	2.54	Papillary thyroid carcinoma	P	IV
Prospective_test_sets	FNA_ZGY	23093531	Female	63	4.28	Multinodular goiter	M	I
Prospective_test_sets	FNA_ZGY	23098547	Female	35	1.8	Papillary thyroid carcinoma	P	IV
Prospective_test_sets	FNA_ZGY	23064214	Female	57	1.31	Papillary thyroid carcinoma	P	II
Prospective_test_sets	FNA_ZGY	22926007	Female	35	1.85	Papillary thyroid carcinoma	P	III
Prospective_test_sets	FNA_ZGY	22931419	Female	63	2.16	Papillary thyroid carcinoma	P	I
Prospective_test_sets	FNA_ZGY	23100348	Female	52	1.19	Papillary thyroid carcinoma	P	I
Prospective_test_sets	FNA_ZGY	23093852	Male	43	1.86	Papillary thyroid carcinoma	P	VI
Prospective_test_sets	FNA_ZGY	23109372	Female	34	1.94	Papillary thyroid carcinoma	P	II
Prospective_test_sets	FNA_ZGY	23087692	Male	56	1.35	Papillary thyroid carcinoma	P	III
Prospective_test_sets	FNA_ZGY	9214880	Female	45	1.6	Papillary thyroid carcinoma	P	VI
Prospective_test_sets	FNA_YT	2053866	Female	34	0.8	Multinodular goiter	M	III
Prospective_test_sets	FNA_YT	2061844	Male	42	0.6	Papillary thyroid carcinoma	P	III
Prospective_test_sets	FNA_WHZN	1447131	Female	59	0.7	Papillary thyroid carcinoma	P	III
Prospective_test_sets	FNA_SXY	20092907	Male	50	1	Multinodular goiter	M	III
Prospective_test_sets	FNA_SXY	20101901	Female	43	3.2	Papillary thyroid carcinoma	P	III
Prospective_test_sets	FNA_SXY	20102101	Female	46	0.5	Papillary thyroid carcinoma	P	III
Prospective_test_sets	FNA_SXY	20110302	Female	40	0.6	Multinodular goiter	M	III
Prospective_test_sets	FNA_SXY	20112404	Female	38	0.7	Papillary thyroid carcinoma	P	III
Prospective_test_sets	FNA_SXY	20120103	Female	43	0.5	Papillary thyroid carcinoma	P	III
Prospective_test_sets	FNA_SXY	20120401	Female	52	1.4	Papillary thyroid carcinoma	P	III
Prospective_test_sets	FNA_SXY	20121102	Female	58	0.7	lymphocytic thyroiditis	L	III
Prospective_test_sets	FNA_SXY	20120105	Female	61	3.3	Follicular thyroid adenoma	A	IV
Prospective_test_sets	FNA_SXY	20121320	Female	57	0.8	Papillary thyroid carcinoma	P	III
Prospective_test_sets	FNA_SXY	20121207	Female	49	1.9	Papillary thyroid carcinoma	P	III
Prospective_test_sets	FNA_SXY	20121408	Male	46	1.5	Multinodular goiter	M	III
Prospective_test_sets	FNA_SXY	20112612	Male	44	1.2	Papillary thyroid carcinoma	P	III
Prospective_test_sets	FNA_XM	656376	Female	64	2.8	Multinodular goiter	M	III
Prospective_test_sets	FNA_XM	485030	Female	38	1.5	lymphocytic thyroiditis	L	III
Prospective_test_sets	FNA_XM	658684	Female	43	2.3	Follicular thyroid adenoma	A	III
Prospective_test_sets	FNA_XM	659545	Female	31	0.7	Papillary thyroid carcinoma	P	III
Prospective_test_sets	FNA_JSZXY	20210000003380	Female	64	0.9	Follicular thyroid carcinoma	C	IV
Prospective_test_sets	FNA_SY	Y_2021_39	Female	37	0.5	Papillary thyroid carcinoma	P	III
Prospective_test_sets	FNA_SY	Y_2021_40	Female	26	0.9	Papillary thyroid carcinoma	P	III
Prospective_test_sets	FNA_SY	Y_2021_53	Female	53	0.8	Papillary thyroid carcinoma	P	III
Prospective_test_sets	FNA_SYF	1727640	Female	86	6.3	Papillary thyroid carcinoma	P	VI
Prospective_test_sets	FNA_SYF	3466924	Female	37	0.9	Papillary thyroid carcinoma	P	VI
Prospective_test_sets	FNA_SYF	3893718	Female	64	2.4	Papillary thyroid carcinoma	P	VI
Prospective_test_sets	FNA_SYF	4925209	Female	29	2.7	Multinodular goiter	M	III
Prospective_test_sets	FNA_SYF	5134413	Female	44	2.8	Multinodular goiter	M	V
