# Supplementary material for: Artificial intelligence defines protein-based classification of thyroid nodules
Source: Cell Discov. 2022 Sep 6;8:85. doi: 10.1038/s41421-022-00442-x (PMC9448820; doi:10.1038/s41421-022-00442-x)
Supplement: Supplementary file 3 — Supplementary information, Table S2 [file 41421_2022_442_MOESM3_ESM.xlsx]

## Sheet: Discovery_6749
Table S2. Protein matrices of discovery set, retrospective test sets, and prospective test sets
MS_file_name	A0A075B6H7	A0A075B6I0	A0A075B6I9;P04211	A0A075B6J9	A0A075B6P5;P01615	A0A075B6R2	A0A075B6S2	A0A075B6S5	A0A075B759;A0A075B767;A0A0B4J2A2;F5H284;P0DN26	A0A087WSX0	A0A087WSY6	A0A087WW87;P01614	A0A087X1C5;P10635	A0A0A0MRZ8;P04433	A0A0A0MS14	A0A0A0MS15	A0A0A0MT36;A0A0C4DH26	A0A0B4J1V0	A0A0B4J1V6	A0A0B4J1Y8	A0A0B4J1Y9	A0A0B4J2D5;P0DPI2	A0A0C4DH24	A0A0C4DH25	A0A0C4DH29	A0A0C4DH31	A0A0C4DH36	A0A0C4DH38	A0A0C4DH39	A0A0C4DH68	A0A0J9YX35	A0A0J9YXX1	A0AV96	A0AVT1	A0FGR8	A0MZ66	A0PJW8	A1L0T0	A1L390	A1L3X0	A1X283	A2A2Y4	A2RRP1	A2RTX5	A3KMH1	A4D1E9	A4D1P6	A4D1U4	A4D2B0
A20180430sunyt_TPD_DIA_b4_1	24.874	NA	20.495	NA	NA	NA	21.671	NA	NA	NA	20.611	21.594	NA	24.081	NA	20.828	NA	NA	NA	NA	NA	21.832	NA	21.579	NA	16.027	NA	NA	NA	NA	18.808	19.604	17.727	19.977	19.978	17.582	NA	18.054	NA	19.25	NA	NA	18.728	17.221	19.448	NA	19.231	NA	NA
A20180430sunyt_TPD_DIA_b4_3	24.561	19.361	19.865	NA	17.757	NA	21.298	NA	NA	NA	20.403	20.651	NA	22.894	NA	20.331	NA	17.264	NA	NA	16.053	NA	NA	20.983	22.425	18.761	NA	19.798	NA	18.931	18.418	20.415	NA	NA	NA	NA	NA	NA	NA	NA	NA	NA	NA	NA	NA	NA	NA	NA	NA
A20180430sunyt_TPD_DIA_b4_4	26.372	NA	22.32	19.8	21.725	NA	24.147	20.524	NA	18.859	21.718	22.891	NA	24.755	NA	22.961	19.825	20.427	NA	NA	NA	18.7	NA	22.963	22.412	NA	20.707	NA	NA	20.476	21.071	NA	NA	NA	NA	NA	NA	18.284	NA	NA	NA	NA	NA	17.055	NA	NA	NA	NA	NA
A20180430sunyt_TPD_DIA_b4_5	24.14	NA	NA	16.989	NA	NA	20.428	NA	NA	NA	20.343	19.148	NA	22.759	NA	20.151	NA	NA	NA	NA	NA	NA	NA	20.417	NA	16.995	NA	NA	NA	17.643	19.44	NA	NA	NA	NA	NA	NA	NA	NA	NA	NA	NA	NA	NA	NA	NA	NA	NA	NA
A20180430sunyt_TPD_DIA_b4_6	25.594	19.868	22.005	NA	20.716	NA	22.884	19.302	NA	NA	21.58	22.079	NA	24.845	NA	22.354	20.322	19.815	NA	NA	NA	19.967	NA	22.453	NA	NA	20.727	20.428	NA	19.62	NA	22.636	NA	20.33	19.562	NA	NA	18.744	NA	NA	20.307	NA	19.204	19.899	18.937	NA	NA	NA	NA
A20180430sunyt_TPD_DIA_b4_7	25.587	19.217	22.055	NA	19.506	NA	22.374	NA	NA	NA	21.058	21.243	NA	NA	NA	21.16	NA	NA	NA	NA	NA	23.679	NA	21.657	NA	NA	NA	18.868	NA	18.41	19.101	21.097	19.241	18.57	19.033	NA	NA	20.173	NA	20.081	NA	NA	18.896	21.058	22.694	18.139	NA	NA	NA
A20180430sunyt_TPD_DIA_b4_9	25.207	NA	NA	NA	20.795	NA	22.764	NA	NA	NA	20.937	21.241	NA	24.096	NA	21.359	NA	NA	NA	NA	NA	24.99	NA	21.558	NA	NA	NA	18.194	NA	NA	NA	22.005	20.019	17.919	19.52	17.608	NA	22.017	NA	20.185	NA	NA	NA	21.319	22.995	NA	NA	NA	19.776
A20180430sunyt_TPD_DIA_b4_12	24.552	20.156	21.256	18.442	18.782	NA	21.465	NA	NA	NA	21.857	22.285	NA	23.585	NA	21.412	NA	NA	NA	NA	NA	21.105	NA	21.564	18.501	NA	NA	NA	NA	NA	18.914	20.889	20.267	20.327	19.878	19.433	NA	19.095	NA	NA	NA	17.897	19.339	18.834	17.044	NA	18.69	NA	NA
A20180430sunyt_TPD_DIA_b4_13	23.031	NA	NA	NA	19.732	NA	19.995	NA	NA	16.993	18.717	NA	NA	22.352	NA	18.543	NA	NA	NA	NA	NA	18.312	NA	19.848	NA	NA	NA	NA	NA	NA	NA	NA	NA	NA	16.345	NA	NA	17.395	NA	NA	NA	NA	NA	14.936	NA	NA	NA	NA	NA
A20180430sunyt_TPD_DIA_b4_14	24.672	18.153	NA	NA	20.539	NA	21.205	NA	NA	NA	NA	20.384	NA	23.263	NA	20.723	NA	NA	NA	NA	NA	23.523	NA	20.851	NA	18.448	NA	18.856	NA	18.151	17.903	NA	19.434	19.881	18.98	18.603	NA	19.58	NA	NA	17.989	NA	19.065	20.185	20.146	NA	18.163	NA	NA
A20180430sunyt_TPD_DIA_b4_15	24.962	20.242	NA	17.388	19.819	NA	21.267	NA	NA	NA	20.707	22.678	NA	23.633	NA	21.028	18.815	19.217	NA	NA	NA	NA	NA	21.592	19.464	NA	NA	NA	NA	NA	20.008	20.377	16.602	18.442	NA	NA	NA	NA	NA	NA	NA	NA	NA	NA	NA	NA	NA	NA	NA
A20180501sunyt_TPD_DIA_b5_1	24.52	17.716	NA	NA	19.875	NA	21.813	17.978	NA	15.062	19.915	19.928	NA	23.471	NA	19.516	17.811	18.524	NA	NA	NA	19.211	NA	20.83	NA	NA	19.441	NA	NA	NA	18.892	19.301	NA	NA	17.953	NA	NA	NA	NA	NA	19.065	NA	NA	NA	15.454	NA	NA	NA	NA
A20180501sunyt_TPD_DIA_b5_2	24.769	20.258	21.752	NA	20.914	NA	22.709	NA	NA	18.296	21.249	20.843	NA	23.96	NA	20.432	17.967	NA	NA	NA	NA	22.115	NA	21.519	NA	17.792	NA	19.664	NA	18.341	19.52	NA	20.588	19.454	19.211	19.302	NA	20.054	NA	NA	20.817	NA	19.231	20.84	21.164	NA	18.329	NA	NA
A20180501sunyt_TPD_DIA_b5_3	23.371	NA	NA	NA	19.54	NA	21.197	NA	NA	NA	19.379	NA	NA	22.496	NA	20.02	18.453	NA	NA	NA	NA	18.897	NA	20.378	21.844	NA	NA	NA	NA	NA	NA	17.083	NA	NA	NA	NA	NA	17.692	NA	NA	NA	NA	NA	17.559	NA	NA	NA	NA	NA
A20180501sunyt_TPD_DIA_b5_4	24.553	19.779	20.601	18.118	20.286	NA	21.167	16.557	NA	14.93	20.389	21.355	NA	23.614	NA	21.124	NA	18.871	NA	NA	17.288	18.094	NA	21.603	21.193	NA	16.4	17.212	NA	18.492	18.59	17.344	NA	NA	17.249	NA	NA	13.714	NA	NA	NA	NA	NA	13.165	NA	NA	NA	NA	NA
A20180501sunyt_TPD_DIA_b5_5	24.196	18.626	NA	17.636	19.559	NA	21.637	NA	NA	NA	19.783	21.941	NA	23.981	NA	20.244	NA	NA	NA	NA	NA	21.746	NA	21.064	20.324	NA	NA	NA	NA	NA	NA	NA	17.314	NA	NA	17.981	16.978	NA	NA	19.159	NA	NA	NA	18.569	20.244	17.085	NA	NA	NA
A20180501sunyt_TPD_DIA_b5_6	22.22	NA	NA	NA	16.944	NA	20.377	NA	NA	NA	18.549	NA	NA	21.168	NA	NA	NA	NA	NA	NA	NA	NA	NA	19.167	19.498	NA	NA	NA	NA	NA	NA	17.587	NA	NA	NA	NA	NA	NA	NA	NA	NA	NA	NA	NA	NA	NA	NA	NA	NA
A20180501sunyt_TPD_DIA_b5_7	23.123	NA	NA	NA	17.919	NA	20.155	NA	NA	NA	NA	NA	NA	21.89	NA	19.066	NA	NA	NA	NA	NA	22.228	NA	18.235	NA	NA	NA	NA	NA	NA	NA	18.44	NA	NA	19.35	NA	NA	19.471	NA	19.883	NA	NA	18.266	19.978	21.032	NA	NA	NA	NA
A20180501sunyt_TPD_DIA_b5_9	23.704	18.254	NA	NA	21.086	NA	21.282	NA	NA	NA	20.447	19.335	NA	22.936	NA	20.345	NA	19.429	NA	NA	NA	NA	NA	20.895	22.396	NA	NA	NA	NA	18.319	18.988	NA	NA	NA	NA	NA	NA	NA	NA	NA	NA	NA	NA	NA	NA	NA	NA	NA	NA
A20180501sunyt_TPD_DIA_b5_10	23.059	NA	NA	NA	17.073	NA	20.942	NA	NA	NA	18.96	19.769	NA	21.911	NA	19.66	NA	NA	NA	NA	NA	17.978	NA	19.046	NA	NA	NA	NA	NA	17.31	17.909	19.121	NA	NA	NA	NA	NA	NA	NA	NA	NA	NA	NA	NA	NA	NA	NA	NA	NA
A20180501sunyt_TPD_DIA_b5_11	23.819	NA	NA	NA	19.628	NA	20.549	NA	NA	15.259	19.91	17.177	NA	22.028	NA	18.857	NA	NA	NA	NA	NA	19.238	NA	19.104	21.345	NA	NA	15.997	NA	16.788	NA	19.885	NA	NA	NA	NA	NA	18.029	NA	NA	NA	NA	NA	18.175	NA	NA	NA	NA	NA
A20180501sunyt_TPD_DIA_b5_12	24.404	NA	21.119	NA	19.97	NA	22.051	NA	NA	16.059	19.642	21.771	NA	23.687	NA	20.735	NA	NA	NA	NA	NA	19.431	NA	21.79	NA	18.183	NA	NA	NA	19.249	NA	19.489	19.021	NA	18.449	16.28	NA	NA	NA	NA	NA	NA	NA	18.512	18.318	NA	NA	NA	NA
A20180501sunyt_TPD_DIA_b5_13	24.608	NA	NA	NA	18.577	NA	20.795	NA	NA	NA	NA	21.548	NA	23.277	NA	20.483	NA	NA	NA	NA	NA	21.899	NA	21.536	NA	NA	NA	NA	NA	NA	18.141	20.944	20.876	20.924	20.67	19.37	NA	20.292	NA	NA	NA	19.236	19.75	20.034	19.697	NA	19.156	NA	NA
A20180501sunyt_TPD_DIA_b5_14	24.677	NA	NA	NA	19.504	NA	22.615	NA	NA	NA	NA	21.431	NA	23.604	NA	21.014	16.507	NA	NA	NA	NA	25.248	NA	21.32	17.437	NA	NA	NA	NA	20.151	19.322	21.779	19.408	20.524	19.798	18.233	NA	21.897	NA	20.433	NA	NA	19.518	21.282	22.735	19.205	17.977	NA	NA
A20180501sunyt_TPD_DIA_b5_15	25.753	19.691	NA	18.587	22.259	NA	22.95	NA	NA	17.257	22.022	22.762	NA	24.407	NA	21.074	NA	20.266	17.947	NA	NA	22.151	NA	22.647	NA	18.969	19.385	20.025	NA	20.295	20.527	21.963	18.715	19.451	19.242	17.806	NA	19.277	NA	NA	NA	18.133	19.162	19.915	19.349	NA	18.838	NA	NA
A20180502sunyt_TPD_DIA_b8_1	25.469	NA	NA	17.979	20.686	NA	22.484	17.835	NA	18.468	20.655	22.452	NA	23.986	NA	21.212	18.042	19.367	NA	NA	NA	18.576	NA	22.501	NA	NA	19.593	NA	NA	19.493	20.514	21.059	15.072	NA	NA	NA	NA	NA	NA	NA	NA	NA	NA	NA	NA	NA	NA	NA	NA
A20180502sunyt_TPD_DIA_b8_2	24	18.418	NA	NA	18.122	NA	20.141	16.093	NA	NA	19.547	20.631	NA	22.848	NA	19.971	18.278	NA	NA	NA	NA	19.094	NA	20.9	19.038	NA	NA	NA	NA	NA	18.52	19.599	NA	NA	NA	NA	NA	11.365	NA	NA	NA	NA	NA	NA	NA	NA	NA	NA	NA
A20180502sunyt_TPD_DIA_b8_3	24.302	NA	NA	NA	19.234	NA	20.508	NA	NA	14.048	19.77	20.613	NA	23.149	NA	18.614	NA	NA	NA	NA	NA	20.583	NA	20.301	NA	NA	NA	NA	NA	18.925	NA	NA	12.958	NA	15.825	NA	NA	17.936	NA	NA	NA	NA	NA	16	18.214	NA	NA	NA	NA
A20180502sunyt_TPD_DIA_b8_4	24.271	NA	NA	NA	20.385	NA	21.925	NA	NA	16.959	20.03	19.842	NA	23.543	NA	20.777	NA	18.085	NA	NA	NA	17.597	NA	20.86	22.398	NA	18.594	18.062	NA	17.658	NA	15.451	NA	NA	NA	NA	NA	14.139	NA	NA	NA	NA	NA	18.057	NA	NA	NA	NA	NA
A20180502sunyt_TPD_DIA_b8_5	25.186	21.389	21.382	19.38	20.248	NA	22.571	NA	NA	16.639	20.813	21.295	NA	23.931	NA	22.096	17.719	19.475	NA	NA	NA	20.536	NA	21.808	NA	NA	19.493	NA	NA	16.845	20.476	21.743	17.526	NA	NA	NA	NA	18.625	NA	NA	NA	NA	NA	19.007	15.093	NA	NA	NA	NA
A20180502sunyt_TPD_DIA_b8_7	26.292	19.3	NA	NA	20.395	19.31	23.265	NA	NA	19.468	NA	23.052	NA	27.013	NA	23.626	19.298	19.123	NA	NA	NA	22.759	NA	22.908	22.861	16.375	19.817	19.908	NA	NA	20.696	23.184	19.623	20.626	20.154	18.424	NA	19.701	NA	20.132	20.051	NA	19.715	19.729	20.747	NA	18.613	NA	NA
A20180502sunyt_TPD_DIA_b8_8	24.096	18.801	20.658	17.792	20.305	NA	21.846	NA	NA	16.85	20.813	20.72	NA	22.992	NA	20.528	18.389	18.993	NA	NA	NA	NA	NA	20.671	NA	NA	NA	16.537	NA	NA	19.597	21.13	NA	NA	NA	NA	NA	NA	NA	NA	NA	NA	NA	NA	NA	NA	NA	NA	NA
A20180502sunyt_TPD_DIA_b8_10	25.089	NA	NA	NA	18.585	NA	20.695	NA	NA	NA	NA	22.151	NA	23.272	NA	21.298	NA	NA	NA	NA	16.808	21.48	NA	21.34	19.859	18.508	NA	17.089	NA	NA	NA	18.747	16.574	19.503	19.896	16.964	NA	NA	NA	NA	NA	NA	17.744	17.23	18.192	NA	NA	NA	NA
A20180502sunyt_TPD_DIA_b8_11	25.527	21.413	22.222	18.997	20.628	NA	21.346	NA	NA	NA	21.181	23.513	NA	23.984	NA	22.433	18.788	20.17	NA	NA	NA	19.757	NA	22.386	21.342	19.342	17.655	18.689	NA	NA	18.161	18.541	16.739	NA	NA	NA	NA	NA	NA	NA	NA	NA	NA	NA	NA	NA	16.87	NA	NA
A20180502sunyt_TPD_DIA_b8_12	22.813	NA	NA	NA	19.196	NA	18.255	NA	NA	NA	NA	20.319	NA	20.753	NA	19.221	NA	NA	NA	NA	NA	17.854	NA	18.737	NA	NA	NA	NA	NA	NA	NA	16.128	16.736	18.115	18.565	NA	NA	NA	NA	NA	NA	NA	NA	NA	NA	NA	NA	NA	NA
A20180502sunyt_TPD_DIA_b8_13	26.08	NA	22.276	NA	21.866	NA	21.173	NA	NA	NA	20.727	23.813	NA	24.583	NA	21.922	18.426	20.407	18.373	NA	NA	19.511	NA	22.747	NA	19.844	NA	18.794	NA	NA	NA	NA	19.328	20.52	19.677	18.796	NA	13.648	NA	NA	NA	NA	NA	14.838	NA	NA	NA	NA	NA
A20180502sunyt_TPD_DIA_b8_14	24.083	NA	NA	NA	19.221	NA	NA	NA	19.142	NA	NA	22.327	NA	21.96	NA	18.935	NA	NA	NA	NA	NA	22.334	NA	20.842	NA	NA	NA	NA	NA	NA	NA	NA	19.692	19.033	20.152	NA	NA	NA	NA	NA	NA	17.478	NA	NA	18.61	NA	NA	NA	NA
A20180502sunyt_TPD_DIA_b8_15	23.937	NA	20.994	NA	19.963	NA	20.587	NA	NA	NA	19.276	21.341	NA	22.746	NA	20.415	18.984	NA	NA	NA	NA	18.666	NA	20.999	20.21	NA	NA	NA	NA	NA	NA	NA	NA	NA	18.689	NA	NA	NA	NA	NA	NA	NA	NA	NA	NA	NA	NA	NA	NA
A20180503sunyt_TPD_DIA_b9_1	24.444	18.998	NA	NA	17.952	NA	19.123	NA	NA	NA	NA	20.847	NA	22.962	NA	21.038	NA	NA	NA	NA	NA	20.496	NA	21.831	NA	NA	NA	NA	NA	NA	NA	20.108	17.56	20.676	19.743	NA	NA	17.677	NA	NA	20.646	NA	18.78	16.909	18.081	NA	18.909	NA	NA
A20180503sunyt_TPD_DIA_b9_2	22.145	NA	NA	NA	NA	NA	18.153	NA	NA	NA	NA	17.482	NA	20.946	NA	18.815	NA	NA	NA	NA	NA	NA	NA	NA	19.881	NA	NA	NA	NA	NA	NA	NA	NA	NA	NA	NA	NA	NA	NA	NA	NA	NA	NA	NA	NA	NA	NA	NA	NA
A20180503sunyt_TPD_DIA_b9_3	23.609	19.176	NA	NA	18.613	NA	20.24	NA	NA	NA	18.21	20.777	NA	22.406	NA	20.936	NA	NA	NA	NA	NA	19.277	NA	20.682	NA	NA	NA	NA	NA	NA	NA	NA	NA	NA	NA	NA	NA	13.066	NA	NA	NA	NA	NA	NA	NA	NA	NA	NA	NA
A20180503sunyt_TPD_DIA_b9_4	24.176	18.167	NA	NA	18.248	NA	19.153	NA	NA	NA	19.111	21.081	NA	22.383	NA	18.98	NA	NA	NA	NA	NA	19.379	NA	20.985	19.27	16.917	NA	NA	NA	NA	NA	NA	NA	16.568	NA	NA	NA	NA	NA	NA	NA	NA	NA	NA	NA	NA	NA	NA	NA
A20180503sunyt_TPD_DIA_b9_5	24.876	NA	21.562	NA	19.6	NA	21.236	NA	NA	17.086	19.664	22.098	NA	24.009	NA	20.808	18.808	NA	NA	NA	NA	22.475	NA	21.221	NA	NA	NA	NA	NA	NA	17.828	NA	15.868	16.478	17.966	18.128	NA	18.861	NA	19.463	NA	NA	NA	NA	19.38	NA	NA	NA	NA
A20180503sunyt_TPD_DIA_b9_6	25.044	18.602	21.029	17.423	17.361	NA	NA	NA	NA	NA	NA	22.03	NA	23.379	NA	20.057	20.419	NA	NA	NA	NA	20.131	NA	21.221	NA	NA	NA	NA	NA	NA	NA	19.935	NA	20.79	20.564	18.744	NA	18.242	NA	NA	21.168	NA	NA	NA	NA	NA	17.996	NA	NA
A20180503sunyt_TPD_DIA_b9_7	26.054	19.938	21.607	NA	21.747	NA	23.12	NA	NA	NA	21.445	23.504	NA	25.102	NA	23.79	18.801	NA	NA	NA	NA	20.509	NA	22.676	20.972	NA	NA	NA	NA	NA	NA	NA	NA	18.905	18.234	NA	NA	18.993	NA	NA	NA	NA	NA	17.229	NA	NA	NA	NA	NA
A20180503sunyt_TPD_DIA_b9_8	23.224	18.369	NA	NA	17.66	NA	18.661	NA	NA	NA	NA	20.235	NA	21.57	NA	19.791	NA	NA	NA	NA	NA	18.464	NA	19.459	NA	NA	NA	NA	NA	NA	NA	18.366	NA	17.899	18.969	16.13	NA	17.915	NA	NA	NA	NA	NA	NA	NA	NA	NA	NA	NA
A20180503sunyt_TPD_DIA_b9_10	24.71	19.565	NA	18.591	NA	NA	20.985	NA	NA	NA	20.7	21.146	NA	23.468	NA	19.599	NA	NA	NA	NA	NA	17.286	NA	21.966	NA	NA	NA	NA	NA	17.215	NA	NA	16.544	19.449	18.318	NA	NA	16.561	NA	NA	16.112	NA	NA	NA	NA	NA	NA	NA	NA
A20180503sunyt_TPD_DIA_b9_11	23.176	NA	NA	NA	20.114	NA	20.341	NA	NA	16.566	19.051	18.861	NA	22.572	NA	19.346	NA	NA	NA	17.056	NA	NA	NA	20.185	NA	NA	NA	NA	NA	NA	NA	NA	NA	NA	NA	NA	NA	NA	NA	NA	NA	NA	NA	15.324	NA	NA	NA	NA	NA
A20180503sunyt_TPD_DIA_b9_12	25.121	NA	21.552	NA	17.505	NA	22.213	NA	NA	NA	21.561	20.25	NA	23.435	NA	22.918	16.761	NA	NA	NA	NA	19.376	NA	21.611	NA	NA	NA	NA	NA	NA	18.159	NA	15.977	20.494	19.293	NA	NA	NA	NA	NA	18.84	18.264	NA	18.948	17.474	NA	19.481	NA	NA
A20180503sunyt_TPD_DIA_b9_13	24.567	NA	NA	NA	21.05	NA	22.269	NA	NA	17.684	21.205	20.032	NA	23.709	NA	21.396	NA	18.844	NA	19.171	NA	18.058	12.924	21.954	NA	16.806	18.694	20.021	NA	19.382	19.65	NA	NA	NA	NA	NA	NA	13.146	NA	NA	NA	NA	NA	NA	NA	NA	NA	NA	NA
A20180503sunyt_TPD_DIA_b9_15	24.311	NA	20.564	NA	17.908	NA	21.788	NA	NA	NA	NA	20.776	NA	23.128	NA	20.34	NA	NA	NA	NA	NA	19.138	NA	20.424	NA	NA	NA	16.873	NA	NA	NA	NA	NA	21.12	20.658	NA	NA	18.941	NA	NA	20.157	NA	19.162	20.243	18.033	NA	19.934	NA	NA
A20180506sunyt_TPD_DIA_b12_2	25.331	21.138	NA	18.661	21.218	NA	22.661	NA	NA	16.881	21.024	21.397	NA	24.877	NA	21.383	17.216	20.971	NA	NA	NA	20.833	NA	22.436	21.942	NA	19.023	NA	NA	19.862	20.571	21.185	19.603	19.519	19.393	17.802	NA	19.415	NA	NA	NA	NA	19.35	20.692	NA	NA	19.626	NA	NA
A20180506sunyt_TPD_DIA_b12_3	22.597	NA	NA	NA	19.621	NA	19.671	NA	NA	NA	18.024	19.661	NA	21.51	NA	19.216	NA	NA	NA	NA	NA	12.589	NA	18.59	18.381	NA	NA	NA	NA	NA	17.478	18.667	NA	NA	NA	NA	NA	NA	NA	NA	NA	NA	NA	NA	NA	NA	NA	NA	NA
A20180506sunyt_TPD_DIA_b12_4	26.437	19.758	20.944	NA	22.905	NA	23.443	NA	NA	20.228	22.245	22.101	NA	24.829	NA	23.978	19.915	19.992	NA	NA	NA	NA	NA	22.788	NA	19.344	19.644	20.703	NA	19.387	21.407	18.99	NA	NA	NA	NA	NA	NA	NA	NA	NA	NA	NA	NA	NA	NA	NA	NA	NA
A20180506sunyt_TPD_DIA_b12_5	23.461	NA	NA	NA	21.546	NA	21.367	NA	NA	NA	18.674	NA	NA	22.42	NA	19.432	NA	18.691	NA	NA	NA	16.845	NA	20.816	NA	17.313	NA	19.106	NA	18.429	NA	16.733	NA	NA	NA	NA	NA	NA	NA	NA	NA	NA	NA	16.474	NA	NA	NA	NA	NA
A20180506sunyt_TPD_DIA_b12_6	23.124	NA	NA	NA	17.654	NA	19.875	NA	NA	NA	NA	NA	NA	22.95	NA	17.729	NA	NA	NA	NA	NA	18.149	NA	19.483	NA	NA	NA	NA	NA	NA	NA	NA	NA	NA	NA	NA	NA	14.241	NA	NA	NA	NA	NA	18.204	NA	NA	NA	NA	NA
A20180506sunyt_TPD_DIA_b12_7	24.27	NA	NA	NA	20.301	NA	21.966	NA	NA	NA	19.095	18.825	NA	23.47	NA	19.364	NA	NA	NA	NA	NA	19.815	NA	21.492	NA	NA	19.145	NA	NA	19.012	NA	16.532	17.711	18.483	17.754	NA	NA	NA	NA	NA	NA	18.714	NA	19.017	17.996	NA	NA	NA	NA
A20180506sunyt_TPD_DIA_b12_8	25.343	20.491	NA	NA	19.585	NA	22.254	NA	NA	NA	22.548	21.794	NA	24.367	17.276	22.03	14.591	20.286	NA	NA	NA	19.806	NA	21.089	24.006	19.784	19.68	21.089	NA	NA	20.093	22.26	18.089	19.523	19.394	18.244	NA	NA	NA	NA	19.31	NA	18.929	19.145	18.508	NA	NA	NA	NA
A20180506sunyt_TPD_DIA_b12_9	24.813	17.354	NA	NA	18.619	NA	20.502	NA	NA	NA	NA	20.293	NA	23.375	NA	19.796	NA	NA	NA	NA	NA	21.746	NA	21.696	NA	NA	NA	15.99	NA	NA	NA	19.537	17.507	17.574	16.263	NA	NA	17.58	NA	NA	NA	NA	NA	17.792	18.243	NA	NA	NA	NA
A20180506sunyt_TPD_DIA_b12_10	25.462	18.44	20.594	18.654	22.602	NA	22.917	NA	NA	19.42	21.695	22.229	NA	24.25	NA	21.524	18.304	19.862	17.52	NA	NA	NA	NA	22.899	NA	17.584	20.376	18.925	NA	19.713	20.505	20.846	NA	NA	NA	NA	NA	NA	NA	NA	NA	NA	NA	NA	NA	NA	NA	NA	NA
A20180506sunyt_TPD_DIA_b12_11	23.092	19.894	19.894	17.983	19.249	NA	20.325	NA	NA	NA	19.035	21.97	NA	22.077	NA	19.223	18.482	NA	NA	NA	16.013	16.562	NA	20.371	NA	NA	NA	NA	NA	NA	NA	NA	NA	17.249	17.523	NA	NA	NA	NA	NA	NA	NA	NA	NA	NA	NA	NA	NA	NA
A20180506sunyt_TPD_DIA_b12_12	24.975	20.393	21.478	17.257	19.803	NA	21.431	NA	NA	16.383	NA	21.695	NA	23.314	NA	21.181	NA	19.543	NA	NA	NA	19.665	NA	21.372	22.244	18.302	NA	17.347	NA	NA	NA	19.286	18.415	19.259	17.077	NA	NA	NA	NA	NA	NA	NA	NA	18.979	17.782	NA	NA	NA	NA
A20180506sunyt_TPD_DIA_b12_13	24.141	19.654	20.936	19.024	20.528	NA	19.971	NA	NA	NA	NA	22.509	NA	22.532	NA	20.811	NA	18.513	NA	NA	NA	NA	NA	21.526	21.107	19.503	NA	19.568	NA	NA	NA	18.915	NA	NA	NA	NA	NA	NA	NA	NA	NA	NA	NA	NA	NA	NA	NA	NA	NA
A20180506sunyt_TPD_DIA_b12_14	23.372	NA	20.761	NA	15.569	NA	18.083	NA	NA	NA	NA	20.354	16.903	21.545	NA	20.439	NA	NA	NA	NA	NA	17.569	NA	21.169	NA	NA	NA	NA	NA	NA	NA	NA	NA	17.542	20.148	NA	NA	NA	NA	NA	NA	NA	NA	NA	NA	NA	NA	NA	NA
A20180506sunyt_TPD_DIA_b13_1	22.283	NA	NA	NA	17.002	NA	20.527	NA	NA	NA	NA	NA	NA	20.756	NA	18.097	14.079	NA	NA	NA	NA	22.12	NA	18.91	18.845	NA	NA	NA	NA	NA	NA	NA	19.311	20.028	NA	14.947	NA	NA	NA	19.305	18.362	19.633	19.527	20.919	21.344	NA	19.567	NA	15.724
A20180506sunyt_TPD_DIA_b13_2	21.879	14.241	NA	NA	18.815	NA	19.547	NA	NA	NA	NA	NA	NA	20.838	NA	NA	NA	NA	NA	NA	NA	17.767	NA	18.334	20.146	NA	NA	NA	NA	NA	NA	16.567	NA	NA	NA	NA	NA	NA	NA	NA	NA	NA	NA	16.647	NA	NA	NA	NA	NA
A20180506sunyt_TPD_DIA_b13_3	23.61	17.515	NA	NA	18.871	NA	20.871	NA	NA	NA	NA	19.598	NA	22.799	NA	20.226	NA	NA	NA	NA	NA	19.688	NA	20.449	NA	NA	NA	NA	NA	18.702	18.828	NA	18.998	17.778	18.168	17.768	NA	17.762	NA	NA	NA	NA	NA	19.437	NA	NA	NA	NA	NA
A20180506sunyt_TPD_DIA_b13_4	25.343	19.584	NA	19.584	21.654	NA	22.762	NA	NA	15.782	19.935	22.346	NA	24.283	NA	21.145	NA	19.827	NA	NA	NA	18.822	NA	21.931	19.584	NA	18.417	NA	NA	18.532	20.044	21.858	NA	NA	16.544	NA	NA	15.969	NA	NA	NA	NA	NA	17.645	15.264	NA	NA	NA	NA
A20180506sunyt_TPD_DIA_b13_5	24.404	17.163	NA	18.368	20.219	NA	20.722	14.701	NA	NA	20.587	19.416	NA	23.041	NA	18.541	17.877	17.871	NA	NA	NA	18.107	NA	20.438	NA	NA	NA	16.994	NA	NA	19.114	19.562	NA	NA	17.338	NA	NA	NA	NA	NA	17.661	NA	NA	16.631	NA	NA	NA	NA	NA
A20180506sunyt_TPD_DIA_b13_6	26.288	16.631	NA	17.831	22.238	NA	23.48	18.505	NA	NA	21.688	21.97	NA	25.42	NA	21.577	18.956	20.25	NA	NA	NA	19.741	NA	23.115	20.34	NA	21.408	NA	NA	18.174	NA	15.201	17.916	19.667	18.751	18.444	NA	18.754	NA	NA	NA	18.464	NA	20.453	19.201	NA	NA	NA	NA
A20180506sunyt_TPD_DIA_b13_7	23.867	18.138	NA	NA	18.243	NA	20.711	NA	NA	NA	20.886	19.796	NA	22.401	NA	20.916	18.366	NA	NA	NA	NA	17.26	NA	20.97	22.374	16.889	NA	17.442	NA	NA	18.65	20.897	NA	NA	NA	NA	NA	14.414	NA	NA	NA	NA	NA	NA	15.934	NA	NA	NA	NA
A20180506sunyt_TPD_DIA_b13_10	24.476	17.916	NA	NA	18.725	NA	19.345	NA	NA	NA	NA	21.132	NA	22.912	NA	20.483	NA	NA	NA	NA	NA	18.95	NA	20.569	NA	NA	NA	NA	NA	NA	NA	20.403	17.454	18.982	NA	NA	NA	NA	NA	NA	NA	17.227	NA	17.874	17.255	NA	NA	NA	NA
A20180506sunyt_TPD_DIA_b13_11	22.348	17.293	NA	NA	18.202	NA	18.526	NA	NA	NA	NA	19.735	NA	20.915	NA	18.837	NA	NA	NA	NA	NA	NA	NA	19.54	NA	NA	NA	NA	NA	NA	NA	NA	NA	NA	NA	NA	NA	NA	NA	NA	NA	NA	NA	NA	NA	NA	NA	NA	NA
A20180506sunyt_TPD_DIA_b13_13	26.524	20.868	21.665	NA	19.602	NA	20.641	NA	NA	NA	20.868	23.771	NA	24.5	NA	22.95	NA	18.467	NA	NA	NA	NA	NA	22.225	NA	NA	NA	NA	NA	NA	NA	20.793	NA	NA	NA	NA	NA	NA	NA	NA	NA	NA	NA	NA	NA	NA	NA	NA	NA
A20180506sunyt_TPD_DIA_b13_14	23.353	18.074	NA	NA	NA	NA	17.424	NA	NA	NA	NA	NA	NA	21.443	NA	17.439	NA	NA	NA	NA	NA	21.104	NA	19.432	NA	NA	NA	NA	NA	NA	NA	NA	17.457	NA	NA	17.83	21.779	NA	NA	19.84	NA	NA	NA	NA	21.561	NA	NA	NA	NA
A20180507sunyt_TPD_DIA_b14_1	25.698	NA	21.459	NA	21.197	NA	22.535	NA	NA	NA	22.236	21.983	NA	24.02	NA	22.961	20.037	20.206	NA	NA	NA	18.323	NA	22.535	NA	NA	19.039	NA	NA	17.252	NA	NA	NA	18.921	18.14	NA	NA	NA	NA	NA	19.217	NA	NA	17.681	14.532	NA	NA	NA	NA
A20180507sunyt_TPD_DIA_b14_2	24.195	18.905	NA	NA	20.559	NA	21.239	NA	NA	NA	20.959	21.247	NA	22.875	NA	20.559	13.682	19.062	NA	NA	NA	21.466	NA	21.106	NA	NA	NA	16.087	NA	17.789	NA	20.336	18.674	19.253	NA	17.515	NA	18.185	NA	NA	NA	17.194	18.663	20.282	20.784	NA	18.189	NA	NA
A20180507sunyt_TPD_DIA_b14_3	25.34	20.151	21.572	NA	21.031	NA	22.213	17.806	NA	15.973	21.196	22.27	NA	24.288	NA	21.769	NA	20.015	17.343	NA	NA	20.152	NA	22.319	22.455	18.413	19.254	19.396	NA	19.992	20.498	22.324	19.835	19.718	15.481	17.369	NA	NA	NA	NA	NA	NA	18.958	20.138	17.688	NA	NA	NA	NA
A20180507sunyt_TPD_DIA_b14_4	24.852	17.933	20.45	17.728	21.361	NA	22.548	NA	NA	18.729	20.896	21.494	NA	23.756	NA	21.007	NA	19.695	NA	NA	NA	NA	NA	22.258	NA	NA	20.402	17.908	NA	19.627	20.814	20.373	NA	NA	NA	NA	NA	NA	NA	NA	NA	NA	NA	NA	NA	NA	NA	NA	NA
A20180507sunyt_TPD_DIA_b14_5	23.59	17.549	NA	NA	19.929	NA	20.397	NA	NA	NA	NA	NA	NA	22.618	NA	20.548	NA	NA	NA	NA	NA	18.881	NA	19.878	NA	NA	NA	19.3	NA	14.93	NA	20.247	NA	NA	NA	NA	NA	17.882	NA	NA	NA	NA	NA	17.824	NA	NA	NA	NA	NA
A20180507sunyt_TPD_DIA_b14_6	23.37	NA	NA	NA	18.161	NA	19.638	NA	NA	NA	NA	19.349	NA	22.421	NA	18.958	NA	NA	NA	NA	NA	19.969	NA	19.703	18.964	NA	NA	NA	NA	NA	NA	17.406	19.124	19.039	16.986	NA	NA	18.54	NA	NA	18.437	NA	17.367	19.028	19.136	NA	NA	NA	NA
A20180507sunyt_TPD_DIA_b14_7	25.922	21.228	21.297	NA	19.512	NA	21.773	NA	NA	NA	21.108	22.278	NA	24.423	NA	22.022	NA	19.546	NA	NA	NA	18.538	NA	23.047	NA	NA	NA	NA	NA	18.888	NA	22.303	NA	NA	NA	NA	NA	NA	NA	NA	20.799	NA	NA	19.037	NA	NA	18.897	NA	NA
A20180507sunyt_TPD_DIA_b14_8	28.411	NA	24.742	22.192	23.891	NA	25.372	NA	NA	21.531	23.939	23.534	NA	26.723	NA	23.809	20.996	22.297	21.278	NA	NA	NA	NA	24.676	NA	20.649	21.745	21.651	NA	20.434	23.012	23.415	NA	NA	NA	NA	NA	NA	NA	NA	NA	NA	NA	NA	NA	NA	NA	NA	NA
A20180507sunyt_TPD_DIA_b14_9	24.734	17.45	NA	NA	20.412	NA	21.715	NA	NA	NA	NA	21.144	NA	23.537	NA	20.87	17.548	NA	NA	NA	NA	20.405	NA	21.352	22.415	18.568	19.07	19.413	NA	NA	NA	20.463	19.757	19.365	18.976	18.61	NA	18.957	NA	NA	NA	18.596	18.885	19.347	19.807	NA	19.61	NA	NA
A20180507sunyt_TPD_DIA_b14_10	27.215	21.927	22.925	19.765	21.273	NA	22.783	19.092	NA	18.891	23.037	22.978	NA	25.781	NA	22.288	19.289	20.908	NA	NA	NA	19.853	16.979	23.772	23.244	18.635	20.014	20.163	NA	20.313	21.164	22.385	19.324	18.969	18.808	17.882	NA	16.645	NA	NA	NA	18.432	NA	19.235	19.219	NA	20.094	NA	NA
A20180507sunyt_TPD_DIA_b14_12	22.49	NA	NA	NA	18.968	NA	20.752	NA	NA	16.713	17.458	NA	NA	21.754	NA	19.243	NA	NA	NA	NA	NA	16.911	NA	19.603	NA	NA	NA	NA	NA	18.816	NA	18.145	NA	NA	NA	NA	NA	NA	NA	NA	NA	NA	NA	16.967	NA	NA	NA	NA	NA
A20180507sunyt_TPD_DIA_b14_13	24.375	NA	NA	16.875	20.947	NA	21.629	NA	NA	NA	20.326	19.649	NA	23.194	NA	20.94	16.886	NA	NA	NA	NA	18.774	NA	21.596	NA	17.316	NA	19.701	NA	19.053	19.696	NA	NA	NA	17.474	NA	NA	16.503	NA	NA	NA	NA	NA	18.256	NA	NA	NA	NA	NA
A20180507sunyt_TPD_DIA_b14_14	24.397	NA	NA	NA	19.944	NA	21.289	NA	NA	NA	NA	20.648	NA	23.141	NA	21.162	NA	NA	NA	NA	NA	19.827	NA	20.953	NA	NA	NA	19.79	NA	18.873	19.045	20.776	17.971	19.11	NA	NA	18.75	17.991	NA	NA	NA	17.31	NA	19.755	18.65	NA	19.961	NA	NA
A20180507sunyt_TPD_DIA_b14_15	24.014	NA	NA	NA	17.706	NA	20.254	NA	NA	NA	19.719	20.512	NA	22.646	NA	19.17	18.073	NA	NA	NA	NA	20.619	NA	19.67	18.925	NA	NA	NA	NA	NA	NA	NA	NA	17.31	NA	15.793	NA	NA	NA	NA	NA	NA	NA	15.375	19.369	NA	NA	NA	NA
A20180509sunyt_TPD_DIA_b15_2	26.787	21.438	22.086	NA	21.876	NA	23.25	17.806	NA	19.408	22.481	22.584	NA	25.609	NA	23.798	NA	20.899	NA	NA	NA	18.581	NA	23.125	NA	NA	NA	NA	NA	19.268	NA	NA	NA	19.084	17.649	NA	NA	NA	NA	NA	21.033	NA	NA	19.133	NA	NA	18.133	NA	NA
A20180509sunyt_TPD_DIA_b15_3	24.028	NA	NA	NA	17.966	NA	19.918	NA	NA	16.172	NA	19.553	NA	21.903	NA	20.238	NA	NA	NA	NA	NA	22.466	NA	20.088	22.443	16.379	NA	18.001	NA	NA	NA	NA	19.507	19.843	NA	17.428	NA	19.187	NA	19.111	NA	18.891	19.789	20.917	20.784	14.42	19.732	NA	NA
A20180509sunyt_TPD_DIA_b15_4	25.778	NA	NA	NA	21.81	NA	23.23	NA	NA	19.566	NA	21.632	NA	24.894	NA	22.371	NA	20.411	18.926	NA	NA	21.406	NA	22.491	NA	18.582	19.535	19.89	NA	20.419	20.066	21.493	20.157	20.301	17.394	18.477	NA	16.71	NA	NA	NA	18.447	20.17	21.579	20.126	NA	20.297	NA	NA
A20180509sunyt_TPD_DIA_b15_5	27.231	21.349	22.407	NA	21.317	NA	20.502	NA	NA	NA	21.951	24.421	NA	25.059	NA	23.296	NA	19.893	NA	NA	NA	NA	NA	22.71	NA	NA	NA	NA	NA	NA	NA	21.582	NA	NA	NA	NA	NA	NA	NA	NA	NA	NA	NA	NA	NA	NA	NA	NA	NA
A20180509sunyt_TPD_DIA_b15_6	24.795	16.584	NA	NA	21.572	NA	21.565	NA	NA	NA	21.32	20.337	NA	23.306	NA	21.235	NA	19.711	16.341	NA	NA	19.278	NA	20.733	23.027	16.603	19.89	20.006	NA	18.662	NA	20.705	NA	19.017	19.434	NA	NA	18.141	NA	NA	18.739	19.338	18.668	19.937	18.68	NA	18.473	NA	NA
A20180509sunyt_TPD_DIA_b15_7	24.64	19.185	NA	NA	20.402	NA	21.067	NA	NA	NA	20.839	18.158	NA	23.235	NA	19.746	NA	NA	NA	NA	NA	NA	NA	20.782	NA	NA	NA	NA	NA	17.386	NA	NA	NA	NA	NA	NA	NA	NA	NA	NA	NA	NA	NA	14.076	NA	NA	NA	NA	NA
A20180509sunyt_TPD_DIA_b15_8	23.845	NA	NA	18.308	21.607	NA	21.252	NA	NA	17.717	18.665	19.216	NA	23.077	NA	19.258	NA	NA	NA	NA	NA	18.489	NA	20.973	NA	NA	NA	NA	NA	NA	19.039	NA	NA	NA	NA	NA	NA	15.879	NA	NA	NA	18.189	NA	17.576	NA	NA	NA	NA	NA
A20180509sunyt_TPD_DIA_b15_10	22.698	NA	NA	NA	19.444	NA	19.237	NA	NA	NA	18.564	NA	NA	21.814	NA	19.054	NA	NA	NA	NA	NA	NA	NA	19.851	NA	NA	NA	NA	NA	NA	NA	NA	NA	NA	NA	NA	NA	NA	NA	NA	NA	NA	NA	NA	NA	NA	NA	NA	NA
A20180509sunyt_TPD_DIA_b15_11	23.998	18.476	20.168	NA	20.364	NA	NA	NA	NA	NA	19.522	21.047	NA	22.476	NA	18.764	NA	20.093	NA	NA	NA	20.899	NA	21.011	NA	17.279	NA	19.121	NA	NA	NA	17.335	18.544	18.943	17.955	18.221	NA	NA	NA	NA	NA	17.905	15.591	18.139	19.177	NA	NA	NA	NA
A20180509sunyt_TPD_DIA_b15_12	24.572	19.958	NA	NA	20.756	NA	20.756	NA	NA	NA	19.377	19.096	NA	23.141	NA	19.464	NA	NA	NA	NA	NA	18.126	NA	22.098	NA	NA	NA	NA	NA	17.313	NA	NA	NA	NA	16.764	NA	NA	NA	NA	NA	NA	NA	NA	NA	NA	NA	NA	NA	NA
A20180509sunyt_TPD_DIA_b15_13	23.252	NA	NA	NA	16.567	NA	19.241	NA	NA	NA	NA	NA	NA	NA	NA	20	NA	NA	NA	NA	NA	NA	NA	19.628	NA	NA	NA	NA	NA	NA	NA	NA	NA	NA	NA	NA	NA	NA	NA	NA	NA	NA	NA	NA	NA	NA	NA	NA	NA
A20180509sunyt_TPD_DIA_b15_14	25.036	20.502	NA	NA	21.159	NA	22.108	NA	NA	17.663	NA	21.915	NA	23.579	NA	20.995	17.343	19.937	NA	NA	NA	18.742	NA	21.339	NA	17.561	NA	18.955	NA	19.238	17.68	21.089	20.462	18.083	19.282	NA	NA	NA	NA	NA	NA	NA	NA	18.957	NA	NA	NA	NA	NA
A20180509sunyt_TPD_DIA_b15_15	26.657	19.248	22.412	NA	19.731	NA	22.269	NA	NA	NA	21.427	22.845	NA	24.889	NA	22.986	19.213	19.521	18.45	NA	NA	19.034	NA	23.294	23.238	21.16	NA	19.436	NA	16.535	18.946	20.844	18.166	20.147	18.351	18.384	NA	NA	NA	NA	NA	NA	NA	19.88	18.389	NA	NA	NA	NA
A20180510sunyt_TPD_DIA_b17_2	NA	21.29	22.614	NA	22.603	NA	22.293	NA	NA	18.682	20.435	23.155	NA	25.172	NA	21.857	NA	NA	NA	NA	NA	23.703	19.01	24.237	NA	NA	19.377	NA	NA	18.318	NA	NA	17.125	19.626	19.904	NA	NA	17.757	NA	20.346	NA	NA	NA	20.037	22.801	18.398	17.102	NA	NA
A20180510sunyt_TPD_DIA_b17_3	24.366	18.981	20.609	NA	20.197	NA	22.433	NA	NA	NA	20.34	21.2	NA	23.918	NA	19.805	17.608	18.304	NA	NA	NA	19.295	NA	21.276	20.452	14.116	NA	NA	NA	NA	NA	21.002	17.672	18.113	16.778	NA	NA	NA	NA	NA	NA	NA	NA	18.283	NA	NA	NA	NA	NA
A20180510sunyt_TPD_DIA_b17_4	21.798	NA	NA	NA	16.886	NA	17.324	NA	NA	NA	NA	17.318	NA	20.86	NA	NA	NA	NA	NA	NA	NA	NA	NA	17.481	17.573	NA	NA	NA	NA	NA	NA	NA	NA	NA	NA	NA	NA	NA	NA	NA	NA	NA	NA	NA	NA	NA	NA	NA	NA
A20180510sunyt_TPD_DIA_b17_5	25.962	22.218	22.583	19.734	22.199	NA	22.923	NA	NA	18.22	22.282	23.389	NA	24.895	NA	21.897	19.662	20.954	14.955	NA	NA	NA	NA	23.171	NA	20.111	NA	18.937	NA	20.451	20.332	19.191	NA	NA	NA	NA	NA	NA	NA	NA	NA	NA	NA	NA	NA	NA	NA	NA	NA
A20180510sunyt_TPD_DIA_b17_6	23.804	NA	NA	NA	17.226	NA	19.784	NA	NA	NA	18.947	18.947	NA	NA	NA	18.506	NA	NA	NA	NA	NA	17.511	NA	17.779	19.053	NA	NA	NA	NA	NA	NA	18.007	NA	NA	NA	NA	NA	14.827	NA	NA	NA	NA	NA	NA	NA	NA	NA	NA	NA
A20180510sunyt_TPD_DIA_b17_8	22.819	NA	NA	NA	18.34	NA	19.118	NA	NA	NA	NA	17.91	NA	20.603	NA	18.682	NA	15.08	NA	NA	NA	NA	NA	18.881	NA	NA	NA	NA	NA	NA	NA	NA	NA	NA	NA	NA	NA	NA	NA	NA	NA	NA	NA	16.591	NA	NA	NA	NA	NA
A20180510sunyt_TPD_DIA_b17_9	23.511	NA	18.688	NA	19.655	NA	18.92	NA	NA	NA	NA	20.267	NA	21.656	NA	20.397	NA	NA	NA	NA	NA	NA	NA	19.271	18.654	NA	NA	NA	NA	NA	NA	NA	NA	16.845	NA	NA	NA	NA	NA	NA	NA	NA	NA	NA	NA	NA	NA	NA	NA
A20180510sunyt_TPD_DIA_b17_11	23.897	NA	NA	NA	19.516	NA	20.272	NA	NA	NA	19.372	20.95	NA	22.313	NA	NA	17.576	NA	NA	NA	NA	18.281	NA	20.81	18.961	NA	NA	NA	NA	NA	NA	19.855	NA	NA	NA	15.743	NA	NA	NA	NA	NA	NA	NA	NA	NA	NA	NA	NA	NA
A20180510sunyt_TPD_DIA_b17_12	25.06	19.874	20.885	NA	20.394	NA	19.521	NA	NA	NA	20.973	21.946	NA	23.142	NA	18.587	NA	NA	17.198	NA	NA	20.576	NA	21.728	20.413	20.033	NA	NA	NA	NA	NA	NA	18.424	20.765	19.836	18.408	NA	NA	NA	18.685	NA	NA	NA	NA	18.523	NA	NA	NA	NA
A20180510sunyt_TPD_DIA_b17_13	22.547	NA	NA	NA	18.806	NA	18.997	NA	NA	NA	NA	19.578	NA	20.76	NA	19.219	NA	NA	NA	NA	NA	17.783	NA	18.858	19.199	NA	NA	NA	NA	NA	NA	NA	16.909	17.921	NA	15.984	NA	NA	NA	NA	NA	NA	NA	NA	NA	NA	NA	NA	NA
A20180510sunyt_TPD_DIA_b17_14	23.378	NA	NA	NA	NA	NA	19.691	NA	18.491	NA	NA	20.77	NA	20.48	NA	20.676	NA	NA	NA	NA	NA	19.385	NA	18.73	NA	NA	NA	NA	NA	NA	NA	NA	20.342	20.875	20.055	19.98	NA	NA	NA	NA	NA	20.677	NA	NA	17.477	NA	NA	NA	NA
A20180510sunyt_TPD_DIA_b17_15	25.914	19.471	19.891	17.406	21.399	NA	22.579	NA	NA	NA	21.679	21.881	NA	24.17	NA	22.157	NA	NA	19.124	NA	NA	20.573	NA	22.053	23.278	18.746	NA	19.758	NA	19.576	19.673	21.94	19.377	19.193	17.368	17.822	NA	NA	NA	NA	NA	NA	NA	19.147	NA	NA	NA	NA	NA
A20180513sunyt_TPD_DIA_b18_1	22.989	19.058	NA	NA	17.95	NA	NA	NA	13.429	NA	NA	17.583	NA	20.946	NA	19.328	NA	NA	NA	NA	NA	17.645	NA	NA	19.565	NA	NA	NA	NA	NA	NA	17.3	18.111	NA	18.601	14.873	NA	16.989	NA	NA	NA	NA	NA	NA	NA	NA	NA	NA	NA
A20180513sunyt_TPD_DIA_b18_2	23.496	NA	20.614	17.908	20.502	NA	20.629	NA	NA	NA	NA	20.704	NA	22.438	NA	19.994	NA	NA	NA	NA	NA	18.999	NA	20.435	NA	NA	NA	NA	NA	NA	NA	14.828	16.308	18.924	18.34	NA	NA	12.655	NA	NA	NA	NA	NA	NA	NA	NA	NA	NA	NA
A20180513sunyt_TPD_DIA_b18_3	23.121	NA	NA	NA	19.729	NA	19.43	NA	NA	NA	18.899	19.913	NA	21.621	NA	20.084	NA	NA	NA	NA	NA	17.84	NA	20.076	18.775	NA	NA	NA	NA	NA	18.343	NA	15.195	NA	NA	14.89	NA	NA	NA	NA	NA	NA	NA	NA	NA	NA	NA	NA	NA
A20180513sunyt_TPD_DIA_b18_4	24.088	NA	NA	NA	19.149	NA	19.654	NA	NA	NA	22.699	20.594	NA	22.379	NA	20.698	NA	NA	NA	NA	NA	19.796	NA	20.711	NA	NA	NA	NA	NA	NA	NA	NA	19.173	19.562	19.74	NA	NA	15.943	NA	NA	NA	NA	NA	NA	NA	NA	NA	NA	NA
A20180513sunyt_TPD_DIA_b18_5	24.449	NA	21.722	NA	20.181	NA	20.641	NA	NA	16.461	19.408	20.922	NA	22.709	NA	20.474	15.79	18.073	16.461	NA	NA	16.127	NA	21.019	20.075	NA	NA	16.631	NA	NA	NA	19.301	NA	NA	NA	NA	NA	NA	NA	NA	NA	NA	NA	NA	NA	NA	NA	NA	NA
A20180513sunyt_TPD_DIA_b18_6	26.882	21.411	20.785	NA	20.921	NA	20.755	NA	NA	NA	NA	22.09	NA	22.869	NA	20.373	NA	19.093	NA	NA	NA	22.09	NA	20.906	NA	NA	NA	NA	NA	NA	18.818	18.774	19.263	21.21	19.114	17.942	NA	15.844	NA	19.619	NA	NA	18.808	NA	20.527	NA	NA	NA	NA
A20180513sunyt_TPD_DIA_b18_7	24.376	18.019	NA	NA	19.814	NA	20.089	NA	NA	NA	20.018	19.886	NA	22.336	NA	20.148	NA	NA	17.855	NA	NA	20.891	NA	19.963	NA	NA	NA	18.177	NA	NA	NA	19.577	NA	NA	NA	NA	NA	NA	NA	NA	NA	NA	NA	17.114	18.688	NA	NA	NA	NA
A20180513sunyt_TPD_DIA_b18_8	24.241	18.767	20.707	NA	18.818	NA	17.928	NA	NA	NA	NA	19.538	NA	22.327	NA	20.952	NA	NA	NA	NA	NA	19.939	NA	21.459	19.925	17.461	NA	18.162	NA	NA	NA	NA	18.198	20.399	19.702	17.58	NA	12.856	NA	NA	20.11	NA	NA	NA	NA	NA	16.229	NA	NA
A20180513sunyt_TPD_DIA_b18_9	24.423	19.458	20.261	NA	19.895	NA	20.9	NA	NA	NA	19.906	21.079	NA	22.887	NA	21.545	NA	18.031	NA	NA	NA	18.896	NA	20.807	NA	NA	NA	19.007	NA	17.011	NA	19.455	16.64	NA	18.306	16.189	NA	11.147	NA	NA	NA	NA	NA	NA	NA	NA	NA	NA	NA
A20180513sunyt_TPD_DIA_b18_10	25.607	NA	21.43	17.872	NA	NA	21.703	NA	NA	19.558	20.425	20.631	NA	23.648	NA	NA	18.372	18.948	NA	NA	NA	21.265	NA	21.283	NA	19.088	NA	18.4	NA	NA	19.277	NA	NA	NA	NA	NA	NA	NA	NA	NA	NA	NA	NA	NA	NA	NA	NA	NA	NA
A20180513sunyt_TPD_DIA_b18_11	25.037	20.373	20.624	NA	17.602	NA	NA	NA	NA	NA	NA	21.111	NA	22.023	NA	21.675	NA	NA	NA	NA	NA	19.602	NA	20.186	NA	NA	NA	NA	NA	NA	NA	19.531	NA	19.121	16.308	NA	NA	NA	NA	NA	18.675	NA	NA	NA	NA	NA	NA	NA	NA
A20180513sunyt_TPD_DIA_b18_12	24.722	NA	21.289	NA	17.535	NA	19.678	NA	NA	NA	19.008	20.846	NA	22.854	NA	20.721	18.911	NA	NA	NA	NA	18.917	NA	21.442	NA	NA	NA	NA	NA	NA	NA	19.753	19.146	19.628	19.092	16.711	NA	NA	NA	NA	NA	NA	NA	NA	NA	NA	NA	NA	NA
A20180513sunyt_TPD_DIA_b18_13	24.423	18.351	19.594	NA	19.834	NA	20.65	NA	NA	NA	19.421	21.044	NA	22.556	NA	20.095	17.706	18.431	NA	NA	12.969	NA	NA	21.324	NA	NA	NA	15.953	NA	NA	18.507	20.129	15.11	NA	NA	NA	NA	NA	NA	NA	NA	NA	NA	NA	NA	NA	NA	NA	NA
A20180513sunyt_TPD_DIA_b18_14	23.973	NA	20.341	NA	19.857	NA	19.706	NA	NA	NA	NA	21.4	NA	22.297	NA	20.383	NA	NA	NA	NA	NA	17.106	NA	20.893	NA	NA	NA	NA	NA	NA	NA	NA	NA	18.629	NA	NA	NA	NA	NA	NA	NA	NA	NA	NA	NA	NA	NA	NA	NA
A20180513sunyt_TPD_DIA_b18_15	24.23	19.205	19.826	NA	19.475	NA	18.739	NA	15.29	NA	19.064	20.965	NA	21.962	NA	20.176	NA	19.716	NA	NA	NA	19.018	NA	20.558	NA	NA	NA	17.458	NA	NA	NA	NA	NA	18.495	17.598	NA	NA	NA	NA	NA	NA	NA	NA	NA	NA	NA	NA	NA	NA
A20180518sunyt_TPD_DIA_b26_1	25.255	20.161	NA	17.993	20.743	NA	21.225	NA	NA	NA	21.583	21.313	NA	24.137	NA	21.53	15.728	18.71	NA	NA	NA	18.834	19.601	22.147	NA	NA	NA	NA	NA	18.908	19.344	20.315	16.706	NA	NA	NA	NA	NA	NA	NA	NA	NA	NA	NA	16.867	NA	NA	NA	NA
A20180518sunyt_TPD_DIA_b26_2	25.363	20.522	21.02	NA	20.5	NA	20.91	NA	NA	NA	21.34	21.592	NA	23.955	NA	20.86	NA	17.801	NA	NA	NA	17.676	NA	22.053	NA	NA	NA	NA	NA	18.568	NA	NA	17.423	16.701	NA	NA	NA	NA	NA	NA	NA	NA	NA	NA	NA	NA	NA	NA	NA
A20180518sunyt_TPD_DIA_b26_3	25.448	NA	21.289	18.343	20.686	NA	22.258	NA	NA	NA	21.456	21.603	NA	NA	NA	22.671	19.426	19.052	NA	NA	NA	18.042	NA	21.981	NA	NA	NA	NA	NA	18.08	18.655	NA	NA	NA	NA	NA	NA	NA	NA	NA	NA	NA	NA	17.864	NA	NA	NA	NA	NA
A20180518sunyt_TPD_DIA_b26_4	22.254	14.579	NA	NA	18.024	NA	18.388	NA	NA	NA	NA	17.294	NA	NA	NA	17.567	NA	NA	NA	NA	NA	17.404	NA	NA	18.495	NA	NA	NA	NA	NA	NA	NA	NA	NA	NA	NA	NA	NA	NA	NA	NA	NA	NA	NA	NA	NA	NA	NA	NA
A20180518sunyt_TPD_DIA_b26_5	23.154	NA	NA	NA	NA	NA	19.069	NA	NA	NA	NA	17.32	NA	NA	NA	18.364	NA	NA	NA	NA	NA	17.668	NA	18.482	NA	NA	NA	NA	NA	NA	NA	17.252	18.587	NA	NA	NA	NA	NA	NA	NA	NA	NA	NA	NA	NA	NA	NA	NA	NA
A20180518sunyt_TPD_DIA_b26_6	25.035	19.665	20.71	NA	18.056	NA	20.144	NA	NA	NA	20.393	21.449	NA	23.892	NA	21.589	NA	18.557	NA	NA	14.981	17.322	18.697	22.06	NA	NA	NA	NA	NA	16.192	18.524	20.342	13.753	16.368	NA	NA	NA	NA	NA	NA	NA	NA	NA	15.016	NA	NA	NA	NA	NA
A20180518sunyt_TPD_DIA_b26_7	23.611	NA	NA	NA	17.558	NA	19.384	NA	NA	NA	19.214	19.735	NA	21.777	NA	20.356	17.155	NA	NA	NA	NA	18.146	NA	20.211	NA	NA	NA	NA	NA	NA	NA	19.745	17.725	17.451	NA	15.175	NA	NA	NA	NA	NA	NA	NA	NA	NA	NA	NA	NA	NA
A20180518sunyt_TPD_DIA_b26_8	28.005	23.799	NA	NA	24.163	NA	22.755	NA	NA	NA	NA	25.178	NA	25.587	NA	22.464	NA	NA	NA	NA	NA	22.923	16.48	21.687	NA	NA	NA	NA	NA	NA	NA	20.774	20.817	21.341	NA	19.712	NA	18.696	NA	20.824	NA	17.047	19.976	20.748	21.884	NA	19.536	NA	NA
A20180518sunyt_TPD_DIA_b26_9	24.887	19.595	20.46	16.738	19.478	NA	20.842	NA	NA	NA	21.039	21.27	NA	22.943	NA	20.378	NA	18.998	17.131	NA	NA	19.053	15.053	21.297	NA	19.764	NA	19.891	NA	16.797	18.488	NA	18.059	17.898	NA	NA	NA	16.831	NA	NA	NA	NA	NA	15.088	NA	NA	NA	NA	NA
A20180518sunyt_TPD_DIA_b26_10	23.937	20.462	21.311	NA	18.247	NA	19.539	NA	NA	NA	NA	21.689	NA	21.996	NA	21.055	NA	NA	NA	NA	15.666	17.335	NA	20.027	NA	NA	NA	NA	NA	NA	NA	20.074	18.297	NA	17.992	NA	NA	NA	NA	NA	18.349	17.809	NA	NA	NA	NA	NA	NA	NA
A20180518sunyt_TPD_DIA_b26_11	NA	NA	NA	NA	NA	NA	NA	NA	17.514	NA	NA	19.111	NA	NA	NA	19.708	NA	NA	NA	NA	NA	21.732	NA	NA	NA	NA	NA	NA	NA	NA	NA	NA	20.04	19.972	NA	19.564	NA	NA	NA	NA	NA	19.934	16.3	16.806	17.93	NA	NA	NA	NA
A20180518sunyt_TPD_DIA_b26_12	24.696	19.865	20.907	17.465	17.909	NA	20.795	NA	NA	NA	NA	21.599	NA	23.411	NA	21.369	17.486	NA	NA	NA	NA	17.918	NA	20.809	NA	14.902	18.43	NA	NA	18.247	NA	NA	19.156	19.699	18.92	16.555	NA	NA	NA	NA	NA	NA	18.327	16.563	17.245	NA	NA	NA	NA
A20180518sunyt_TPD_DIA_b26_13	26.025	19.88	22.432	21.469	21.101	NA	22.947	NA	NA	NA	22.379	23.751	NA	24.927	NA	23.431	19.463	19.383	NA	NA	NA	21.385	18.582	23.47	NA	NA	NA	NA	NA	18.3	18.638	17.786	19.11	18.556	NA	17.09	NA	NA	NA	19.514	18.842	19.627	NA	17.827	20.202	NA	NA	NA	NA
A20180518sunyt_TPD_DIA_b26_14	26.222	20.781	21.958	NA	20.415	NA	21.87	NA	NA	NA	21.984	23.013	NA	24.485	NA	21.137	NA	19.57	18.194	NA	NA	18.5	17.863	23.059	NA	21.192	NA	19.947	NA	18.592	19.156	NA	16.254	20.578	19.705	15.797	NA	NA	NA	NA	NA	NA	NA	17.354	NA	NA	18.872	NA	NA
A20180518sunyt_TPD_DIA_b26_15	26.286	19.348	22.071	18.594	21.046	NA	22.343	NA	NA	NA	22.27	22.445	NA	24.54	NA	21.789	19.137	19.048	NA	NA	NA	NA	21.364	23.419	16.909	NA	NA	NA	NA	17.347	NA	22.646	NA	NA	NA	NA	NA	NA	NA	NA	NA	NA	NA	NA	NA	NA	NA	NA	NA
A20180519sunyt_TPD_DIA_b27_1	24.361	19.283	NA	17.752	21.54	NA	20.8	NA	NA	NA	19.343	21.843	NA	23.348	NA	20.558	17.575	19.304	NA	NA	NA	NA	NA	21.705	NA	NA	14.308	NA	NA	18.619	NA	17.457	NA	NA	NA	NA	NA	NA	NA	NA	NA	NA	NA	NA	NA	NA	NA	NA	NA
A20180519sunyt_TPD_DIA_b27_2	23.637	NA	20.813	NA	18.459	NA	19.963	NA	NA	NA	NA	20.266	NA	22.841	NA	20.269	NA	NA	NA	NA	NA	19.773	NA	20.147	NA	NA	NA	NA	NA	NA	NA	19.139	19.251	19.251	NA	17.052	NA	NA	NA	NA	NA	17.244	18.367	18.752	18.713	NA	19.169	NA	NA
A20180519sunyt_TPD_DIA_b27_3	25.518	19.624	21.363	16.858	19.236	NA	20.257	NA	NA	NA	NA	21.654	NA	24.017	NA	21.153	19.109	17.602	NA	NA	NA	18.577	NA	22.027	18.066	NA	NA	NA	NA	17.412	15.915	21.133	18.694	18.824	NA	18.159	NA	NA	NA	NA	19.729	19.073	NA	NA	18.371	NA	19.142	NA	NA
A20180519sunyt_TPD_DIA_b27_4	23.125	16.648	NA	NA	17.983	NA	18.149	NA	NA	NA	NA	NA	NA	21.799	NA	19.431	NA	NA	NA	NA	NA	NA	NA	19.461	20.58	NA	NA	16.537	NA	NA	NA	13.637	15.098	15.823	NA	NA	NA	NA	NA	NA	NA	NA	NA	NA	NA	NA	NA	NA	NA
A20180519sunyt_TPD_DIA_b27_5	26.559	20.443	22.746	19.299	22.103	NA	22.05	NA	NA	19.165	21.426	22.619	NA	25.695	NA	22.398	NA	20.548	NA	NA	NA	21.837	NA	23.139	NA	16.273	20.166	18.097	NA	NA	20.101	NA	18.285	19.711	NA	17.616	NA	NA	NA	NA	NA	NA	18.143	18.29	19.822	NA	18.218	NA	NA
A20180519sunyt_TPD_DIA_b27_6	23.556	NA	NA	NA	NA	NA	16.705	NA	NA	NA	NA	17.24	NA	21.913	NA	16.368	NA	NA	NA	NA	NA	18.533	NA	19.435	NA	NA	NA	NA	NA	NA	NA	17.935	17.967	NA	NA	NA	NA	16.966	NA	NA	NA	NA	NA	NA	NA	NA	NA	NA	NA
A20180519sunyt_TPD_DIA_b27_7	23.237	NA	NA	NA	NA	NA	NA	NA	NA	NA	NA	19.039	NA	22.22	NA	20.527	NA	NA	NA	NA	NA	19.929	NA	19.566	18.766	NA	NA	NA	NA	NA	NA	NA	18.895	19.74	NA	18.85	NA	NA	NA	NA	NA	19.157	NA	16.716	NA	NA	NA	NA	NA
A20180519sunyt_TPD_DIA_b27_8	23.498	NA	NA	NA	NA	NA	NA	NA	NA	NA	18.245	17.537	NA	21.882	NA	19.301	NA	NA	NA	NA	NA	18.814	NA	20.101	18.399	NA	NA	NA	NA	NA	NA	NA	17.777	17.663	NA	NA	NA	17.16	NA	NA	18.324	NA	NA	NA	16.886	NA	NA	NA	NA
A20180519sunyt_TPD_DIA_b27_9	25.148	21.93	22.03	18.785	20.199	NA	21.306	NA	NA	NA	20.692	22.267	NA	23.953	NA	20.773	19.422	18.468	NA	NA	NA	17.516	NA	22.475	NA	NA	NA	NA	NA	NA	NA	15.329	NA	18.171	NA	16.254	NA	NA	NA	NA	20.532	NA	NA	NA	NA	NA	18.354	NA	NA
A20180519sunyt_TPD_DIA_b27_10	23.516	NA	NA	NA	NA	NA	17.335	NA	NA	NA	19.451	19.786	NA	21.471	NA	18.528	NA	NA	NA	NA	NA	NA	NA	20.486	NA	NA	NA	NA	NA	NA	NA	18.623	NA	NA	NA	NA	NA	NA	NA	NA	NA	NA	NA	NA	NA	NA	NA	NA	NA
A20180519sunyt_TPD_DIA_b27_11	25.915	15.883	22.643	19.22	21.801	NA	22.666	18.026	NA	18.535	21.391	21.196	NA	25.011	NA	21.251	19.561	20.465	NA	NA	NA	17.568	17.244	22.41	21.507	NA	19.067	NA	NA	19.765	20.459	NA	NA	NA	NA	NA	NA	NA	NA	NA	NA	NA	NA	15.98	NA	NA	NA	NA	NA
A20180519sunyt_TPD_DIA_b27_12	27.417	23.302	22.356	17.178	18.49	NA	21.51	NA	NA	NA	22.438	23.048	NA	26.766	NA	21.324	19.211	NA	NA	NA	NA	18.319	NA	24.9	NA	NA	NA	NA	NA	NA	NA	19.791	NA	19.532	17.576	17.94	NA	NA	NA	NA	NA	NA	19.217	NA	19.156	NA	NA	NA	NA
A20180519sunyt_TPD_DIA_b27_13	NA	NA	NA	NA	NA	NA	NA	NA	NA	NA	NA	19.018	NA	22.282	NA	18.979	NA	NA	NA	NA	NA	23.865	NA	20.277	NA	NA	NA	NA	NA	NA	NA	NA	16.821	18.476	18.103	17.997	NA	NA	NA	20.337	NA	NA	NA	NA	22.114	17.042	NA	NA	NA
A20180519sunyt_TPD_DIA_b27_14	21.192	NA	NA	NA	NA	NA	NA	NA	NA	NA	NA	NA	NA	16.781	NA	NA	NA	NA	NA	NA	NA	NA	NA	NA	NA	NA	NA	NA	NA	NA	NA	NA	NA	NA	NA	NA	NA	NA	NA	NA	NA	NA	NA	NA	NA	NA	NA	NA	NA
A20180519sunyt_TPD_DIA_b27_15	23.691	19.491	18.576	NA	19.251	NA	NA	NA	NA	NA	18.795	19.557	NA	22.538	NA	20.024	NA	NA	NA	NA	NA	NA	NA	19.381	19.907	NA	NA	15.677	NA	NA	NA	18.169	NA	NA	NA	NA	NA	NA	NA	NA	NA	NA	NA	NA	NA	NA	NA	NA	NA
A20180519sunyt_TPD_DIA_b28_1	24.329	20.682	NA	NA	18.308	NA	19.706	NA	NA	NA	20.146	19.956	NA	22.405	NA	19.832	NA	NA	NA	NA	NA	20.553	NA	21.143	19.706	NA	NA	NA	NA	NA	NA	NA	NA	18.914	17.089	NA	NA	NA	NA	NA	NA	NA	17.379	19.213	16.966	NA	NA	NA	NA
A20180519sunyt_TPD_DIA_b28_2	25.309	NA	NA	NA	20.51	NA	20.792	18.489	NA	NA	22.022	19.722	NA	24.28	NA	20.056	19.053	15.989	NA	NA	NA	20.243	NA	22.882	21.244	18.235	NA	NA	NA	NA	18.859	NA	NA	16.808	NA	NA	NA	NA	NA	NA	NA	NA	NA	NA	19.059	NA	NA	NA	NA
A20180519sunyt_TPD_DIA_b28_3	23.367	18.685	NA	NA	NA	NA	16.408	NA	NA	NA	18.488	NA	NA	21.18	NA	15.014	NA	NA	NA	NA	NA	17.456	14.277	18.794	NA	NA	NA	NA	NA	NA	NA	17.064	NA	NA	NA	NA	NA	NA	NA	NA	NA	NA	NA	NA	17.217	NA	NA	NA	NA
A20180519sunyt_TPD_DIA_b28_4	22.3	NA	NA	NA	15.865	NA	NA	NA	NA	NA	NA	18.917	NA	19.325	NA	19.23	NA	NA	NA	NA	NA	NA	NA	18.853	NA	NA	NA	NA	NA	NA	NA	NA	16.261	NA	NA	NA	NA	NA	NA	NA	NA	NA	NA	NA	NA	NA	NA	NA	NA
A20180519sunyt_TPD_DIA_b28_5	25.046	20.025	NA	NA	NA	NA	19.437	NA	NA	NA	NA	20.76	NA	22.977	NA	21.105	NA	18.788	NA	NA	NA	NA	NA	20.892	NA	NA	NA	NA	NA	NA	NA	NA	16.145	20.047	18.68	17.538	NA	NA	NA	NA	NA	NA	NA	NA	NA	NA	NA	NA	NA
A20180519sunyt_TPD_DIA_b28_6	21.814	NA	NA	NA	NA	NA	NA	NA	NA	NA	NA	NA	NA	NA	NA	NA	NA	NA	NA	NA	NA	NA	NA	16.214	NA	NA	NA	NA	NA	NA	NA	NA	NA	NA	NA	NA	NA	NA	NA	NA	NA	NA	NA	NA	NA	NA	NA	NA	NA
A20180519sunyt_TPD_DIA_b28_7	25.979	NA	NA	NA	20.264	NA	20.215	NA	NA	NA	20.071	21.196	NA	24.474	NA	21.005	17.487	NA	NA	NA	NA	19.489	NA	21.805	NA	19.164	NA	18.443	NA	NA	NA	19.816	17.628	18.41	NA	16.633	NA	NA	15.582	NA	NA	NA	NA	NA	18.102	NA	17.381	NA	NA
A20180519sunyt_TPD_DIA_b28_8	27.544	NA	21.758	NA	21.614	NA	20.045	NA	NA	NA	NA	22.526	NA	24.369	NA	21.233	20.019	19.113	NA	NA	NA	19.545	17.738	21.543	NA	22.52	18.303	NA	NA	NA	NA	21.203	18.177	21.306	19.193	NA	NA	16.936	NA	NA	22.056	NA	20.262	17.937	NA	NA	20.008	NA	NA
A20180519sunyt_TPD_DIA_b28_9	24.145	NA	NA	NA	17.865	NA	19.174	NA	NA	NA	NA	NA	NA	23.168	NA	20.277	NA	NA	NA	NA	NA	20.831	NA	19.54	NA	NA	NA	NA	NA	NA	NA	19.064	16.341	16.211	NA	NA	NA	NA	NA	19.326	17.974	NA	NA	17.331	20.291	NA	NA	NA	NA
A20180519sunyt_TPD_DIA_b28_11	23.728	18.533	NA	NA	17.218	NA	19.319	NA	NA	NA	18.246	NA	NA	22.355	NA	19.453	15.82	NA	NA	NA	NA	17.286	NA	19.483	NA	NA	NA	NA	NA	NA	NA	19.16	14.086	NA	NA	NA	NA	NA	NA	NA	NA	NA	NA	NA	NA	NA	NA	NA	NA
A20180519sunyt_TPD_DIA_b28_12	25.73	21.216	NA	18.046	15.885	NA	20.597	NA	NA	NA	NA	21.944	NA	25.006	NA	21.455	NA	NA	NA	NA	NA	21.586	NA	22.001	NA	NA	NA	NA	NA	17.017	18.499	19.11	19.477	20.97	18.073	18.742	NA	17.325	NA	NA	20.488	17.386	19.542	16.142	20.299	NA	NA	NA	NA
A20180519sunyt_TPD_DIA_b28_13	23.183	19.539	NA	NA	19.647	NA	NA	NA	NA	NA	NA	NA	NA	22.194	NA	19.888	NA	NA	14.527	NA	NA	20.494	18.338	19.539	21.327	NA	NA	NA	NA	NA	17.855	18.652	14.326	16.925	NA	NA	NA	NA	NA	NA	NA	NA	NA	14.458	19.01	NA	NA	NA	NA
A20180519sunyt_TPD_DIA_b28_14	22.936	NA	NA	NA	17.891	NA	18.467	NA	NA	NA	18.362	NA	NA	21.984	NA	18.963	NA	NA	NA	NA	NA	NA	NA	19.617	NA	NA	NA	NA	NA	NA	NA	NA	NA	NA	NA	NA	NA	NA	NA	NA	NA	NA	NA	NA	NA	NA	NA	NA	NA
A20180519sunyt_TPD_DIA_b28_15	24.51	20.54	20.099	NA	20.859	NA	20.727	NA	NA	16.258	NA	18.817	NA	23.287	NA	20.663	NA	18.105	NA	NA	NA	19.17	NA	20.871	18.482	NA	NA	NA	NA	15.809	18.896	20.789	17.118	18.602	NA	13.645	NA	17.255	NA	NA	NA	NA	NA	18.544	17.129	NA	17.284	NA	NA
A20180520sunyt_TPD_DIA_b29_1	22.78	NA	NA	NA	NA	NA	NA	NA	NA	NA	NA	16.522	NA	22	NA	19.793	NA	NA	NA	NA	NA	19.06	NA	19.326	17.073	NA	NA	NA	NA	NA	NA	NA	18.483	NA	15.736	17.713	NA	NA	NA	NA	NA	18.616	NA	14.396	NA	NA	17.315	NA	NA
A20180520sunyt_TPD_DIA_b29_2	24.363	19.277	NA	NA	19.701	NA	20.042	NA	NA	NA	18.751	NA	NA	22.856	NA	20.976	18.527	16.972	NA	NA	NA	NA	NA	19.984	20.169	NA	16.416	17.421	NA	NA	NA	15.316	NA	NA	NA	NA	NA	NA	NA	NA	NA	NA	NA	NA	NA	NA	NA	NA	NA
A20180520sunyt_TPD_DIA_b29_4	25.892	NA	21.627	18.844	19.65	NA	21.302	NA	NA	NA	21.065	22.431	NA	24.573	NA	20.304	NA	18.8	NA	NA	NA	20.627	NA	22.441	NA	NA	NA	NA	NA	17.904	16.201	NA	NA	18.624	15.96	NA	NA	NA	NA	NA	20.881	NA	16.495	14.309	18.661	NA	18.504	NA	NA
A20180520sunyt_TPD_DIA_b29_5	24.235	20.865	20.284	18.726	21.234	NA	20.359	NA	NA	NA	NA	20.395	NA	23.234	NA	19.697	NA	18.712	NA	NA	NA	18.251	NA	22.022	NA	NA	NA	NA	NA	NA	NA	19.669	17.468	16.96	NA	NA	NA	NA	NA	NA	18.254	17.314	NA	NA	NA	NA	NA	NA	NA
A20180520sunyt_TPD_DIA_b29_7	24.04	18.116	NA	NA	16.281	NA	18.578	NA	NA	NA	NA	NA	NA	22.512	NA	18.307	NA	NA	NA	NA	NA	15.975	NA	19.544	NA	NA	NA	NA	NA	NA	NA	18.718	NA	NA	NA	NA	NA	NA	NA	NA	NA	NA	NA	NA	NA	NA	NA	NA	NA
A20180520sunyt_TPD_DIA_b29_9	24.534	20.285	20.068	NA	20.565	NA	20.64	NA	NA	NA	18.631	16.679	NA	23.147	NA	20.345	NA	NA	NA	NA	NA	19.164	NA	20.513	17.52	NA	NA	NA	NA	16.217	19.095	20.552	16.791	NA	NA	16.383	NA	15.09	NA	NA	NA	NA	NA	18.775	NA	NA	NA	NA	NA
A20180520sunyt_TPD_DIA_b29_10	24.594	NA	19.972	NA	18.576	NA	18.244	NA	NA	NA	20.131	19.543	NA	23.277	NA	18.705	19.05	16.597	NA	NA	NA	17.58	NA	20.482	18.67	NA	NA	NA	NA	NA	17.667	NA	17.446	NA	NA	NA	NA	NA	NA	NA	NA	NA	NA	NA	NA	NA	NA	NA	NA
A20180520sunyt_TPD_DIA_b29_11	24.333	18.272	NA	NA	19.473	NA	NA	NA	NA	NA	19.71	19.024	18.657	23.015	NA	20.264	17.967	15.92	NA	NA	NA	NA	NA	20.661	20.503	NA	NA	18.481	NA	NA	NA	20.08	NA	NA	NA	NA	NA	NA	NA	NA	NA	NA	NA	NA	NA	NA	NA	NA	NA
A20180520sunyt_TPD_DIA_b29_12	25.525	NA	21.228	NA	20.349	NA	NA	NA	NA	NA	21.206	20.199	NA	23.489	NA	20.939	19.303	17.674	17.432	NA	NA	18.975	NA	21.77	22.889	18.684	NA	17.5	NA	NA	NA	19.376	16.362	17.358	NA	NA	NA	NA	NA	NA	NA	NA	NA	NA	17.871	NA	NA	NA	NA
A20180520sunyt_TPD_DIA_b29_13	23.055	NA	NA	NA	16.249	NA	16.24	NA	NA	NA	NA	NA	NA	21.969	NA	17.02	NA	NA	NA	NA	NA	17.269	NA	18.695	18.592	NA	NA	NA	NA	NA	NA	16.851	14.295	NA	NA	NA	NA	NA	NA	NA	NA	NA	NA	NA	NA	NA	NA	NA	NA
A20180520sunyt_TPD_DIA_b29_14	NA	NA	20.835	NA	NA	NA	19.166	NA	NA	NA	NA	18.967	NA	23.161	NA	20.097	18.405	NA	NA	NA	NA	23.496	NA	19.845	18.703	NA	NA	NA	NA	NA	NA	19.724	18.43	19.453	18.249	17.933	NA	NA	NA	20.819	NA	NA	NA	18.215	22.525	17.327	NA	NA	NA
A20180520sunyt_TPD_DIA_b29_15	26.676	20.35	22.778	18.831	22.424	NA	21.831	18.165	NA	17.836	21.369	21.917	NA	26.02	NA	23.202	22.834	20.528	19.517	NA	NA	18.798	21.45	23.798	23.447	21.496	NA	21.319	NA	19.629	20.812	21.304	17.09	16.027	NA	NA	NA	11.147	NA	NA	NA	NA	NA	NA	NA	NA	NA	NA	NA
A20180521sunyt_TPD_DIA_b25_2	23.156	NA	NA	NA	20.142	NA	18.954	NA	NA	NA	NA	NA	NA	NA	NA	20.007	NA	NA	NA	NA	NA	NA	NA	18.9	NA	NA	NA	NA	NA	NA	NA	NA	NA	NA	NA	NA	NA	NA	NA	NA	NA	NA	NA	NA	NA	NA	NA	NA	NA
A20180521sunyt_TPD_DIA_b25_3	24.155	NA	NA	NA	NA	NA	20.704	NA	NA	NA	19.81	NA	NA	22.571	NA	18.679	NA	NA	NA	NA	NA	14.342	NA	19.571	NA	NA	NA	NA	NA	NA	NA	19.349	NA	NA	NA	NA	NA	NA	NA	NA	NA	NA	NA	NA	NA	NA	NA	NA	NA
A20180521sunyt_TPD_DIA_b25_4	26.16	18.797	20.451	18.281	17.553	NA	20.937	NA	NA	NA	20.839	20.787	NA	24.469	NA	20.334	16.396	NA	17.877	NA	NA	18.827	NA	22.319	22.82	20.774	NA	19.345	NA	NA	NA	NA	18.67	19.118	16.816	NA	NA	NA	NA	NA	NA	NA	NA	NA	16.724	NA	NA	NA	NA
A20180521sunyt_TPD_DIA_b25_5	23.56	NA	NA	NA	NA	NA	18.841	NA	NA	NA	17.547	NA	NA	22.284	NA	20.05	NA	NA	NA	NA	NA	NA	NA	19.447	19.683	NA	NA	NA	NA	NA	NA	NA	NA	NA	NA	NA	NA	NA	NA	NA	NA	NA	NA	NA	NA	NA	NA	NA	NA
A20180521sunyt_TPD_DIA_b25_6	25.967	22.25	21.582	18.638	19.781	NA	20.724	NA	NA	NA	20.132	21.716	NA	24.327	NA	20.629	NA	19.245	17.628	NA	NA	20.024	NA	22.026	NA	20.677	NA	19.412	NA	15.921	NA	NA	19.266	18.731	17.085	17.526	NA	NA	NA	NA	NA	NA	NA	NA	15.448	NA	NA	NA	NA
A20180521sunyt_TPD_DIA_b25_7	22.536	NA	NA	NA	17.365	NA	16.845	NA	NA	NA	NA	NA	NA	21.339	NA	18.263	14.168	NA	NA	NA	NA	19.82	NA	18.716	NA	NA	NA	NA	NA	NA	NA	NA	NA	NA	NA	NA	NA	NA	NA	NA	NA	NA	NA	NA	17.597	NA	NA	NA	NA
A20180521sunyt_TPD_DIA_b25_8	24.563	NA	NA	NA	NA	NA	20.522	NA	NA	NA	NA	22.482	NA	22.812	NA	19.98	NA	NA	NA	NA	NA	20.8	NA	20.108	NA	NA	NA	NA	NA	NA	NA	NA	18.264	19.143	18.742	15.876	NA	NA	NA	NA	NA	NA	NA	NA	19.695	NA	NA	NA	NA
A20180521sunyt_TPD_DIA_b25_9	25.048	NA	21.238	NA	NA	NA	19.374	NA	NA	NA	NA	20.65	NA	22.686	NA	21.427	NA	NA	NA	NA	NA	20.17	NA	21.254	21.838	19.382	NA	NA	NA	NA	NA	NA	19.889	19.9	NA	18.565	NA	19.315	NA	NA	NA	NA	NA	NA	NA	NA	NA	NA	NA
A20180521sunyt_TPD_DIA_b25_10	24.422	19.292	NA	NA	18.6	NA	19.026	NA	NA	NA	18.856	17.509	NA	22.907	NA	19.365	NA	NA	NA	NA	NA	16.153	NA	21.025	19.389	NA	NA	17.567	NA	NA	NA	19.028	16.485	NA	NA	NA	NA	NA	NA	NA	NA	NA	NA	NA	NA	NA	NA	NA	NA
A20180521sunyt_TPD_DIA_b25_11	23.707	19.335	NA	NA	19.287	NA	19.504	NA	NA	NA	19.077	17.26	NA	22.32	NA	19.801	NA	17.327	NA	NA	NA	18.059	NA	20.955	NA	NA	NA	NA	NA	NA	NA	18.419	16.723	NA	NA	NA	NA	NA	NA	NA	NA	NA	NA	NA	NA	NA	NA	NA	NA
A20180521sunyt_TPD_DIA_b25_12	24.524	NA	20.567	NA	18.564	NA	20.059	NA	NA	NA	20.061	20.355	NA	23.433	NA	20.784	NA	NA	NA	NA	NA	20.999	NA	20.77	NA	18.854	NA	NA	NA	NA	NA	20.153	14.911	NA	NA	14.126	NA	NA	NA	NA	NA	NA	NA	16.808	20.587	NA	NA	NA	NA
A20180521sunyt_TPD_DIA_b25_13	22.651	NA	NA	NA	18.035	NA	NA	NA	NA	NA	NA	16.901	NA	21.052	NA	18.162	NA	NA	NA	NA	NA	NA	NA	18.296	NA	NA	NA	NA	NA	NA	NA	17.233	15.167	NA	NA	NA	NA	NA	NA	NA	NA	NA	NA	NA	NA	NA	NA	NA	NA
A20180521sunyt_TPD_DIA_b25_14	25.205	20.227	NA	15.864	17.723	NA	NA	NA	NA	NA	NA	20.845	NA	23.182	NA	20.355	NA	NA	NA	NA	NA	19.18	18.789	23.098	NA	20.04	NA	17.344	NA	NA	NA	18.233	19.157	19.514	NA	16.694	NA	NA	NA	NA	NA	18.887	19.659	15.736	17.961	NA	NA	NA	NA
A20180521sunyt_TPD_DIA_b25_15	25.495	20.691	20.827	NA	19.293	NA	18.707	NA	NA	NA	NA	21.311	NA	24.243	NA	21.858	NA	NA	NA	NA	NA	22.869	17.197	21.692	NA	17.797	NA	18.592	NA	NA	17.239	20.48	19.658	18.896	17.634	NA	NA	18.869	NA	NA	20.088	17.786	20.718	15.831	21.529	15.74	17.425	NA	NA
A20180522sunyt_TPD_DIA_b31_1	23.665	17.904	NA	NA	17.261	NA	18.317	NA	NA	NA	18.628	16.573	NA	22.24	NA	19.766	19.058	NA	NA	NA	NA	16.318	NA	19.525	NA	NA	NA	NA	NA	NA	NA	19.436	15.883	16.659	NA	14.803	NA	NA	NA	NA	NA	16.898	NA	NA	NA	NA	NA	NA	NA
A20180522sunyt_TPD_DIA_b31_4	24.43	19.292	NA	NA	17.939	NA	19.535	NA	NA	NA	NA	19.056	NA	22.149	NA	20.508	18.731	NA	NA	NA	NA	17.458	NA	20.88	NA	NA	NA	NA	NA	NA	NA	18.12	16.12	18.521	18.607	16.552	NA	NA	NA	NA	18.943	NA	16.364	NA	NA	NA	NA	NA	NA
A20180522sunyt_TPD_DIA_b31_5	22.274	NA	NA	NA	15.898	NA	17.608	NA	NA	NA	NA	NA	NA	21.05	NA	NA	NA	NA	NA	NA	NA	NA	NA	17.936	NA	NA	NA	NA	NA	NA	NA	NA	19.144	NA	15.329	16.626	NA	NA	NA	NA	NA	16.988	NA	NA	NA	NA	NA	NA	NA
A20180522sunyt_TPD_DIA_b31_6	22.835	19.42	20.107	NA	NA	NA	18.173	NA	NA	NA	NA	19.044	NA	21.296	NA	18.669	NA	NA	NA	NA	NA	20.285	NA	19.497	NA	NA	NA	NA	NA	NA	NA	NA	18.025	18.503	NA	18.208	NA	NA	NA	NA	NA	NA	NA	NA	18.058	NA	NA	NA	NA
A20180523sunyt_TPD_DIA_b31_8	23.512	NA	21.576	NA	NA	NA	20.18	NA	NA	NA	NA	21.65	NA	22.457	NA	20.33	NA	NA	NA	NA	NA	22.086	NA	19.906	NA	NA	NA	NA	NA	NA	NA	19.663	20.289	19.432	20.244	19.368	NA	NA	NA	18.349	NA	19.138	18.468	NA	20.022	NA	NA	NA	NA
A20180523sunyt_TPD_DIA_b31_9	23.717	NA	20.334	NA	NA	NA	20.118	NA	NA	NA	NA	20.69	NA	24.533	NA	17.553	16.742	NA	NA	NA	NA	22.198	NA	20.092	NA	NA	NA	NA	NA	NA	NA	NA	18.435	20.051	19.326	18.582	NA	11.147	NA	NA	19.784	NA	18.033	16.627	20.203	NA	17.08	NA	NA
A20180523sunyt_TPD_DIA_b31_10	23.327	NA	NA	NA	18.591	NA	18.748	NA	NA	NA	19.307	NA	NA	21.742	NA	17.977	NA	NA	NA	NA	NA	18.457	NA	19.637	NA	NA	NA	NA	NA	NA	NA	18.46	NA	16.782	NA	NA	NA	NA	NA	NA	NA	NA	NA	NA	NA	NA	NA	NA	NA
A20180523sunyt_TPD_DIA_b31_11	23.65	NA	NA	NA	18.952	NA	NA	NA	NA	NA	18.781	18.993	NA	22.862	NA	20.009	NA	17.861	NA	NA	NA	18.695	NA	20.924	NA	NA	NA	NA	NA	NA	NA	16.912	NA	16.241	NA	NA	NA	NA	NA	NA	NA	NA	NA	NA	NA	NA	NA	NA	NA
A20180523sunyt_TPD_DIA_b31_12	24.905	19.62	NA	19.159	22.455	NA	20.352	NA	NA	16.769	21.66	21.707	NA	23.666	NA	21.261	NA	18.584	NA	NA	NA	23.476	17.603	21.141	20.571	NA	NA	NA	NA	19.109	19.466	NA	17.862	18.579	NA	17.691	NA	18.383	NA	NA	NA	NA	NA	18.925	NA	NA	NA	NA	NA
A20180523sunyt_TPD_DIA_b31_13	22.965	NA	NA	NA	16.016	NA	18.623	NA	NA	NA	17.933	NA	NA	21.037	NA	18.543	NA	NA	NA	NA	NA	15.449	NA	16.458	NA	NA	NA	NA	NA	NA	NA	17.612	NA	NA	NA	NA	NA	NA	NA	NA	NA	NA	NA	NA	NA	NA	NA	NA	NA
A20180523sunyt_TPD_DIA_b31_15	25.07	19.312	21.796	NA	19.785	NA	20.636	NA	NA	NA	21.227	19.303	NA	23.461	NA	20.431	NA	19.005	NA	NA	NA	16.046	18.232	21.411	NA	NA	NA	NA	NA	18.816	18.452	17.782	NA	NA	NA	NA	NA	NA	NA	NA	NA	NA	NA	NA	NA	NA	NA	NA	NA
A20180523sunyt_TPD_DIA_b32_1	23.901	18.413	NA	NA	18.177	NA	20.15	NA	NA	NA	19.053	18.051	NA	22.798	NA	20.007	19.296	NA	NA	NA	NA	18.485	NA	20.359	18.465	NA	NA	15.531	NA	NA	NA	19.409	16.139	16.79	NA	15.337	NA	NA	NA	NA	NA	NA	NA	NA	NA	NA	NA	NA	NA
A20180523sunyt_TPD_DIA_b32_2	23.409	NA	NA	18.255	NA	NA	19.127	NA	NA	NA	18.602	NA	NA	22.17	NA	17.076	16.91	NA	NA	NA	NA	16.527	NA	20.409	NA	NA	NA	NA	NA	NA	NA	NA	NA	NA	NA	NA	NA	NA	NA	NA	NA	NA	NA	NA	NA	NA	NA	NA	NA
A20180523sunyt_TPD_DIA_b32_3	24.173	NA	NA	NA	NA	NA	21.067	NA	NA	NA	NA	NA	NA	23.511	NA	20.027	17.457	NA	NA	NA	NA	22.565	NA	20.51	NA	NA	NA	NA	NA	NA	NA	NA	19.817	20.498	20.112	20.121	NA	20.228	NA	NA	20.673	18.788	18.729	18.047	19.471	NA	NA	NA	NA
A20180523sunyt_TPD_DIA_b32_5	20.468	NA	NA	NA	NA	NA	14.432	NA	NA	NA	NA	NA	NA	NA	NA	NA	NA	NA	NA	NA	NA	NA	NA	NA	NA	NA	NA	NA	NA	NA	NA	NA	NA	NA	NA	NA	NA	NA	NA	NA	NA	NA	NA	NA	NA	NA	NA	NA	NA
A20180523sunyt_TPD_DIA_b32_6	26.464	NA	23.067	20.359	21.483	NA	22.398	NA	NA	NA	22.1	24.384	NA	25.877	NA	20.738	18.746	20.538	NA	NA	NA	20.346	20.782	23.899	21.414	NA	NA	NA	NA	18.954	18.97	NA	19.605	20.183	18.577	19.539	NA	NA	NA	NA	NA	17.482	NA	17.197	17.995	NA	NA	NA	NA
A20180523sunyt_TPD_DIA_b32_10	25.429	19.36	NA	NA	19.003	NA	20.808	NA	NA	19.743	20.381	21.103	NA	24.204	NA	20.472	NA	20.061	NA	NA	NA	22.061	NA	23.107	NA	NA	NA	NA	NA	NA	19.816	22.099	18.868	19.975	18.319	18.62	NA	18.999	NA	18.743	NA	18.45	18.703	18.35	19.141	NA	19.115	NA	NA
A20180523sunyt_TPD_DIA_b32_11	26.036	NA	21.446	20.258	20.196	NA	21.749	NA	NA	NA	NA	23.199	NA	24.395	NA	21.749	20.129	19.886	NA	NA	18.498	20.456	NA	21.836	NA	NA	NA	NA	NA	NA	NA	20.398	NA	21.344	21.126	NA	NA	12.979	NA	NA	21.929	NA	NA	18.191	18.091	NA	19.962	NA	NA
A20180523sunyt_TPD_DIA_b32_12	25.071	NA	20.964	NA	19.495	NA	20.12	NA	NA	NA	NA	21.319	NA	24.01	NA	20.679	16.1	NA	NA	NA	NA	23.552	NA	21.331	NA	NA	NA	16.921	NA	NA	16.76	20.336	18.672	18.865	NA	18.496	NA	19.823	NA	NA	NA	NA	NA	16.756	20.669	18.05	NA	NA	17.695
A20180523sunyt_TPD_DIA_b32_13	23.339	NA	NA	NA	15.251	NA	18.6	NA	NA	NA	19.054	NA	NA	21.516	NA	19.706	NA	NA	NA	NA	NA	17.273	NA	19.311	18.196	NA	NA	NA	NA	NA	NA	18.458	15.551	NA	17.914	NA	NA	NA	NA	NA	NA	NA	NA	NA	NA	NA	NA	NA	NA
A20180523sunyt_TPD_DIA_b32_14	25.961	20.932	22.433	18.417	20.08	NA	20.974	NA	NA	NA	20.953	23.476	NA	24.828	NA	22.819	NA	19.313	17.663	NA	NA	21.151	17.885	23.52	21.528	20.58	17.928	19.634	NA	18.9	NA	20.932	18.076	18.663	17.644	19.034	NA	NA	NA	NA	18.632	NA	NA	NA	19.058	NA	NA	NA	NA
A20180523sunyt_TPD_DIA_b32_15	NA	NA	21.001	NA	17.83	NA	18.925	NA	NA	NA	NA	21.438	NA	22.112	NA	19.725	18.518	NA	NA	NA	NA	24.105	NA	18.885	NA	NA	NA	NA	NA	NA	NA	20.539	18.807	NA	NA	18.471	NA	NA	NA	19.857	NA	NA	18.606	18.379	21.617	18.959	NA	NA	NA
A20180524sunyt_TPD_DIA_b33_1	23.452	NA	20.365	NA	17.865	NA	19.228	NA	NA	NA	NA	NA	NA	21.586	NA	18.792	NA	NA	NA	NA	NA	19.655	NA	19.671	NA	NA	NA	NA	NA	NA	NA	NA	18.686	18.538	NA	18.13	NA	NA	NA	NA	NA	18.357	NA	17.606	17.213	NA	17.714	NA	NA
A20180524sunyt_TPD_DIA_b33_3	25.476	18.71	21.244	NA	20.759	NA	22.091	NA	NA	NA	20.766	21.019	NA	24.209	NA	21.907	NA	19.739	18.012	NA	NA	19.348	NA	20.543	NA	NA	19.098	18.673	NA	20.7	19.927	20.842	NA	16.3	NA	NA	NA	NA	NA	NA	NA	NA	NA	NA	NA	NA	NA	NA	NA
A20180524sunyt_TPD_DIA_b33_5	25.751	NA	NA	18.928	NA	NA	22.35	NA	NA	NA	21.464	18.421	NA	25.05	NA	20.035	18.272	NA	NA	NA	NA	20.487	NA	22.875	NA	NA	NA	NA	NA	15.902	19.046	NA	16.416	18.917	18.217	17.545	NA	19.058	NA	NA	19.052	NA	NA	NA	17.781	NA	NA	NA	NA
A20180524sunyt_TPD_DIA_b33_7	22.761	NA	NA	NA	NA	NA	19.394	NA	NA	NA	NA	NA	NA	20.597	NA	16.571	16.574	NA	NA	NA	NA	21.682	NA	18.73	NA	NA	NA	NA	NA	NA	NA	16.728	NA	18.126	NA	17.689	NA	NA	NA	NA	NA	NA	NA	NA	17.038	NA	NA	NA	NA
A20180524sunyt_TPD_DIA_b33_8	24.003	17.238	19.997	18.945	NA	NA	20.121	NA	NA	NA	19.337	18.766	NA	22.294	NA	20.029	18.9	NA	NA	NA	NA	20.121	NA	20.391	NA	NA	NA	NA	NA	NA	NA	19.738	15.407	NA	19.427	16.014	NA	18.343	NA	NA	NA	NA	NA	NA	NA	NA	NA	NA	NA
A20180524sunyt_TPD_DIA_b33_9	25.348	NA	21.797	19.918	22.094	NA	22.609	NA	NA	17.292	20.911	21.879	NA	24.152	NA	20.79	18.47	19.129	NA	NA	NA	21.411	NA	22.614	20.612	NA	19.252	16.415	NA	19.166	20.566	21.984	19.102	17.955	19.428	17.282	NA	19.547	NA	NA	NA	NA	NA	18.99	17.478	NA	NA	NA	NA
A20180524sunyt_TPD_DIA_b33_10	23.127	NA	NA	NA	NA	NA	20.95	NA	NA	NA	18.96	NA	NA	22.219	NA	NA	NA	NA	NA	NA	NA	18.157	NA	18.894	NA	NA	NA	NA	NA	NA	NA	NA	NA	NA	NA	NA	NA	NA	NA	NA	NA	NA	NA	NA	NA	NA	NA	NA	NA
A20180524sunyt_TPD_DIA_b33_11	27.14	21.889	23.606	21.364	21.188	NA	23.227	NA	NA	NA	21.994	24.745	NA	26.179	NA	22.686	NA	19.728	NA	NA	19.104	21.642	NA	24.289	NA	NA	NA	NA	NA	20.261	NA	21.481	NA	21.284	20.371	18.602	NA	NA	NA	NA	20.836	NA	NA	NA	NA	NA	19.802	NA	NA
A20180524sunyt_TPD_DIA_b33_12	22.261	NA	NA	NA	17.523	NA	19.38	NA	NA	NA	18.86	NA	NA	21.356	NA	18.584	NA	NA	NA	NA	NA	15.941	NA	18.207	19.009	NA	NA	NA	NA	NA	NA	NA	NA	NA	NA	NA	NA	NA	NA	NA	NA	NA	NA	NA	NA	NA	NA	NA	NA
A20180524sunyt_TPD_DIA_b33_13	23.344	NA	NA	NA	17.49	NA	21.04	NA	NA	NA	19.814	18.04	NA	22.73	NA	19.19	17.125	NA	NA	NA	NA	19.229	NA	20.159	NA	NA	NA	NA	NA	17.797	18.524	NA	17.442	16.92	NA	15.873	NA	NA	NA	NA	NA	NA	NA	NA	NA	NA	NA	NA	NA
A20180524sunyt_TPD_DIA_b33_14	26.519	NA	22.304	18.796	21.157	NA	22.934	NA	NA	18.856	21.439	23.475	NA	25.375	NA	19.865	NA	20.744	NA	NA	NA	21.972	NA	22.813	NA	NA	20.301	NA	NA	20.307	20.205	20.647	18.003	19.854	19.007	19.432	NA	NA	NA	NA	NA	NA	NA	18.222	19.116	NA	18.76	NA	NA
A20180524sunyt_TPD_DIA_b33_15	24.031	NA	NA	NA	NA	NA	19.111	NA	NA	NA	18.238	NA	NA	22.627	NA	19.771	NA	NA	NA	NA	NA	16.486	NA	19.832	NA	NA	NA	NA	NA	NA	NA	NA	NA	NA	NA	NA	NA	NA	NA	NA	NA	NA	NA	NA	NA	NA	NA	NA	NA
A20180528sunyt_TPD_DIA_b37_1	NA	21.704	23.464	20.974	24.843	NA	25.068	22.227	NA	NA	23.931	24.278	NA	27.714	NA	23.03	NA	21.77	19.023	19.118	NA	NA	NA	25.01	NA	20.243	NA	21.169	NA	20.67	NA	NA	NA	NA	NA	NA	NA	NA	NA	NA	NA	NA	NA	NA	NA	NA	NA	NA	NA
A20180528sunyt_TPD_DIA_b37_2	23.574	19.465	NA	NA	20.543	NA	20.352	19.246	NA	NA	20.587	20.474	NA	22.678	NA	19.535	NA	18.536	NA	NA	NA	NA	NA	19.989	21.268	17.719	16.87	NA	NA	NA	NA	NA	16.803	16.716	NA	NA	NA	NA	NA	NA	NA	NA	NA	NA	NA	NA	NA	NA	NA
A20180528sunyt_TPD_DIA_b37_3	26.296	NA	22.233	NA	20.893	NA	18.985	NA	NA	NA	22.173	23.545	NA	25.418	NA	21.869	19.902	19.74	NA	NA	NA	NA	NA	23.025	NA	17.248	NA	18.946	NA	19.175	NA	21.074	NA	NA	NA	NA	NA	NA	NA	NA	NA	NA	NA	NA	NA	NA	NA	NA	NA
A20180528sunyt_TPD_DIA_b37_4	24.97	NA	21.288	NA	21.027	NA	21.399	NA	NA	NA	21.117	20.656	NA	24.129	NA	20.175	18.056	19.365	NA	NA	NA	18.854	NA	21.477	NA	NA	NA	NA	NA	17.243	19.866	21.642	16.977	16.887	NA	NA	NA	NA	NA	NA	NA	NA	NA	NA	NA	NA	NA	NA	NA
A20180528sunyt_TPD_DIA_b37_5	26.194	20.478	22.335	NA	NA	NA	21.193	NA	NA	NA	20.882	21.713	NA	24.846	NA	20.284	18.3	NA	NA	NA	NA	20.395	NA	23.202	NA	17.467	NA	NA	NA	NA	NA	NA	19.846	20.801	19.83	19.122	NA	16.819	NA	NA	NA	NA	18.598	NA	NA	NA	20.23	NA	NA
A20180528sunyt_TPD_DIA_b37_6	26.362	20.184	22.223	18.933	20.053	NA	22.344	NA	NA	NA	21.674	22.872	NA	25.559	NA	23.522	21.05	20.431	17.273	NA	NA	21.007	NA	23.41	NA	NA	20.92	18.087	NA	18.53	19.106	NA	19.699	20.817	19.024	19.386	NA	19.497	NA	NA	19.105	NA	NA	NA	18.742	NA	20.391	NA	NA
A20180528sunyt_TPD_DIA_b37_7	NA	NA	NA	NA	20.447	NA	22.013	NA	NA	NA	NA	21.633	NA	24.817	NA	21.302	NA	NA	NA	NA	NA	23.588	17.009	22.52	NA	NA	17.086	NA	NA	NA	NA	21.044	20.357	20.13	NA	19.109	NA	20.855	NA	NA	NA	NA	NA	NA	22.003	18.053	19.644	NA	NA
A20180528sunyt_TPD_DIA_b37_8	24.075	NA	NA	NA	18.868	NA	NA	NA	NA	NA	NA	NA	NA	23.106	NA	19.546	NA	NA	16.541	NA	NA	18.86	NA	20.535	NA	17.443	NA	17.325	NA	16.623	18.468	18.075	16.585	18.635	NA	NA	NA	NA	NA	NA	NA	NA	NA	17.114	17.39	NA	NA	NA	NA
A20180528sunyt_TPD_DIA_b37_10	24.29	18.187	20.601	NA	17.543	NA	20.026	NA	NA	NA	NA	20.613	NA	23.226	NA	20.469	NA	NA	NA	NA	NA	19.486	NA	20.875	NA	16.655	NA	17.436	NA	NA	18.515	20.913	18.377	19.19	17.338	NA	NA	NA	NA	NA	NA	NA	17.436	17.302	17.805	NA	NA	NA	NA
A20180528sunyt_TPD_DIA_b37_11	22.965	NA	NA	NA	18.587	NA	18.336	NA	NA	NA	NA	17.443	NA	21.43	NA	19.986	NA	NA	NA	NA	NA	NA	NA	19.706	NA	NA	NA	NA	NA	NA	NA	NA	16.824	17.583	NA	NA	NA	NA	NA	NA	NA	NA	NA	NA	NA	NA	NA	NA	NA
A20180528sunyt_TPD_DIA_b37_12	26.619	NA	21.919	18.157	23.801	NA	22.495	17.619	NA	19.412	22.172	23.49	NA	24.988	NA	22.616	NA	20.851	19.569	NA	NA	18.855	17.026	22.879	NA	20.827	NA	19.73	NA	17.621	20.727	21.715	15.348	NA	NA	NA	NA	NA	NA	NA	NA	NA	NA	NA	16.248	NA	NA	NA	NA
A20180528sunyt_TPD_DIA_b37_13	24.114	NA	NA	NA	17.61	NA	18.535	NA	NA	NA	NA	17.766	NA	22.421	NA	19.334	NA	NA	NA	NA	NA	21.802	NA	19.524	NA	NA	NA	NA	NA	NA	NA	NA	19.129	20.531	NA	NA	NA	NA	NA	NA	20.902	NA	NA	NA	20.65	NA	18.518	NA	NA
A20180528sunyt_TPD_DIA_b37_14	24.267	NA	NA	18.38	22.01	NA	21.629	NA	NA	18.773	NA	20.213	NA	23.631	NA	20.156	NA	18.642	NA	NA	NA	NA	NA	21.618	NA	NA	NA	NA	NA	18.851	19.649	NA	18.431	18.505	NA	NA	NA	18.899	NA	NA	NA	18.405	NA	16.614	17.883	NA	NA	NA	NA
A20180528sunyt_TPD_DIA_b37_15	22.611	NA	NA	NA	18.107	NA	NA	NA	NA	NA	18.337	17.673	NA	21.736	NA	18.363	NA	NA	NA	NA	NA	NA	NA	18.827	NA	15.171	NA	16.729	NA	NA	17.616	18.978	NA	16.1	NA	NA	NA	NA	NA	NA	NA	NA	NA	NA	NA	NA	NA	NA	NA
A20180529sunyt_TPD_DIA_b38_1	25.192	20.452	21.521	18.928	20.195	NA	21.36	NA	NA	NA	21.28	21.117	NA	25.048	NA	21.542	16.75	18.96	NA	NA	NA	NA	NA	22.241	20.867	NA	NA	17.284	NA	19.298	20.035	20.927	17.733	17.837	NA	NA	NA	17.98	NA	NA	NA	NA	NA	NA	NA	NA	NA	NA	NA
A20180529sunyt_TPD_DIA_b38_2	27.075	20.942	21.901	NA	21.571	NA	22.077	NA	NA	18.179	22.752	22.622	NA	25.954	NA	22.668	19.833	21.418	NA	NA	NA	20.994	NA	24.214	20.055	NA	17.735	NA	NA	17.871	21.043	20.548	NA	20.827	20.425	18.119	NA	NA	NA	NA	21.321	NA	NA	NA	18.896	NA	NA	NA	NA
A20180529sunyt_TPD_DIA_b38_3	24.016	17.289	NA	NA	13.98	NA	19.376	NA	NA	NA	19.414	19.588	NA	22.608	NA	19.852	17.611	NA	NA	NA	NA	NA	NA	21.124	17.075	NA	NA	NA	NA	NA	NA	NA	NA	NA	NA	NA	NA	NA	NA	NA	NA	NA	NA	NA	NA	NA	NA	NA	NA
A20180529sunyt_TPD_DIA_b38_4	NA	19.159	20.828	NA	19.423	NA	21.112	NA	NA	NA	20.575	21.437	NA	23.796	NA	20.345	NA	18.402	NA	NA	NA	22.706	16.959	22.341	20.473	NA	17.458	NA	NA	17.992	NA	NA	NA	19.321	NA	NA	NA	18.101	NA	18.568	NA	NA	NA	NA	21.407	NA	NA	NA	NA
A20180529sunyt_TPD_DIA_b38_5	23.641	19.047	19.625	16.311	19.383	NA	19.825	NA	NA	NA	19.9	20.471	NA	22.71	NA	17.348	17.477	17.448	NA	NA	NA	NA	NA	19.969	16.624	NA	NA	NA	NA	NA	17.45	19.146	NA	NA	NA	NA	NA	NA	NA	NA	NA	NA	NA	NA	NA	NA	NA	NA	NA
A20180529sunyt_TPD_DIA_b38_6	23.968	20.2	19.75	NA	16.617	NA	19.981	NA	NA	NA	19.583	21.372	NA	22.571	NA	20.725	NA	17.327	NA	NA	NA	19.19	17.218	20.474	NA	NA	NA	NA	NA	NA	17.639	19.886	16.323	19.221	17.452	NA	NA	17.824	NA	NA	NA	NA	NA	NA	17.328	NA	NA	NA	NA
A20180529sunyt_TPD_DIA_b38_7	24.315	17.786	NA	NA	18.827	NA	20.13	NA	NA	NA	21.49	20.546	NA	22.714	NA	21.372	19.329	17.699	NA	NA	NA	17.458	NA	20.999	NA	18.096	NA	18.157	NA	NA	18.365	21.003	17.391	NA	NA	NA	NA	13.61	NA	NA	NA	NA	NA	NA	NA	NA	NA	NA	NA
A20180529sunyt_TPD_DIA_b38_8	25.817	21.547	22.837	20.678	22.984	18.182	22.209	NA	NA	19.178	20.622	23.96	NA	24.727	NA	22.834	NA	21.403	NA	NA	19.609	NA	16.972	23.102	21.706	NA	NA	16.722	NA	18.399	NA	21.186	NA	20.692	NA	NA	NA	NA	NA	NA	17.965	NA	NA	NA	NA	NA	17.783	NA	NA
A20180529sunyt_TPD_DIA_b38_9	23.761	NA	NA	NA	20.152	NA	20.152	NA	NA	NA	20.227	19.616	NA	22.828	NA	NA	NA	18.617	NA	NA	NA	NA	NA	NA	NA	NA	NA	NA	NA	NA	NA	NA	NA	NA	NA	NA	NA	NA	NA	NA	NA	NA	NA	NA	NA	NA	NA	NA	NA
A20180529sunyt_TPD_DIA_b38_10	23.139	NA	20.264	NA	19.366	NA	19.52	NA	NA	NA	19.861	19.554	NA	22.296	NA	18.66	NA	17.885	NA	NA	NA	19.825	NA	19.565	19.7	NA	NA	15.236	NA	NA	17.871	18.408	14.85	18.396	NA	NA	NA	13.871	NA	NA	NA	NA	NA	NA	19.09	NA	NA	NA	NA
A20180529sunyt_TPD_DIA_b38_11	23.882	NA	NA	NA	16.714	NA	18.703	NA	NA	NA	20.169	19.468	NA	22.532	NA	19.15	NA	NA	NA	NA	NA	16.172	NA	19.981	NA	NA	NA	NA	NA	NA	17.529	20.147	NA	16.789	NA	NA	NA	NA	NA	NA	NA	NA	NA	NA	NA	NA	NA	NA	NA
A20180529sunyt_TPD_DIA_b38_12	23.807	NA	NA	NA	19.828	NA	18.926	NA	NA	NA	19.649	18.615	NA	22.474	NA	19.787	NA	NA	NA	NA	NA	NA	NA	20.689	NA	NA	NA	NA	NA	NA	NA	NA	NA	NA	NA	NA	NA	NA	NA	NA	NA	NA	NA	NA	NA	NA	NA	NA	NA
A20180529sunyt_TPD_DIA_b38_14	24.015	19.05	NA	NA	18.435	NA	19.24	NA	NA	NA	NA	19.503	NA	22.843	NA	19.431	NA	NA	NA	NA	NA	20.211	NA	20.12	NA	NA	NA	NA	NA	NA	NA	19.007	18.317	18.557	NA	16.901	NA	NA	NA	NA	NA	NA	NA	NA	14.072	NA	19.191	NA	NA
A20180529sunyt_TPD_DIA_b38_15	25.086	20.687	20.984	NA	20.855	NA	21.215	NA	NA	NA	19.813	21.441	NA	23.832	NA	21.337	NA	18.051	NA	NA	NA	21.834	NA	21.781	NA	NA	NA	NA	NA	16.836	16.879	NA	18.348	18.899	NA	17.174	NA	18.199	NA	19.156	NA	16.113	NA	NA	19.579	NA	16.966	NA	NA
A20180619sunyt_TPD_DIA_b56_2	25.299	NA	NA	NA	19.359	NA	23.086	NA	NA	NA	21.078	NA	NA	24.103	NA	21.331	NA	18.081	NA	NA	NA	19.206	18.36	22.069	21.86	NA	18.395	16.15	NA	20.223	19.924	20.476	18.536	NA	16.859	16.597	NA	15.235	NA	NA	NA	NA	NA	17.401	NA	NA	NA	NA	NA
A20180619sunyt_TPD_DIA_b56_4	22.717	18.709	NA	NA	14.444	NA	19.093	NA	NA	NA	18.925	20.373	NA	21.769	NA	18.791	NA	NA	NA	NA	NA	17.318	14.96	20.288	20.801	17.695	NA	18.08	NA	NA	NA	NA	NA	NA	NA	NA	NA	NA	NA	NA	NA	NA	NA	NA	NA	NA	NA	NA	NA
A20180619sunyt_TPD_DIA_b56_5	24.644	NA	NA	NA	21.151	NA	21.443	NA	NA	NA	20.179	NA	NA	23.625	NA	19.833	NA	19.39	17.235	NA	NA	17.966	NA	21.597	23.454	NA	NA	20.156	NA	NA	19.999	20.739	16.462	NA	NA	NA	NA	15.269	NA	NA	NA	NA	NA	NA	NA	NA	NA	NA	NA
A20180619sunyt_TPD_DIA_b56_6	24.115	NA	NA	NA	20.438	NA	21.235	NA	NA	NA	19.206	NA	NA	23.545	NA	19.302	NA	18.627	18.181	NA	NA	18.478	NA	19.916	NA	18.754	18.864	20.09	NA	NA	19.557	19.557	NA	NA	NA	NA	NA	NA	NA	NA	NA	NA	NA	NA	NA	NA	NA	NA	NA
A20180619sunyt_TPD_DIA_b56_8	25.338	NA	NA	NA	19.149	NA	22.218	NA	NA	NA	20.036	NA	NA	24.175	NA	20.31	NA	NA	19.283	NA	NA	19.053	NA	20.044	24.044	NA	NA	NA	NA	NA	20.323	NA	16.832	NA	NA	NA	NA	NA	NA	NA	NA	NA	NA	16.061	17.839	NA	NA	NA	NA
A20180619sunyt_TPD_DIA_b56_9	24.009	NA	NA	NA	19.482	NA	20.178	NA	NA	NA	18.89	NA	NA	NA	NA	16.884	NA	NA	NA	NA	NA	19.823	NA	18.939	21.049	NA	NA	NA	NA	NA	18.588	18.691	NA	NA	NA	NA	NA	NA	NA	NA	NA	NA	NA	NA	18.951	NA	NA	NA	NA
A20180619sunyt_TPD_DIA_b56_10	25.869	NA	NA	NA	20.35	NA	21.92	NA	NA	NA	20.968	NA	NA	24.547	NA	21.003	NA	NA	NA	NA	NA	20.907	NA	24.024	NA	NA	NA	NA	NA	19.647	21.55	19.324	19.395	20.898	NA	NA	NA	20.18	NA	NA	NA	20.257	21.677	19.993	18.669	NA	NA	NA	NA
A20180619sunyt_TPD_DIA_b56_11	25.313	NA	20.66	NA	19.097	NA	21.917	NA	NA	NA	21.441	20.913	NA	24.238	NA	20.38	NA	19.177	17.539	NA	NA	18.955	NA	NA	NA	18.276	NA	18.821	NA	16.139	20.024	15.66	14.944	20.313	19.954	NA	NA	19.7	NA	NA	19.544	NA	19.91	19.18	18.313	NA	20.038	NA	NA
A20180619sunyt_TPD_DIA_b56_12	25.741	20.7	22.144	NA	20.041	NA	21.784	NA	NA	NA	21.223	21.468	NA	24.249	NA	20.914	18.169	NA	NA	NA	NA	21.103	NA	22.921	NA	NA	NA	NA	NA	NA	18.284	NA	NA	19.675	17.221	18.255	NA	NA	NA	NA	20.453	NA	NA	18.637	19.47	NA	NA	NA	NA
A20180619sunyt_TPD_DIA_b56_13	25.758	NA	22.015	NA	19.458	NA	22.259	NA	NA	NA	20.327	20.993	NA	24.71	NA	22.702	NA	NA	17.887	NA	NA	20.909	NA	21.565	NA	16.906	NA	NA	NA	NA	NA	NA	17.325	21.291	NA	18.788	NA	19.784	NA	NA	NA	NA	NA	18.74	19.69	NA	19.991	NA	NA
A20180619sunyt_TPD_DIA_b56_14	25.496	NA	20.731	NA	15.877	NA	19.299	NA	NA	NA	20.669	21.374	NA	23.598	NA	21.758	NA	NA	16.161	NA	NA	21.947	NA	20.029	22.006	20.32	NA	18.275	NA	NA	NA	NA	19.715	19.714	18.705	20.218	NA	20.577	NA	NA	19.485	NA	20.325	17.198	18.161	NA	NA	NA	NA
A20180619sunyt_TPD_DIA_b56_15	25.994	NA	NA	NA	21.243	NA	21.557	NA	NA	17.388	20.899	19.21	NA	25.176	NA	20.77	NA	18.87	16.597	NA	NA	18.181	15.876	22.384	NA	NA	NA	18.489	NA	18.796	20.172	NA	NA	NA	NA	15.655	NA	NA	NA	NA	NA	NA	NA	NA	NA	NA	NA	NA	NA
A20180623sunyt_TPD_DIA_b50_1	25.831	NA	22.93	18.894	20.64	NA	22.404	NA	NA	NA	18.861	21.523	NA	24.145	NA	20.62	19.144	NA	NA	NA	NA	20.081	NA	23.177	NA	NA	NA	NA	NA	NA	NA	20.723	17.789	20.961	18.221	19.775	NA	17.223	NA	NA	NA	17.71	NA	16.905	NA	NA	NA	NA	NA
A20180623sunyt_TPD_DIA_b50_2	NA	NA	NA	NA	21.794	NA	22.191	NA	NA	NA	21.664	17.461	NA	24.327	NA	21.428	16.643	NA	NA	NA	NA	25.05	NA	21.793	NA	NA	NA	18.897	NA	NA	NA	21.804	19.57	18.739	NA	19.313	NA	22.055	NA	20.494	NA	NA	NA	21.552	23.595	18.34	NA	NA	20.304
A20180623sunyt_TPD_DIA_b50_3	27.158	24.89	22.768	NA	20.679	NA	22.247	NA	NA	NA	22.017	19.301	NA	25.16	NA	22.023	20.728	20.113	NA	NA	NA	19.229	21.052	23.963	20.482	NA	NA	18.115	NA	18.889	20.537	22.079	16.42	20.143	NA	18.188	NA	NA	NA	NA	NA	NA	NA	NA	NA	NA	NA	NA	NA
A20180623sunyt_TPD_DIA_b50_5	24.364	NA	21.258	19.006	17.1	NA	20.36	NA	NA	NA	19.495	18.363	NA	NA	NA	19.806	18.577	NA	NA	NA	NA	18.754	NA	21.483	NA	NA	NA	NA	NA	NA	NA	19.398	NA	17.928	17.428	16.946	NA	NA	NA	NA	NA	NA	NA	NA	NA	NA	NA	NA	NA
A20180623sunyt_TPD_DIA_b50_6	21.497	NA	NA	NA	16.224	NA	15.844	NA	NA	NA	17.621	NA	NA	20.498	NA	16.719	NA	NA	NA	NA	NA	NA	NA	17.159	NA	NA	NA	NA	NA	NA	NA	16.988	NA	NA	NA	NA	NA	NA	NA	NA	NA	NA	NA	NA	NA	NA	NA	NA	NA
A20180623sunyt_TPD_DIA_b50_7	26.597	23.29	23.545	20.673	19.076	NA	21.89	NA	NA	NA	21.34	23.845	NA	24.892	NA	21.983	NA	20.821	NA	NA	NA	22.087	NA	23.213	NA	NA	NA	NA	NA	20.645	NA	NA	17.69	20.615	20.559	20.21	NA	NA	NA	NA	NA	NA	NA	NA	NA	NA	NA	NA	NA
A20180623sunyt_TPD_DIA_b50_8	25.861	NA	NA	19.232	20.656	NA	21.318	NA	NA	NA	20.923	20.571	NA	24.279	NA	21.928	20.004	19.267	NA	NA	NA	19.506	NA	22.89	20.688	17.992	NA	16.749	NA	NA	NA	20.354	NA	16.822	NA	NA	NA	NA	NA	NA	NA	NA	NA	NA	NA	NA	NA	NA	NA
A20180623sunyt_TPD_DIA_b50_9	24.504	NA	20.961	NA	NA	NA	19.674	NA	NA	NA	18.742	19.066	NA	22.777	NA	19.351	NA	NA	NA	NA	NA	15.02	NA	20.942	19.83	NA	NA	16.963	NA	NA	NA	NA	18.236	NA	NA	18.18	NA	NA	NA	NA	20.136	NA	NA	NA	NA	NA	NA	NA	NA
A20180623sunyt_TPD_DIA_b50_10	26.225	NA	21.649	17.811	19.659	NA	21.545	NA	NA	NA	21.817	18.848	NA	24.645	NA	21.744	19.916	NA	NA	NA	NA	NA	NA	22.749	19.925	16.879	NA	18.073	NA	NA	19.523	20.96	NA	NA	NA	NA	NA	NA	NA	NA	NA	NA	NA	NA	NA	NA	NA	NA	NA
A20180623sunyt_TPD_DIA_b50_11	23.14	NA	NA	NA	17.808	NA	18.904	NA	NA	NA	19.139	NA	NA	NA	NA	19.061	NA	NA	NA	NA	NA	18.184	NA	18.284	NA	NA	NA	NA	NA	NA	NA	NA	NA	NA	NA	NA	NA	11.147	NA	NA	NA	NA	NA	NA	NA	NA	NA	NA	NA
A20180623sunyt_TPD_DIA_b50_12	25.586	19.914	NA	NA	NA	NA	20.435	NA	NA	NA	20.285	NA	NA	24.43	NA	18.97	NA	NA	NA	NA	NA	NA	NA	22.651	NA	NA	NA	NA	NA	NA	NA	NA	NA	NA	NA	NA	NA	NA	NA	NA	NA	NA	NA	NA	NA	NA	NA	NA	NA
A20180623sunyt_TPD_DIA_b50_13	27.056	21.182	22.776	18.775	23.261	NA	22.583	20.598	NA	NA	22.517	22.797	NA	25.97	NA	23.884	NA	21.119	17.13	NA	NA	21.637	17.836	23.925	22.305	21.802	NA	20.207	NA	NA	20.17	21.785	16.504	NA	19.612	18.109	NA	16.271	NA	NA	NA	NA	NA	NA	19.868	NA	NA	NA	NA
A20180623sunyt_TPD_DIA_b50_14	21.017	NA	NA	NA	NA	NA	16.293	NA	NA	NA	NA	NA	NA	NA	NA	15.927	NA	NA	NA	NA	NA	NA	NA	NA	NA	NA	NA	NA	NA	NA	NA	NA	NA	NA	NA	NA	NA	NA	NA	NA	NA	NA	NA	NA	NA	NA	NA	NA	NA
A20180623sunyt_TPD_DIA_b50_15	21.914	NA	NA	NA	NA	NA	NA	NA	NA	NA	NA	NA	NA	NA	NA	NA	NA	NA	NA	NA	NA	NA	NA	NA	NA	NA	NA	NA	NA	NA	NA	NA	NA	NA	NA	NA	NA	NA	NA	NA	NA	NA	NA	NA	NA	NA	NA	NA	NA
A20180625sunyt_TPD_DIA_b72_2	24.82	NA	NA	NA	20.273	NA	21.718	19.316	NA	NA	21.917	NA	NA	23.641	NA	19.292	17.675	NA	NA	NA	NA	20.079	NA	22.438	NA	NA	NA	16.273	NA	NA	19.995	17.772	NA	NA	NA	NA	NA	13.747	NA	NA	NA	NA	NA	17.682	18.906	NA	NA	NA	NA
A20180625sunyt_TPD_DIA_b72_3	23.765	NA	NA	NA	19.884	NA	21.641	NA	NA	NA	18.385	NA	NA	21.777	NA	20.051	NA	NA	NA	NA	NA	17.283	NA	18.62	NA	NA	16.925	NA	NA	NA	NA	16.011	NA	NA	NA	NA	NA	13.02	NA	NA	NA	NA	NA	NA	NA	NA	NA	NA	NA
A20180625sunyt_TPD_DIA_b72_4	24.115	NA	NA	NA	17.605	NA	20.681	NA	NA	NA	20.122	NA	NA	22.623	NA	19.126	NA	NA	NA	NA	NA	20.768	NA	18.995	NA	NA	NA	16.654	NA	17.384	NA	19.331	NA	NA	NA	NA	NA	15.807	NA	NA	NA	NA	NA	15.447	18.489	NA	NA	NA	NA
A20180625sunyt_TPD_DIA_b72_5	27.425	20.863	22.848	18.916	24.009	NA	24.677	NA	NA	19.629	22.692	NA	NA	26.147	NA	23.422	NA	21.289	NA	NA	NA	19.873	16.786	23.574	20.258	NA	21.221	NA	NA	22.105	22.041	22.329	NA	19.662	NA	NA	NA	14.629	NA	NA	17.878	NA	NA	19.273	NA	NA	NA	NA	NA
A20180625sunyt_TPD_DIA_b72_6	24.773	18.511	NA	NA	NA	NA	22.665	NA	NA	NA	NA	NA	NA	24.304	NA	20.769	NA	NA	NA	20.684	NA	21.41	NA	20.753	NA	NA	NA	NA	NA	NA	NA	NA	17.438	NA	NA	18.123	NA	17.776	NA	NA	NA	NA	19.578	19.007	19.345	NA	NA	NA	NA
A20180625sunyt_TPD_DIA_b72_7	24.371	NA	NA	NA	20.298	NA	20.113	NA	NA	NA	NA	20.804	NA	23.492	NA	21.008	NA	NA	NA	NA	NA	20.832	NA	20.134	NA	NA	NA	NA	NA	NA	NA	19.485	20.074	20.128	NA	18.657	NA	NA	NA	NA	NA	NA	20.415	19.015	19.243	NA	NA	NA	NA
A20180625sunyt_TPD_DIA_b72_8	24.584	NA	NA	NA	NA	NA	22.508	NA	NA	NA	19.901	NA	NA	22.913	NA	NA	19.496	NA	NA	NA	NA	17.439	NA	21.158	NA	NA	NA	17.678	NA	18.087	19.708	18.333	NA	NA	NA	NA	NA	NA	NA	NA	NA	NA	NA	NA	NA	NA	NA	NA	NA
A20180625sunyt_TPD_DIA_b72_9	NA	NA	NA	NA	NA	NA	21.865	NA	NA	NA	NA	NA	NA	23.821	NA	18.68	NA	NA	NA	NA	NA	23.518	NA	NA	15.647	NA	NA	NA	NA	19.487	19.1	19.178	19.09	NA	18.839	18.721	NA	18.387	NA	NA	NA	NA	19.317	19.469	22.9	NA	NA	NA	17.819
A20180625sunyt_TPD_DIA_b72_12	22.56	NA	NA	NA	NA	NA	20.338	NA	NA	NA	NA	NA	NA	21.451	NA	15.256	NA	NA	NA	NA	NA	17.989	NA	NA	NA	NA	NA	NA	NA	NA	NA	NA	NA	NA	NA	NA	NA	NA	NA	NA	NA	NA	NA	NA	NA	NA	NA	NA	NA
A20180625sunyt_TPD_DIA_b72_14	24.067	NA	20.16	NA	NA	NA	21.723	NA	NA	NA	20.218	NA	NA	23.661	NA	20.177	NA	19.252	17.874	NA	NA	NA	NA	20.457	NA	NA	19.163	18.963	NA	18.391	20.653	20.35	NA	NA	NA	NA	NA	12.347	NA	NA	NA	NA	NA	13.287	NA	NA	NA	NA	NA
A20180625sunyt_TPD_DIA_b72_15	25.491	NA	21.171	NA	NA	NA	23.554	NA	NA	NA	NA	NA	NA	25.135	NA	NA	17.987	19.028	NA	NA	NA	18.788	NA	21.893	NA	NA	NA	NA	NA	19.787	20.502	20.422	NA	NA	NA	NA	NA	NA	NA	NA	19.887	NA	NA	16.801	NA	NA	NA	NA	NA
A20180626sunyt_TPD_DIA_b66_1	22.792	NA	NA	NA	NA	NA	18.454	NA	NA	NA	17.203	NA	NA	21.683	NA	18.277	NA	NA	NA	NA	NA	NA	NA	19.428	NA	NA	NA	NA	NA	NA	NA	NA	NA	NA	NA	NA	NA	NA	NA	NA	NA	NA	NA	NA	NA	NA	NA	NA	NA
A20180626sunyt_TPD_DIA_b66_2	24.22	NA	NA	NA	NA	NA	17.842	NA	NA	NA	18.636	NA	NA	NA	NA	18.243	NA	NA	NA	NA	NA	NA	NA	19.535	NA	NA	NA	NA	NA	NA	NA	NA	NA	NA	NA	NA	NA	NA	NA	NA	NA	NA	NA	NA	NA	NA	NA	NA	NA
A20180626sunyt_TPD_DIA_b66_3	23.152	NA	NA	17.545	17.85	NA	17.841	NA	NA	NA	NA	NA	NA	21.835	NA	18.887	NA	NA	NA	NA	NA	19.679	NA	18.191	NA	NA	NA	NA	NA	NA	NA	NA	20.625	18.484	NA	17.468	NA	16.678	NA	NA	NA	19.458	16.981	17.495	NA	NA	NA	NA	NA
A20180626sunyt_TPD_DIA_b66_4	24.91	NA	22.041	19.32	18.067	NA	NA	NA	NA	NA	21.058	22.346	NA	22.896	NA	20.334	NA	20.299	NA	NA	NA	19.329	NA	21.025	19.163	NA	NA	17.105	NA	NA	NA	NA	18.856	NA	19.553	NA	NA	NA	NA	NA	NA	NA	NA	NA	NA	NA	NA	NA	NA
A20180626sunyt_TPD_DIA_b66_5	23.536	NA	NA	NA	NA	NA	NA	NA	NA	NA	NA	17.871	NA	NA	NA	20.855	NA	NA	NA	NA	NA	21.477	NA	NA	NA	NA	NA	NA	NA	NA	NA	NA	18.113	19.842	19.999	18.363	NA	17.02	NA	NA	NA	NA	NA	NA	19.423	NA	NA	NA	NA
A20180626sunyt_TPD_DIA_b66_6	24.985	NA	21.502	16.589	NA	NA	20.122	NA	NA	NA	20.896	NA	NA	23.555	NA	20.633	NA	NA	NA	NA	NA	16.126	NA	21.559	19.073	NA	NA	NA	NA	NA	NA	19.782	NA	NA	NA	NA	NA	NA	NA	NA	NA	NA	NA	NA	NA	NA	NA	NA	NA
A20180626sunyt_TPD_DIA_b66_7	25.284	20.082	22.042	19.393	19.124	NA	20.754	NA	NA	NA	20.26	23.156	NA	23.856	NA	21.904	NA	21.234	NA	NA	NA	19.366	17.329	22.089	19.679	NA	NA	16.882	NA	NA	NA	19.887	17.468	18.79	NA	17.29	NA	NA	NA	NA	NA	NA	NA	NA	NA	NA	NA	NA	NA
A20180626sunyt_TPD_DIA_b66_8	24.682	NA	NA	NA	NA	NA	NA	NA	NA	NA	NA	18.778	NA	NA	NA	18.618	NA	NA	NA	NA	NA	20.769	NA	NA	NA	NA	NA	NA	NA	NA	NA	19.757	21.026	21.047	20.407	19.834	NA	18.492	NA	NA	NA	19.839	18.566	NA	NA	NA	NA	NA	NA
A20180626sunyt_TPD_DIA_b66_9	22.443	NA	NA	NA	17.459	NA	18.042	NA	NA	NA	16.61	NA	NA	20.874	NA	17.159	NA	NA	NA	NA	NA	NA	NA	NA	NA	NA	NA	NA	NA	NA	NA	NA	NA	NA	NA	NA	NA	NA	NA	NA	NA	NA	NA	NA	NA	NA	NA	NA	NA
A20180626sunyt_TPD_DIA_b66_10	23.328	NA	NA	NA	17.619	NA	19.486	NA	NA	NA	NA	NA	NA	22.762	NA	18.843	NA	15.704	NA	NA	NA	19.582	NA	NA	20.34	NA	NA	NA	NA	NA	NA	NA	17.768	NA	NA	17.721	NA	15.714	NA	NA	NA	NA	NA	15.973	NA	NA	NA	NA	NA
A20180626sunyt_TPD_DIA_b66_11	25.195	NA	NA	NA	18.361	NA	18.994	NA	NA	NA	19.512	18.016	NA	23.744	NA	20.185	18.175	NA	17.021	NA	NA	19.619	NA	21.117	NA	19.172	NA	18.148	NA	NA	NA	NA	17.911	18.515	NA	17.195	NA	14.053	NA	NA	NA	NA	NA	NA	NA	NA	NA	NA	NA
A20180626sunyt_TPD_DIA_b66_12	24.971	NA	NA	NA	22.777	NA	NA	NA	NA	NA	NA	22.022	NA	23.416	NA	21.96	NA	NA	18.928	NA	NA	22.07	NA	19.921	NA	19.463	NA	17.489	NA	NA	NA	NA	18.993	20.888	NA	19.493	NA	NA	NA	NA	NA	19.031	NA	20.559	20.351	NA	NA	NA	NA
A20180626sunyt_TPD_DIA_b66_13	22.535	NA	NA	NA	16.589	NA	17.135	NA	NA	NA	16.968	NA	NA	21.068	NA	18.798	NA	NA	NA	NA	NA	16.403	NA	NA	20.075	NA	NA	16.498	NA	NA	NA	17.344	NA	NA	NA	NA	NA	NA	NA	NA	NA	NA	NA	NA	NA	NA	NA	NA	NA
A20180626sunyt_TPD_DIA_b66_14	24.071	NA	NA	NA	15.8	NA	NA	NA	NA	NA	NA	20.267	NA	21.899	NA	18.546	NA	NA	NA	NA	NA	20.419	NA	18.087	20.044	18.074	NA	18.406	NA	NA	NA	19.218	20.313	19.339	18.895	19.217	NA	14.433	NA	NA	18.609	20.019	NA	17.075	16.695	NA	NA	NA	NA
A20180626sunyt_TPD_DIA_b66_15	28.311	23.767	21.997	NA	21.698	NA	20.073	21.717	NA	20.86	21.402	23.334	NA	25.022	NA	21.726	NA	20.712	19.048	NA	NA	22.34	NA	22.181	NA	21.67	20.701	19.063	NA	17.721	22.623	20.508	17.518	20.86	17.209	18.598	NA	16.685	NA	NA	NA	NA	19.755	18.423	21.134	NA	18.748	NA	NA
A20180626sunyt_TPD_DIA_b67_1	25.037	NA	20.831	17.913	20.76	NA	20.177	NA	NA	NA	21.043	19.515	NA	23.805	NA	20.129	NA	NA	17.077	NA	NA	17.067	16.994	21.34	NA	18.112	NA	19.478	NA	NA	19.874	20.215	NA	NA	NA	NA	NA	NA	NA	NA	NA	NA	NA	NA	NA	NA	NA	NA	NA
A20180626sunyt_TPD_DIA_b67_2	27.018	20.597	22.867	NA	20.82	NA	22.591	NA	NA	NA	22.416	23.21	NA	26.017	NA	21.491	18.855	NA	NA	NA	NA	19.346	NA	25.048	NA	16.876	NA	NA	NA	NA	19.814	20.736	NA	20.819	NA	19.072	NA	NA	NA	NA	NA	NA	NA	NA	20.061	NA	NA	NA	NA
A20180626sunyt_TPD_DIA_b67_3	24.226	18.992	NA	15.928	19.73	NA	19.27	NA	NA	NA	19.138	NA	NA	23.033	NA	19.542	20.65	NA	16.609	NA	NA	17.312	NA	21.361	21.58	19.381	NA	19.348	NA	NA	14.844	NA	NA	NA	NA	NA	NA	NA	NA	NA	17.583	NA	NA	NA	NA	NA	NA	NA	NA
A20180626sunyt_TPD_DIA_b67_4	23.09	NA	NA	NA	19.181	NA	NA	NA	NA	NA	NA	NA	NA	21.886	NA	19.158	NA	NA	NA	NA	NA	22.1	NA	NA	NA	NA	NA	NA	NA	NA	NA	NA	18.084	18.914	NA	18.851	NA	NA	NA	NA	NA	NA	NA	NA	20.751	NA	NA	NA	NA
A20180626sunyt_TPD_DIA_b67_5	25.214	NA	21.249	19.693	21.436	NA	21.151	NA	NA	NA	21.231	NA	NA	23.914	NA	20.075	17.179	18.74	NA	NA	NA	NA	NA	20.665	NA	NA	NA	17.814	NA	14.599	19.732	NA	NA	NA	NA	NA	NA	NA	NA	NA	NA	NA	NA	NA	NA	NA	NA	NA	NA
A20180626sunyt_TPD_DIA_b67_6	24.332	NA	20.142	17.119	19.908	NA	20.325	NA	NA	15.222	20.706	17.806	NA	23.053	NA	19.518	18.558	18.495	17.837	NA	NA	NA	NA	19.499	22.443	19.512	18.317	18.734	NA	NA	18.631	15.073	NA	NA	NA	NA	NA	NA	NA	NA	NA	NA	NA	NA	NA	NA	NA	NA	NA
A20180626sunyt_TPD_DIA_b67_7	27.396	NA	21.991	NA	24.819	22.439	20.199	NA	NA	NA	NA	23.8	NA	25.798	NA	22.966	19.627	20.484	17.92	NA	NA	22.408	NA	23.756	21.788	NA	NA	19.089	NA	NA	NA	19.105	20.127	21.741	18.412	18.872	NA	16.789	NA	NA	NA	18.97	19.234	19.827	19.906	NA	NA	NA	NA
A20180626sunyt_TPD_DIA_b67_8	23.855	NA	NA	NA	18.703	NA	NA	NA	NA	NA	20.197	18.411	NA	22	NA	18.501	NA	19.517	NA	NA	NA	NA	NA	NA	NA	NA	NA	NA	NA	NA	NA	NA	NA	NA	NA	NA	NA	NA	NA	NA	NA	NA	NA	NA	NA	NA	NA	NA	NA
A20180626sunyt_TPD_DIA_b67_9	23.583	NA	NA	NA	17.108	NA	19.93	NA	NA	NA	18.75	NA	NA	22.926	NA	20.807	NA	NA	NA	NA	NA	NA	NA	19.784	NA	NA	NA	NA	NA	NA	NA	NA	NA	NA	NA	NA	NA	NA	NA	NA	NA	NA	NA	NA	NA	NA	NA	NA	NA
A20180626sunyt_TPD_DIA_b67_11	23.376	NA	NA	NA	18.938	NA	18.586	NA	NA	NA	NA	NA	NA	22.19	NA	19.089	17.192	NA	15.109	NA	NA	19.31	NA	18.201	NA	NA	NA	17.787	NA	NA	17.181	19.012	17.549	NA	NA	15.784	NA	16.277	NA	NA	NA	NA	NA	NA	NA	NA	NA	NA	NA
A20180626sunyt_TPD_DIA_b67_12	23.588	NA	NA	17.573	18.035	NA	18.31	NA	NA	NA	19.554	NA	NA	22.959	NA	NA	NA	NA	NA	NA	NA	17.012	NA	19.554	21.279	18.71	NA	19.215	NA	NA	NA	NA	16.413	NA	NA	NA	NA	NA	NA	NA	NA	NA	NA	NA	NA	NA	NA	NA	NA
A20180702sunyt_TPD_DIA_b69_1	26.598	NA	21.643	NA	NA	NA	21.759	NA	NA	NA	22.195	22.04	NA	25.21	NA	21.75	NA	NA	NA	NA	NA	18.928	NA	23.839	NA	NA	NA	NA	NA	NA	NA	21.129	NA	19.506	18.597	NA	NA	NA	NA	NA	19.951	NA	NA	NA	NA	NA	NA	NA	NA
A20180702sunyt_TPD_DIA_b69_2	26.947	20.31	23.289	19.592	NA	NA	23.25	NA	NA	NA	22.804	22.396	NA	25.403	NA	22.344	19.741	NA	NA	NA	NA	21.92	NA	22.681	NA	18.738	20.257	20.015	NA	19.623	21.891	22.625	NA	18.753	19.135	19.368	NA	NA	NA	NA	19.926	NA	NA	NA	20.137	NA	19.63	NA	NA
A20180702sunyt_TPD_DIA_b69_3	24.239	NA	NA	NA	20.705	NA	21.644	NA	NA	NA	18.422	19.675	NA	23.035	NA	17.948	NA	18.349	NA	NA	NA	NA	NA	20.907	18.347	NA	NA	NA	NA	19.595	NA	NA	NA	NA	NA	NA	NA	NA	NA	NA	NA	NA	NA	NA	NA	NA	NA	NA	NA
A20180702sunyt_TPD_DIA_b69_4	23.724	NA	NA	NA	17.487	NA	21.621	NA	NA	NA	19.4	NA	NA	22.439	NA	16.751	NA	NA	NA	NA	NA	21.802	NA	19.166	NA	NA	NA	NA	NA	16.619	18.144	NA	NA	NA	NA	NA	NA	16.585	NA	NA	NA	NA	NA	18.246	21.31	NA	NA	NA	NA
A20180702sunyt_TPD_DIA_b69_5	NA	NA	NA	NA	NA	NA	20.926	NA	NA	NA	NA	18.362	NA	22.684	NA	20.33	16.557	NA	NA	NA	NA	24.686	NA	20.091	NA	NA	NA	NA	NA	NA	NA	NA	17.8	17.928	19.325	17.337	NA	20.223	NA	19.462	NA	NA	16.023	19.989	23.395	17.256	NA	NA	NA
A20180702sunyt_TPD_DIA_b69_6	26.834	20.127	21.793	NA	NA	19.775	21.642	NA	NA	NA	22.87	21.871	NA	26.499	22.948	21.939	NA	NA	NA	NA	NA	21.292	NA	24.217	NA	18.56	NA	21.704	NA	22.882	NA	20.756	NA	20	NA	18.731	NA	16.248	NA	19.346	NA	NA	NA	NA	20.848	NA	18.922	NA	NA
A20180702sunyt_TPD_DIA_b69_7	23.073	NA	NA	NA	NA	NA	20.965	NA	NA	NA	NA	17.736	NA	21.728	NA	NA	NA	NA	NA	NA	NA	16.071	NA	18.117	NA	NA	NA	NA	NA	NA	NA	16.538	NA	NA	NA	NA	NA	NA	NA	NA	NA	NA	NA	NA	NA	NA	NA	NA	NA
A20180702sunyt_TPD_DIA_b69_8	24.952	NA	21.156	NA	18.154	NA	22.172	NA	NA	NA	NA	20.986	NA	24.332	NA	21.819	18.363	NA	NA	NA	NA	25.228	NA	21.392	NA	NA	NA	NA	NA	20.538	21.107	22.055	19.393	20.917	NA	19.921	NA	21.359	NA	NA	NA	NA	17.709	21.333	23.697	19.174	NA	NA	NA
A20180702sunyt_TPD_DIA_b69_9	24.9	NA	NA	NA	19.707	NA	20.878	NA	NA	NA	20.547	19.397	NA	23.669	NA	19.617	NA	NA	NA	NA	NA	20.121	NA	19.902	19.773	NA	17.096	NA	NA	17.338	18.432	NA	NA	NA	NA	NA	NA	17.248	NA	NA	NA	NA	NA	NA	NA	NA	NA	NA	NA
A20180702sunyt_TPD_DIA_b69_10	27.734	NA	23.009	20.778	20.352	NA	23.046	NA	NA	NA	23.583	24.038	NA	27.017	NA	20.495	NA	NA	NA	NA	NA	19.907	20.869	24.695	20.668	NA	NA	NA	NA	20.298	19.554	NA	NA	20.923	NA	19.654	NA	15.463	NA	NA	NA	NA	NA	NA	17.889	NA	20.488	NA	NA
A20180702sunyt_TPD_DIA_b69_11	25.246	NA	NA	NA	NA	NA	21.282	NA	NA	NA	20.303	18.858	NA	23.625	NA	19.914	19.02	NA	NA	NA	NA	18.058	NA	21.769	18.575	NA	NA	NA	NA	NA	NA	NA	NA	NA	NA	NA	NA	NA	NA	NA	NA	NA	NA	NA	NA	NA	NA	NA	NA
A20180702sunyt_TPD_DIA_b69_12	28.421	22.452	23.5	NA	21.939	NA	23.652	21.805	NA	NA	23.382	23.419	NA	26.803	NA	23.468	21.155	20.631	NA	NA	NA	19.685	19.251	25.17	24.652	21.757	22.054	21.329	NA	19.988	22.116	19.374	NA	18.991	NA	NA	NA	NA	NA	NA	NA	NA	NA	NA	NA	NA	NA	NA	NA
A20180702sunyt_TPD_DIA_b69_13	22.642	NA	NA	NA	15.713	NA	19.065	NA	NA	NA	17.656	NA	NA	NA	NA	17.865	NA	NA	NA	NA	NA	NA	NA	18.515	15.903	NA	NA	NA	NA	NA	NA	18.815	NA	NA	NA	NA	NA	NA	NA	NA	NA	NA	NA	NA	NA	NA	NA	NA	NA
A20180702sunyt_TPD_DIA_b69_14	25.257	NA	20.869	16.962	15.349	NA	21.901	18.743	NA	NA	21.577	21.563	NA	24.106	NA	20.069	17.553	NA	NA	NA	NA	17.96	NA	21.882	NA	NA	NA	NA	NA	19.76	NA	NA	NA	NA	NA	15.581	NA	NA	NA	NA	NA	NA	NA	NA	NA	NA	NA	NA	NA
A20180702sunyt_TPD_DIA_b69_15	23.689	NA	NA	NA	NA	NA	19.925	NA	NA	NA	NA	16.402	NA	21.865	NA	17.309	NA	NA	NA	NA	NA	18.545	NA	18.016	NA	NA	NA	NA	NA	NA	NA	NA	NA	14.142	NA	NA	NA	17.238	NA	NA	NA	NA	NA	NA	NA	NA	NA	NA	NA
A20180703sunyt_TPD_DIA_b67_13	27.788	21.69	21.667	NA	21.667	21.452	21.28	NA	NA	NA	21.159	22.052	NA	26.467	NA	20.892	19.526	21.619	NA	NA	NA	22.061	NA	22.47	20.993	NA	NA	NA	NA	NA	19.029	20.657	19.129	20.008	18.034	19.033	NA	15.95	NA	NA	NA	19.717	NA	18.12	20.666	NA	NA	NA	NA
A20180703sunyt_TPD_DIA_b67_14	24.806	NA	20.374	NA	18.935	NA	18.945	NA	NA	NA	NA	20.666	NA	21.801	NA	19.309	NA	NA	NA	NA	NA	NA	NA	20.995	19.507	NA	NA	NA	NA	NA	NA	NA	NA	NA	17.564	NA	NA	NA	NA	NA	NA	NA	NA	NA	NA	NA	NA	NA	NA
A20180703sunyt_TPD_DIA_b67_15	25.357	NA	21.234	NA	18.959	NA	17.489	NA	NA	NA	NA	22.353	NA	24.375	NA	20.626	NA	19.7	NA	NA	NA	NA	NA	22.071	NA	NA	NA	NA	NA	NA	NA	NA	18.842	NA	20.628	19.153	NA	NA	NA	NA	NA	NA	NA	NA	NA	NA	NA	NA	NA
A20180707sunyt_TPD_DIA_b68_1	21.992	NA	NA	NA	17.238	NA	NA	NA	NA	NA	NA	NA	NA	19.511	NA	NA	NA	NA	NA	NA	NA	NA	NA	14.367	NA	NA	NA	NA	NA	NA	NA	NA	NA	NA	NA	NA	NA	NA	NA	NA	NA	NA	NA	NA	NA	NA	NA	NA	NA
A20180707sunyt_TPD_DIA_b68_2	26.113	NA	21.825	NA	NA	NA	18.99	NA	NA	NA	21.513	21.958	NA	24.555	NA	NA	20.491	NA	NA	NA	NA	19.502	NA	21.164	NA	18.685	NA	NA	NA	NA	NA	17.829	17.918	NA	19.543	17.303	NA	NA	NA	NA	NA	NA	NA	NA	NA	NA	18.957	NA	NA
A20180707sunyt_TPD_DIA_b68_3	26.304	19.754	20.894	NA	21.338	NA	19.915	NA	NA	NA	20.339	22.199	NA	24.49	NA	18.697	NA	18.925	NA	NA	NA	20.392	NA	22.243	22.555	15.888	NA	NA	NA	17.731	18.115	NA	NA	19.091	18.108	18.358	NA	18.712	NA	NA	19.022	NA	NA	NA	13.739	NA	19.623	NA	NA
A20180707sunyt_TPD_DIA_b68_5	23.841	NA	NA	NA	18.44	NA	NA	NA	NA	NA	NA	19.246	NA	NA	NA	15.452	19.018	NA	NA	NA	NA	17.727	NA	19.412	NA	NA	NA	NA	NA	NA	NA	NA	NA	NA	NA	15.965	NA	NA	NA	NA	NA	NA	NA	NA	NA	NA	NA	NA	NA
A20180707sunyt_TPD_DIA_b68_6	23.788	NA	18.632	NA	NA	NA	NA	NA	NA	NA	NA	NA	NA	22.71	NA	18.996	NA	NA	NA	NA	NA	19.796	NA	20.493	20.976	NA	NA	NA	NA	NA	NA	18.614	NA	NA	NA	NA	NA	16.138	NA	NA	NA	NA	NA	NA	NA	NA	NA	NA	NA
A20180707sunyt_TPD_DIA_b68_9	NA	NA	NA	NA	NA	NA	19.34	NA	18.981	NA	NA	22.173	NA	22.467	NA	19.351	NA	NA	NA	NA	NA	25.238	NA	20.797	21.329	NA	NA	19.486	NA	NA	NA	19.717	19.763	20.624	20.175	20.698	NA	15.345	NA	NA	NA	NA	NA	NA	21.85	18.014	NA	NA	NA
A20180707sunyt_TPD_DIA_b68_10	27.483	NA	22.912	19.529	23.404	NA	21.88	NA	NA	NA	22.494	23.221	NA	25.327	NA	20.68	20.856	21.59	18.503	NA	NA	20.154	NA	24.068	NA	21.157	NA	21.322	NA	NA	20.341	21.741	19.248	19.574	NA	NA	NA	NA	NA	NA	NA	NA	NA	NA	NA	NA	NA	NA	NA
A20180707sunyt_TPD_DIA_b68_11	25.688	20.329	21.513	NA	21.36	NA	20.018	NA	NA	NA	20.988	22.755	NA	23.972	NA	20.876	NA	19.446	18.29	NA	NA	NA	NA	21.727	22.995	21.641	NA	21.765	NA	NA	19.282	20.142	17.586	NA	NA	16.637	NA	NA	NA	NA	NA	NA	NA	NA	NA	NA	NA	NA	NA
A20180707sunyt_TPD_DIA_b68_12	24.087	NA	NA	NA	NA	NA	17.2	NA	NA	NA	NA	19.859	NA	20.97	NA	17.295	20.332	NA	NA	NA	NA	17.488	NA	19.665	18.513	NA	NA	NA	NA	NA	NA	NA	NA	17.793	NA	NA	NA	NA	NA	NA	NA	NA	NA	NA	NA	NA	NA	NA	NA
A20180707sunyt_TPD_DIA_b68_13	28.16	NA	22.852	20.349	24.458	NA	22.421	21.727	NA	16.847	24.149	23.073	NA	26.019	NA	21.872	20.186	20.588	NA	NA	20.186	23.063	NA	24.619	NA	15.795	20.872	NA	NA	19.573	21.052	20.525	19.362	20.951	18.514	19.899	NA	18.168	NA	NA	NA	NA	NA	NA	18.162	NA	NA	NA	NA
A20180707sunyt_TPD_DIA_b68_15	24.816	18.782	19.671	NA	21.258	NA	19.963	NA	NA	NA	18.295	NA	NA	22.445	NA	17.642	NA	17.379	NA	NA	NA	18.53	NA	21.13	21.182	NA	NA	NA	NA	NA	NA	NA	NA	NA	17.096	NA	NA	16.883	NA	NA	NA	NA	NA	NA	NA	NA	NA	NA	NA
A20180906sunyt_TPD_DIA_b16_3	25.51	18.97	20.129	18.006	20.917	NA	23.037	20.366	NA	NA	20.731	20.454	NA	24.424	NA	21.319	NA	18.176	NA	NA	NA	21.588	NA	22.119	NA	NA	17.768	NA	NA	18.877	20.578	19.983	17.37	20.188	19.993	19.134	NA	18.658	NA	NA	19.405	16.411	19.12	20.406	20.018	NA	19.461	NA	NA
A20180906sunyt_TPD_DIA_b16_6	23.565	19.344	20.33	NA	20.893	NA	22.065	20.123	NA	17.675	20.188	20.349	16.334	22.848	NA	20.031	18.403	18.088	NA	NA	NA	19.427	NA	20.574	NA	NA	NA	NA	NA	19.287	19.437	17.609	17.586	18.509	18.779	17.249	NA	18.406	NA	NA	NA	NA	17.741	19.011	NA	NA	NA	NA	NA
A20180906sunyt_TPD_DIA_b16_7	25.684	19.549	20.41	NA	21.28	NA	23.011	20.824	NA	NA	20.424	21.069	NA	24.208	NA	21.692	NA	18.454	18.681	NA	NA	19.306	NA	21.265	NA	20.008	19.823	NA	NA	19.194	19.225	17.685	NA	19.911	19.334	NA	NA	17.339	NA	NA	NA	NA	17.996	19.362	NA	NA	18.706	NA	NA
A20180906sunyt_TPD_DIA_b16_8	24.167	NA	19.344	NA	21.971	NA	22.742	19.531	NA	NA	19.405	20.179	NA	23.875	16.415	19.28	18.145	16.627	NA	17.97	NA	18.401	16.236	21.08	20.765	NA	18.185	NA	NA	19.254	19.872	20.315	NA	NA	17.839	NA	NA	17.967	NA	NA	NA	NA	16.905	18.288	16.313	NA	18.233	NA	NA
A20180906sunyt_TPD_DIA_b16_10	22.733	NA	NA	NA	21.21	NA	20.864	NA	NA	NA	19.665	19.645	NA	21.747	NA	18.804	NA	NA	NA	NA	NA	19.276	NA	19.217	18.721	NA	NA	NA	NA	17.829	19.237	18.428	NA	19.088	19.238	NA	NA	18.708	NA	NA	NA	NA	18.033	19.323	NA	NA	NA	NA	NA
A20180906sunyt_TPD_DIA_b16_11	24.674	19.98	NA	NA	22.282	NA	22.535	NA	NA	17.966	21.617	21.073	NA	23.988	NA	21.367	NA	19.62	NA	NA	NA	17.651	17.563	22.102	NA	NA	20.009	NA	NA	20.294	20.9	20.812	NA	19.529	19.249	NA	NA	18.203	NA	NA	NA	NA	18.023	19.999	16.974	NA	NA	NA	NA
A20180906sunyt_TPD_DIA_b16_13	23.813	NA	NA	NA	21.717	NA	20.716	NA	NA	NA	22.676	22.408	NA	22.128	NA	21.066	NA	20.169	NA	NA	NA	20.101	NA	19.756	NA	NA	21.7	NA	NA	18.914	20.937	NA	NA	NA	19.665	NA	NA	19.273	NA	NA	NA	NA	19.012	20.036	18.531	NA	NA	NA	NA
A20180906sunyt_TPD_DIA_b16_14	23.598	NA	NA	NA	21.873	NA	20.733	NA	NA	NA	19.628	20.092	NA	NA	NA	18.963	NA	NA	NA	NA	NA	18.645	NA	19.759	NA	NA	NA	NA	NA	19.296	18.58	19.653	NA	18.817	18.556	NA	NA	NA	NA	NA	NA	NA	17.22	18.443	17.453	NA	NA	NA	NA
A20180906sunyt_TPD_DIA_b16_15	23.762	NA	NA	NA	19.9	NA	20.585	NA	NA	NA	19.885	19.878	NA	22.583	NA	NA	NA	NA	NA	18.188	NA	19.665	NA	20.209	NA	NA	NA	NA	NA	NA	19.152	20.168	NA	19.525	19.348	NA	NA	NA	NA	NA	NA	NA	18.237	18.744	18.03	NA	NA	NA	NA
A20180906sunyt_TPD_DIA_b34_1	25.472	20.619	21.353	NA	22.664	NA	NA	20.328	NA	NA	21.415	23.568	NA	24.663	NA	22.089	18.205	20.116	NA	NA	18.061	19.977	18.65	23.326	NA	19.406	19.7	19.278	NA	17.962	20.221	20.435	16.982	19.044	19.287	17.925	NA	19.282	NA	NA	NA	NA	18.416	NA	16.871	NA	18.254	NA	NA
A20180906sunyt_TPD_DIA_b34_2	22.318	NA	19.015	NA	NA	NA	NA	NA	16.009	NA	18.243	18.919	NA	20.41	NA	NA	NA	NA	NA	NA	NA	18.309	NA	18.53	NA	NA	NA	17.805	NA	NA	NA	17.385	17.058	17.97	19.001	NA	NA	15.52	NA	NA	NA	NA	15.957	NA	NA	NA	NA	NA	NA
A20180906sunyt_TPD_DIA_b34_3	25.34	18.667	20.916	NA	20.997	NA	21.608	NA	NA	NA	20.971	22.023	15.071	24.346	NA	21.087	18.814	18.798	16.351	NA	17.136	19.562	NA	21.782	NA	17.042	19.037	17.72	NA	17.363	19.084	17.172	17.255	18.972	19.371	18.182	NA	17.119	NA	NA	18.505	NA	NA	17.55	17.317	NA	NA	NA	NA
A20180906sunyt_TPD_DIA_b34_4	24.798	20.664	21.053	NA	17.546	NA	20.936	18.557	NA	NA	20.271	21.746	15.689	23.83	NA	19.842	18.254	17.07	NA	NA	15.538	19.514	NA	21.936	NA	NA	NA	NA	NA	18.388	19.322	20.746	16.7	18.369	18.062	17.618	NA	16.356	NA	NA	NA	NA	NA	NA	NA	NA	NA	NA	NA
A20180906sunyt_TPD_DIA_b34_5	25.53	20.855	22.359	18.709	18.738	NA	NA	18.56	NA	NA	20.618	22.39	NA	24.059	NA	22.44	18.785	NA	NA	NA	NA	19.365	NA	22.025	NA	17.348	NA	NA	NA	16.928	NA	NA	17.728	20.567	20.224	19.392	NA	NA	NA	NA	18.75	NA	18.719	NA	17.984	NA	19.942	NA	NA
A20180906sunyt_TPD_DIA_b34_6	23.642	17.753	NA	NA	18.193	NA	19.489	NA	NA	NA	19.931	20.215	NA	21.741	NA	20.504	15.344	17.577	NA	NA	NA	NA	NA	20.342	NA	17.793	NA	17.247	NA	NA	17.388	18.863	16.431	18.772	19.116	17.744	NA	NA	NA	NA	NA	NA	17.145	NA	17.227	NA	NA	NA	NA
A20180906sunyt_TPD_DIA_b34_7	22.865	18.292	20.353	NA	16.434	NA	NA	NA	NA	NA	20.183	19.577	NA	20.292	NA	18.751	16.483	14.721	NA	NA	NA	19.404	NA	20.312	17.046	NA	NA	NA	NA	NA	NA	17.444	17.92	19.132	19.281	18.781	NA	16.447	NA	NA	17.718	NA	17.063	NA	16.32	NA	17.911	NA	NA
A20180906sunyt_TPD_DIA_b34_8	23.035	20.073	20.016	16.465	NA	NA	NA	NA	NA	NA	18.797	21.184	15.862	21.882	NA	19.573	NA	15.713	NA	NA	NA	18.092	NA	20.354	NA	16.472	NA	17.864	NA	15.975	NA	18.739	NA	18.454	19.298	NA	NA	NA	NA	NA	18.545	NA	NA	NA	NA	NA	16.898	NA	NA
A20180906sunyt_TPD_DIA_b34_9	24.52	18.93	20.61	NA	18.75	NA	19.987	NA	NA	NA	20.642	21.134	NA	22.467	NA	20.323	18.154	18.777	NA	NA	NA	23.43	NA	20.672	NA	17.555	19.51	18.556	NA	18.092	18.784	21.122	18.568	20.133	20.029	18.983	NA	19.279	NA	NA	NA	NA	19.199	19.283	21.241	18.87	NA	NA	NA
A20180906sunyt_TPD_DIA_b34_10	25.582	NA	21.383	NA	21.652	NA	NA	19.99	NA	NA	21.074	23.107	NA	24.34	NA	21.487	17.422	19.91	NA	NA	17.805	19.405	18.248	22.838	NA	17.106	19.378	17.345	NA	17.92	20.074	20.22	16.889	18.599	19.074	17.545	NA	18.8	NA	NA	NA	NA	18.07	NA	16.473	NA	17.817	NA	NA
A20180906sunyt_TPD_DIA_b34_11	27.139	21.259	21.516	18.77	22.847	NA	23.071	21.207	NA	NA	22.487	23.857	NA	26.494	NA	22.754	19.85	20.731	17.385	NA	18.117	19.523	19.547	23.871	NA	18.999	20.038	19.781	NA	20.289	20.849	18.069	19.297	18.852	18.582	18.172	NA	17.463	20.022	NA	NA	NA	17.698	17.655	NA	NA	18.905	NA	NA
A20180906sunyt_TPD_DIA_b34_12	24.269	NA	19.654	NA	NA	NA	NA	19.447	NA	NA	20.932	21.819	NA	22.653	NA	20.488	NA	NA	NA	NA	NA	NA	NA	21.616	NA	19.668	NA	20.251	NA	17.315	19.527	20.987	NA	NA	17.779	NA	NA	NA	NA	NA	NA	NA	NA	NA	NA	NA	16.98	NA	NA
A20180906sunyt_TPD_DIA_b34_14	26.4	21.36	21.807	NA	22.757	NA	23.458	21.155	NA	19.925	22.255	22.253	16.537	25.401	NA	22.425	18.986	19.728	NA	19.032	17.383	15.16	18.006	23.646	NA	NA	20.547	16.488	NA	21.336	20.804	19.035	16.81	18.157	17.777	17.568	NA	17.301	NA	NA	NA	NA	17.401	18.565	NA	NA	NA	NA	NA
A20180906sunyt_TPD_DIA_b34_15	25.816	21.26	22.053	18.726	18.088	NA	20.597	NA	NA	NA	21.277	22.485	NA	24.026	NA	21.653	18.614	NA	NA	NA	NA	21.07	NA	22.422	NA	18.851	18.503	18.46	NA	17.712	19.806	18.579	18.676	19.981	19.195	19.233	NA	17.83	NA	NA	20.259	NA	17.701	NA	19.472	NA	18.072	NA	NA
A20180920sunyt_TPD_DIA_vb5_1	23.842	NA	19.163	NA	18.39	NA	17.26	NA	NA	NA	19.704	20.001	NA	21.937	NA	NA	NA	NA	NA	NA	NA	14.281	NA	20.642	20.395	16.357	NA	18.243	NA	NA	17.803	NA	NA	NA	18.29	16.485	NA	NA	NA	NA	NA	NA	NA	NA	NA	NA	NA	NA	NA
A20180920sunyt_TPD_DIA_vb5_2	23.26	NA	18.938	NA	19.769	NA	NA	NA	16.253	NA	NA	20.139	NA	20.723	NA	18.533	NA	NA	NA	NA	NA	19.151	NA	19.914	NA	NA	NA	NA	NA	NA	NA	NA	19.825	19.161	19.972	18.48	NA	17.695	NA	NA	NA	NA	18.347	17.875	17.816	NA	17.091	NA	NA
A20180920sunyt_TPD_DIA_vb5_3	26.803	21.802	23.143	20.151	22.962	NA	23.209	21.182	NA	20.574	22.875	24.245	NA	24.637	NA	22.396	21.67	20.736	20.045	NA	17.659	20.238	18.299	23.641	NA	22.002	20.574	21.854	NA	19.85	21.243	20.238	18.448	18.969	19.742	18.846	NA	18.738	NA	NA	19.063	NA	17.894	17.785	17.493	NA	NA	NA	NA
A20180920sunyt_TPD_DIA_vb5_4	23.405	20.15	NA	NA	19.524	NA	18.827	NA	NA	NA	NA	20.15	NA	21.305	NA	18.817	NA	NA	NA	NA	NA	20.594	NA	19.871	NA	14.694	NA	18.176	NA	NA	17.976	19.607	18.214	18.124	18.565	18.902	NA	NA	NA	NA	NA	NA	17.307	16.924	19.312	NA	17.018	NA	NA
A20180920sunyt_TPD_DIA_vb5_5	25.297	21.049	19.594	NA	22.026	NA	NA	19.66	NA	NA	20.969	21.881	NA	22.876	NA	21.825	18.545	20.218	18.436	NA	15.371	18.35	NA	21.986	NA	20.828	18.598	20.466	NA	NA	19.029	NA	16.952	18.6	19.09	17.813	NA	16.029	NA	NA	NA	NA	16.999	17.089	17.053	NA	NA	NA	NA
A20180920sunyt_TPD_DIA_vb5_6	23.335	NA	NA	NA	18.579	NA	18.963	NA	NA	NA	19.754	19.35	NA	21.256	NA	18.896	16.405	NA	16.128	NA	NA	16.337	NA	20.106	NA	15.233	NA	17.658	NA	NA	NA	NA	NA	16.28	17.192	NA	NA	NA	NA	NA	NA	NA	NA	NA	NA	NA	NA	NA	NA
A20180920sunyt_TPD_DIA_vb5_7	25.354	20.609	21.285	NA	20.459	NA	17.532	NA	NA	NA	20.579	21.001	NA	23.548	NA	20.564	NA	18.071	17.498	NA	NA	20.215	NA	22.475	NA	19.466	NA	19.435	NA	18	19.182	16.619	17.456	19.872	19.817	19.853	NA	17.29	NA	NA	NA	NA	18.557	18.681	19.101	NA	18.778	17.985	NA
A20180920sunyt_TPD_DIA_vb5_8	26.242	NA	NA	18.51	21.516	20.424	20.861	20.096	NA	NA	21.007	23.088	NA	24.684	NA	20.605	16.276	17.873	NA	NA	NA	18.964	16.651	22.455	NA	NA	NA	16.764	NA	18.422	19.505	19.625	18.409	19.362	NA	19.149	NA	NA	NA	NA	NA	NA	17.893	NA	16.579	NA	19.165	NA	NA
A20180920sunyt_TPD_DIA_vb5_9	26.001	20.046	19.86	NA	21.431	NA	NA	19.057	NA	NA	20.952	22.303	NA	23.831	15.365	21.279	18.228	18.553	18.892	NA	16.171	19.429	NA	21.833	NA	20.77	NA	20.849	NA	NA	19.564	20.039	15.726	17.669	NA	16.422	NA	NA	NA	NA	NA	NA	15.78	NA	17.938	NA	NA	NA	NA
A20180920sunyt_TPD_DIA_vb5_10	23.511	NA	20.205	NA	18.739	NA	NA	NA	NA	NA	20.451	20.377	NA	21.651	NA	18.323	17.513	NA	NA	NA	NA	19.572	NA	21.028	NA	NA	NA	18.845	NA	NA	17.961	19.091	16.057	18.535	19.168	18.022	NA	17.606	NA	NA	NA	NA	17.126	NA	17.327	NA	NA	NA	NA
A20180920sunyt_TPD_DIA_vb5_11	22.79	NA	NA	NA	17.133	NA	18.91	NA	NA	NA	18.564	18.433	NA	21.044	NA	17.958	16.478	NA	15.588	NA	NA	16.058	NA	19.265	20.084	NA	NA	16.836	NA	NA	17.819	NA	14.902	16.807	17.855	NA	NA	16.186	NA	NA	NA	NA	15.783	NA	NA	NA	NA	NA	NA
A20180920sunyt_TPD_DIA_vb5_12	24.702	NA	21.219	17.955	20.629	NA	18.358	NA	NA	NA	NA	21.546	NA	22.534	NA	21.352	NA	NA	17.468	NA	NA	23.469	NA	20.841	NA	18.729	NA	18.577	NA	NA	18.624	19.141	20.334	20.764	20.324	19.556	NA	20.304	NA	NA	NA	NA	19.011	19.958	21.801	18.342	NA	NA	NA
A20180920sunyt_TPD_DIA_vb5_13	23.856	NA	19.552	17.383	19.031	NA	19.789	18.056	NA	NA	20.259	20.881	NA	22.058	NA	19.589	NA	17.551	NA	NA	NA	19.187	NA	20.897	NA	16.291	NA	18.491	NA	NA	18.682	19.702	17.143	18.119	18.969	17.753	NA	16.757	NA	NA	NA	NA	16.901	NA	16.644	NA	NA	NA	NA
A20180920sunyt_TPD_DIA_vb5_14	25.224	19.494	21.227	16.462	20.354	NA	19.18	19.182	NA	NA	21.172	21.262	NA	23.481	NA	20.725	17.723	18.394	17.135	NA	NA	23.782	NA	21.868	NA	18.985	17.408	18.664	NA	16.112	18.733	NA	17.673	19.119	19.435	19.107	NA	20.008	NA	19.34	NA	NA	18.209	19.051	21.557	17.649	18.468	NA	NA
A20180920sunyt_TPD_DIA_vb5_15	24.457	NA	20.573	NA	19.721	NA	NA	NA	NA	NA	20.098	21.057	NA	22.511	NA	20.628	NA	NA	NA	NA	NA	21.631	NA	21.201	NA	19.207	NA	NA	NA	NA	NA	15.076	19.03	20.826	20.929	20.249	NA	18.573	NA	NA	19.718	NA	18.871	18.574	19.651	13.828	15.689	NA	NA
A20180921sunyt_TPD_DIA_vb6_1	25.057	19.485	20.918	17.49	20.962	NA	19.746	NA	NA	NA	20.039	21.888	NA	23.565	NA	21.537	NA	18.654	17.749	NA	NA	20.125	NA	21.316	NA	19.015	NA	20.754	NA	16.461	18.498	19.941	16.555	19.107	20.196	NA	NA	NA	NA	NA	NA	NA	18.111	18.187	18.545	NA	18.295	NA	NA
A20180921sunyt_TPD_DIA_vb6_2	22.927	NA	16.794	NA	17.567	NA	NA	NA	NA	NA	18.681	20.347	NA	20.989	NA	NA	NA	NA	NA	NA	NA	21.685	NA	20.441	21.01	NA	NA	18.852	NA	NA	NA	18.639	17.16	18.544	19.255	18.285	NA	NA	NA	NA	NA	NA	16.798	17.405	20.426	16.051	NA	NA	NA
A20180921sunyt_TPD_DIA_vb6_3	23.706	NA	19.637	NA	NA	NA	NA	NA	NA	NA	19.718	19.253	NA	21.289	NA	NA	18.436	NA	NA	NA	NA	20.143	NA	19.999	NA	NA	NA	15.99	NA	NA	NA	NA	18.496	19.063	20.307	18.945	NA	16.548	NA	NA	NA	NA	16.759	NA	17.059	NA	NA	NA	NA
A20180921sunyt_TPD_DIA_vb6_4	24.239	18.503	19.529	NA	19.529	NA	19.142	NA	NA	NA	19.97	20.507	NA	22.131	NA	20.468	15.745	17.942	NA	NA	NA	16.269	NA	20.661	NA	16.419	NA	18.381	NA	NA	18.802	19.263	15.879	NA	17.545	17.166	NA	NA	NA	NA	NA	NA	17.125	17.755	16.128	NA	NA	NA	NA
A20180921sunyt_TPD_DIA_vb6_5	25.042	19.471	20.682	18.617	21.665	NA	NA	20.525	NA	NA	21.611	22.037	15.25	23.517	NA	20.611	NA	18.914	17.819	NA	NA	19.798	NA	21.949	NA	19.071	NA	19.676	NA	16.653	18.903	18.412	18.574	18.915	19.534	18.627	NA	17.847	NA	NA	NA	NA	17.652	17.319	16.591	NA	NA	NA	NA
A20180921sunyt_TPD_DIA_vb6_6	24.563	20.384	19.792	NA	20.474	NA	19.841	NA	NA	NA	20.448	21.495	NA	22.483	NA	20.162	18.709	NA	16.878	NA	NA	18.605	NA	21.165	21.78	17.1	NA	20.607	NA	NA	18.707	19.863	17.952	17.914	NA	NA	NA	NA	NA	NA	NA	NA	16.446	NA	16.602	NA	NA	NA	NA
A20180921sunyt_TPD_DIA_vb6_7	21.861	NA	NA	NA	NA	NA	NA	NA	NA	NA	17.974	18.902	NA	21.13	NA	17.213	NA	NA	NA	NA	NA	17.207	NA	19.059	NA	NA	NA	NA	NA	NA	NA	NA	NA	16.113	NA	16.418	NA	NA	NA	NA	NA	NA	NA	NA	15.623	NA	NA	NA	NA
A20180921sunyt_TPD_DIA_vb6_8	27.14	22.46	22.737	16.708	22.132	NA	21.234	22.097	NA	NA	21.502	22.541	NA	24.324	NA	21.682	NA	19.97	18.789	NA	NA	20.653	NA	22.572	NA	21.764	20.167	16.013	NA	20.462	21.737	20.933	18.447	20.551	20.073	19.381	NA	NA	NA	19.416	18.622	NA	19.273	19.361	20.044	NA	18.956	NA	NA
A20180921sunyt_TPD_DIA_vb6_9	25.133	17.492	21.63	17.906	21.125	NA	20.684	NA	NA	NA	19.867	22.213	NA	23.529	NA	20.453	NA	NA	16.706	NA	NA	20.486	NA	22.002	NA	NA	NA	NA	NA	NA	19.789	NA	NA	20.012	20.166	19.123	NA	NA	NA	NA	19.73	NA	18.111	18.724	18.374	NA	19.265	NA	NA
A20180921sunyt_TPD_DIA_vb6_10	28.85	23.555	25.987	21.639	25.241	NA	24.594	23.273	NA	NA	24.975	26.31	17.61	27.699	NA	25.653	21.327	21.833	21.62	20.36	NA	NA	19.308	25.745	NA	23.468	NA	21.178	NA	22.23	22.309	18.443	NA	20.092	18.833	NA	NA	NA	NA	NA	NA	NA	NA	NA	NA	NA	NA	NA	NA
A20180921sunyt_TPD_DIA_vb6_11	24.613	NA	21.253	16.979	19.889	NA	20.461	NA	NA	NA	20.532	21.719	NA	22.868	NA	20.837	NA	NA	NA	NA	NA	19.374	NA	21.627	NA	18.771	NA	17.142	NA	NA	19.24	20.491	18.633	19.127	19.416	19.124	NA	17.153	NA	NA	NA	NA	18.072	17.586	17.869	NA	18.559	NA	NA
A20180921sunyt_TPD_DIA_vb6_12	26.498	NA	21.145	18.986	21.465	NA	20.948	NA	NA	NA	21.761	22.773	NA	24.79	17.086	21.185	18.844	NA	18.837	NA	NA	20.239	NA	22.837	24.116	22.197	NA	21.581	NA	16.462	20.2	18.398	19.599	19.805	19.599	18.879	NA	17.652	NA	NA	NA	NA	18.588	18.745	18	NA	NA	NA	NA
A20180921sunyt_TPD_DIA_vb6_13	26.578	21.761	21.768	20.011	22.585	NA	NA	21.595	NA	18.679	22.808	23.304	NA	25.492	17.667	23.296	21.526	20.19	20.578	18.529	15.718	19.927	NA	22.771	NA	22.11	19.603	21.176	NA	18.143	21.554	21.743	18.038	20.16	20.032	18.165	NA	17.776	NA	NA	NA	NA	17.661	16.418	18.23	NA	18.997	NA	NA
A20180921sunyt_TPD_DIA_vb6_14	24.599	20.185	20.548	NA	20.652	NA	20.406	NA	NA	NA	20.448	21.332	NA	23.031	NA	20.515	15.566	18.828	18.157	NA	NA	15.799	NA	21.418	22.277	17.174	NA	20.242	NA	15.966	19.363	19.696	17.302	17.397	18.437	17.721	NA	NA	NA	NA	NA	NA	16.727	NA	15.615	NA	NA	NA	NA
A20180921sunyt_TPD_DIA_vb6_15	25.416	19.932	21.352	15.004	21.631	NA	21.561	NA	NA	NA	20.688	22.768	NA	24.08	NA	22.156	17.87	18.454	19.551	NA	NA	20.378	NA	23.095	NA	20.454	18.82	20.791	NA	17.42	19.989	20.453	19.429	18.6	18.195	18.163	NA	18.735	NA	NA	NA	NA	18.671	18.989	15.773	NA	15.374	NA	NA
A20180924sunyt_TPD_DIA_vb12_4	24.892	19.458	21.446	NA	21.667	NA	NA	18.991	NA	NA	20.965	21.584	NA	23.439	NA	20.652	NA	NA	18.054	NA	NA	19.515	NA	21.681	NA	20.018	NA	20.733	NA	NA	18.548	18.082	17.389	19.919	18.616	19.313	NA	18.657	NA	NA	NA	NA	18.248	19.5	NA	NA	20.096	NA	NA
A20180924sunyt_TPD_DIA_vb12_5	26.16	21.537	23.539	20.265	23.731	NA	21.217	19.339	NA	17.742	21.886	23.89	NA	24.054	NA	22.286	18.865	19.446	18.806	NA	17.942	22.555	NA	23.713	NA	19.718	NA	21.967	NA	19.188	20.234	22.501	18.922	19.876	21.041	19.41	NA	19.49	NA	18.439	NA	NA	18.234	19.29	22.633	17.161	NA	NA	NA
A20180924sunyt_TPD_DIA_vb12_6	23.997	17.903	19.944	NA	21.191	NA	18.802	15.881	NA	NA	20.821	21.036	NA	22.344	NA	20.441	NA	NA	NA	NA	NA	18.773	NA	20.102	NA	17.55	NA	18.653	NA	NA	NA	17.26	16.554	19.027	19.315	18.064	NA	18.23	NA	NA	NA	17.77	17.314	17.875	17.468	NA	17.675	NA	NA
A20180924sunyt_TPD_DIA_vb12_7	23.795	NA	20.885	15.696	20.223	NA	NA	NA	NA	NA	20.426	21.056	NA	22.04	NA	20.08	NA	NA	NA	NA	NA	20.758	NA	21.229	19.696	17.401	NA	NA	NA	NA	NA	19.585	NA	19.284	19.516	18.786	NA	NA	NA	NA	NA	NA	NA	NA	19.58	NA	NA	NA	NA
A20180924sunyt_TPD_DIA_vb12_8	25.227	18.303	20.276	NA	20.581	NA	NA	NA	NA	NA	21.199	21.199	NA	22.237	NA	19.392	NA	NA	NA	NA	NA	23.929	NA	21.669	NA	18.207	NA	18.841	NA	NA	NA	NA	18.068	20.76	21.376	19.529	NA	19.585	NA	22.202	NA	NA	18.235	20	22.216	19.126	NA	NA	NA
A20180924sunyt_TPD_DIA_vb12_9	27.331	20.385	22.032	18.725	24.503	17.19	22.032	20.719	NA	20.013	22.002	23.653	NA	25.712	NA	22.344	17.288	20.728	20.095	18.314	17.622	18.403	18.877	23.223	NA	21.905	NA	21.59	NA	19.749	21.198	21.844	16.944	18.423	17.192	18.13	NA	17.961	NA	NA	NA	NA	15.869	17.469	17.423	NA	17.285	NA	NA
A20180924sunyt_TPD_DIA_vb12_10	22.721	NA	18.242	NA	18.734	NA	17.853	NA	NA	NA	18.467	19.575	NA	21.144	NA	18.386	NA	16.566	16.502	NA	NA	17.976	NA	18.514	18.933	NA	NA	NA	NA	NA	16.623	18.324	15.279	NA	NA	17.547	NA	17.398	NA	NA	NA	NA	NA	14.827	16.035	NA	NA	NA	NA
A20180924sunyt_TPD_DIA_vb12_11	24.661	NA	NA	NA	21.573	NA	20.23	NA	NA	NA	20.541	22.084	NA	23.441	NA	20.699	NA	19.508	18.498	17.546	17.075	19.156	NA	21.258	22.449	17.657	NA	21.103	NA	NA	19.377	21.367	17.048	19.517	19.366	18.779	NA	NA	NA	NA	NA	18.405	17.813	18.474	17.729	NA	NA	NA	NA
A20180924sunyt_TPD_DIA_vb12_12	25.209	19.108	21.773	15.632	22.047	NA	NA	NA	15.41	18.237	20.813	22.144	NA	23.141	NA	20.879	NA	18.414	NA	NA	NA	19.387	16.317	21.796	NA	20.544	NA	20.813	NA	17.628	18.187	20.345	17.735	19.274	19.986	18.24	NA	18.911	NA	NA	NA	NA	17.57	17.968	18.03	NA	17.585	NA	NA
A20180924sunyt_TPD_DIA_vb12_13	23.998	15.888	NA	NA	20.06	NA	NA	NA	NA	NA	20.128	20.246	NA	21.85	NA	NA	NA	NA	14.176	NA	NA	16.918	NA	18.451	NA	NA	NA	17.355	NA	NA	NA	NA	16.029	17.285	18.561	17.424	NA	NA	NA	NA	NA	NA	NA	16.7	15.699	NA	NA	NA	NA
A20180924sunyt_TPD_DIA_vb12_14	24.379	NA	21.156	18.244	22.423	NA	NA	NA	NA	NA	20.092	22.231	NA	22.987	NA	19.587	NA	19.063	NA	NA	NA	19.212	15.377	21.08	NA	19.28	NA	19.777	NA	17.141	19.031	20.969	18.586	19.253	19.27	19.506	NA	17.617	NA	NA	NA	NA	18.047	18.92	18.267	NA	17.686	NA	NA
A20180924sunyt_TPD_DIA_vb12_15	24.113	NA	19.791	NA	19.991	NA	NA	NA	NA	NA	18.412	21.042	NA	21.481	NA	19.95	NA	NA	17.542	NA	NA	19.197	NA	20.021	NA	17.692	NA	18.468	NA	NA	NA	NA	NA	19.213	20.132	19.28	NA	NA	NA	NA	NA	NA	17.793	17.855	NA	NA	15.561	NA	NA
A20180925sunyt_TPD_DIA_vb13_1	22.256	NA	18.25	NA	19.719	NA	18.558	NA	NA	NA	18.27	18.759	NA	20.603	14.464	17.415	NA	NA	NA	NA	NA	17.045	NA	18.287	NA	NA	NA	NA	NA	NA	17.639	18.495	14.538	NA	NA	NA	NA	16.143	NA	NA	NA	NA	NA	15.138	NA	NA	NA	NA	15.61
A20180925sunyt_TPD_DIA_vb13_2	23.934	19.518	20.023	NA	19.156	NA	18.396	NA	NA	NA	19.725	20.09	NA	22.464	NA	18.566	NA	18.834	NA	NA	14.335	19.682	15.92	20.098	21.096	NA	NA	NA	NA	16.888	18.734	15.972	NA	NA	NA	17.49	NA	NA	NA	NA	NA	NA	NA	NA	19.53	NA	NA	NA	NA
A20180925sunyt_TPD_DIA_vb13_3	23.773	20.748	20.478	NA	20.264	NA	NA	NA	NA	NA	20.133	20.384	NA	22.276	NA	18.626	NA	17.487	NA	NA	14.005	18.055	NA	20.588	NA	NA	NA	16.845	NA	18.243	18.957	19.664	15.524	NA	17.552	NA	NA	16.247	NA	NA	NA	NA	16.512	17.741	NA	NA	NA	NA	NA
A20180925sunyt_TPD_DIA_vb13_4	25.028	20.04	21.215	NA	21.233	NA	NA	NA	NA	NA	20.98	21.931	NA	24.139	NA	20.128	19.069	NA	18.41	16.681	NA	18.444	NA	22.013	NA	19.605	18.724	20.118	NA	17.52	19.605	17.752	NA	17.164	NA	17.532	NA	18.155	NA	NA	NA	NA	17.62	17.9	NA	NA	NA	NA	NA
A20180925sunyt_TPD_DIA_vb13_5	23.714	NA	18.561	NA	19.411	NA	NA	NA	NA	NA	19.588	19.959	NA	22.361	NA	18.701	NA	NA	NA	NA	NA	17.84	NA	20.211	NA	NA	NA	NA	NA	NA	NA	16.063	15.435	17.094	18.064	17.708	NA	NA	NA	NA	NA	NA	16.28	18.02	16.706	NA	NA	NA	NA
A20180925sunyt_TPD_DIA_vb13_6	24.023	NA	NA	NA	18.238	NA	NA	NA	NA	NA	NA	20.155	NA	23.132	NA	19.433	NA	NA	NA	NA	NA	21.26	NA	20.418	NA	NA	NA	NA	NA	NA	NA	18.969	18.419	19.888	19.917	19.105	NA	19.515	NA	19.531	NA	NA	19.091	18.856	21.402	16.285	19.847	NA	NA
A20180925sunyt_TPD_DIA_vb13_7	24.985	18.605	20.389	16.292	20.112	NA	NA	18.682	NA	NA	21.128	21.204	NA	23.726	NA	20.638	NA	18.875	NA	NA	NA	19.841	NA	21.904	NA	19.453	18.969	19.191	NA	18.757	20.395	17.614	18.673	20.142	19.363	19.233	NA	19.155	NA	NA	NA	18.101	19.143	19.172	18.781	NA	19.402	16.04	NA
A20180925sunyt_TPD_DIA_vb13_8	22.895	NA	18.885	NA	NA	NA	NA	NA	NA	NA	18.176	18.758	NA	21.156	NA	18.345	17.619	NA	NA	NA	NA	19.263	NA	20.052	NA	NA	NA	NA	NA	NA	NA	18.999	18.063	19.445	19.426	18.48	NA	18.363	NA	NA	NA	16.672	18.111	16.993	18.264	NA	18.94	NA	NA
A20180925sunyt_TPD_DIA_vb13_9	24.669	NA	NA	NA	20.465	NA	NA	NA	NA	NA	NA	21.394	NA	22.707	NA	19.429	NA	NA	NA	NA	NA	19.581	NA	21.05	NA	NA	NA	NA	NA	15.475	17.886	16.383	18.471	20.185	20.585	19.519	NA	19.94	NA	NA	NA	NA	19.343	18.843	20.041	NA	19.421	NA	NA
A20180925sunyt_TPD_DIA_vb13_10	23.859	NA	19.219	NA	19.134	NA	NA	NA	NA	NA	20.012	19.429	NA	21.319	NA	18.196	NA	NA	NA	NA	NA	19.728	NA	19.968	NA	NA	NA	NA	NA	17.281	17.852	18.616	18.061	18.414	19.051	18.366	NA	18.292	NA	NA	NA	NA	17.496	17.626	19.728	NA	17.903	NA	NA
A20180925sunyt_TPD_DIA_vb13_11	24.929	NA	19.259	NA	20.802	NA	NA	NA	NA	NA	20.954	21.271	NA	23.506	NA	19.473	NA	17.73	NA	NA	NA	18.801	NA	21.773	NA	NA	NA	17.519	NA	NA	18.974	17.574	16.196	NA	NA	18.815	NA	18.408	NA	NA	NA	NA	NA	NA	16.516	NA	NA	NA	NA
A20180925sunyt_TPD_DIA_vb13_12	23.551	NA	NA	NA	20.342	NA	NA	NA	NA	NA	19.108	20.4	NA	21.971	NA	19.035	NA	17.519	NA	NA	NA	17.932	NA	19.836	NA	NA	NA	NA	NA	NA	NA	19.106	16.256	NA	17.099	17.687	16.518	17.822	NA	NA	NA	15.855	16.759	17.933	NA	NA	18.209	NA	NA
A20180925sunyt_TPD_DIA_vb13_13	22.714	NA	19.159	NA	18.704	NA	NA	NA	NA	NA	19.153	19.735	NA	21.583	NA	17.323	14.422	NA	NA	NA	NA	NA	NA	19.02	19.814	NA	NA	NA	NA	NA	17.138	18.241	NA	15.433	18.126	NA	NA	NA	NA	NA	NA	NA	NA	NA	NA	NA	NA	NA	NA
A20180925sunyt_TPD_DIA_vb13_14	24.445	18.901	NA	NA	19.977	NA	NA	NA	NA	NA	NA	21.296	NA	22.683	NA	19.426	NA	NA	NA	NA	NA	23.667	NA	21.511	NA	17.1	NA	20.387	NA	18.27	NA	19.369	17.43	20.209	NA	19.969	NA	19.426	NA	NA	NA	NA	19.158	20.128	22.93	18.358	NA	NA	NA
A20180925sunyt_TPD_DIA_vb13_15	25.204	20.105	21.523	19.226	21.431	NA	NA	18.904	NA	NA	21.117	21.751	NA	23.479	NA	21.526	19.15	19.468	17.926	NA	NA	17.809	NA	22.192	NA	18.41	NA	19.468	NA	NA	19.508	16.538	17.215	18.584	NA	NA	NA	NA	NA	NA	NA	NA	15.942	16.728	NA	NA	NA	NA	NA
A20180926sunyt_TPD_DIA_vb14_1	24.207	19.038	NA	NA	18.913	NA	NA	NA	16.989	NA	20.205	20.979	NA	21.954	NA	19.473	NA	NA	NA	NA	16.365	18.442	NA	19.515	NA	NA	NA	NA	NA	NA	NA	NA	17.801	19.297	20.036	18.779	NA	NA	NA	NA	NA	NA	NA	NA	NA	NA	NA	NA	NA
A20180926sunyt_TPD_DIA_vb14_2	23.866	20.08	20.461	16.207	NA	NA	NA	NA	14.997	NA	19.86	20.942	NA	21.194	NA	18.132	NA	NA	NA	NA	NA	18.209	NA	20.437	NA	17.803	NA	18.652	NA	NA	NA	NA	18.032	19.39	19.625	18.317	NA	16.133	NA	NA	NA	NA	16.76	NA	NA	NA	17.598	NA	NA
A20180926sunyt_TPD_DIA_vb14_3	24.649	NA	20.351	16.922	20.106	NA	19.999	NA	17.859	NA	20.629	21.365	NA	22.571	NA	20.887	NA	18.829	NA	NA	NA	19.248	NA	19.653	NA	NA	NA	NA	NA	NA	NA	NA	17.899	19.37	20.449	18.954	NA	16.795	NA	NA	NA	NA	16.421	17.098	NA	NA	18.977	NA	NA
A20180926sunyt_TPD_DIA_vb14_4	24.477	NA	NA	NA	19.429	NA	NA	NA	NA	NA	19.926	21.992	NA	22.52	NA	18.833	NA	NA	NA	NA	NA	21.887	15.194	20.476	NA	NA	NA	NA	NA	18.114	18.118	18.384	17.306	19.345	NA	18.884	NA	NA	NA	18.402	NA	NA	17.651	18.212	22.184	17.171	NA	NA	NA
A20180926sunyt_TPD_DIA_vb14_5	23.892	20.94	20.632	NA	20.413	NA	NA	NA	NA	NA	20.085	21.263	NA	22.075	NA	18.263	NA	18.477	NA	NA	NA	18.655	NA	20.451	NA	NA	NA	NA	NA	NA	18.196	19.156	16.693	NA	18.895	17.193	NA	NA	NA	NA	NA	NA	NA	NA	NA	NA	NA	NA	NA
A20180926sunyt_TPD_DIA_vb14_6	23.217	NA	18.855	NA	18.817	NA	NA	NA	NA	NA	19.555	19.815	NA	20.875	NA	17.768	NA	NA	NA	NA	NA	17.531	NA	18.778	NA	NA	NA	16.356	NA	14.588	17.501	NA	14.028	17.936	18.204	17.292	NA	NA	NA	NA	NA	NA	NA	NA	14.845	NA	NA	NA	NA
A20180926sunyt_TPD_DIA_vb14_7	24.735	NA	NA	18.013	21.306	NA	NA	NA	NA	NA	20.988	21.333	NA	25.712	NA	18.999	NA	NA	NA	NA	NA	18.67	NA	21.847	20.031	NA	NA	NA	NA	NA	18.199	NA	17.124	18.869	19.372	18.778	NA	NA	NA	NA	NA	NA	NA	NA	NA	NA	NA	NA	NA
A20180926sunyt_TPD_DIA_vb14_8	25.87	19.473	21.144	17.712	21.184	NA	NA	19.501	15.762	NA	21.149	22.122	NA	23.139	NA	20.846	17.924	19.726	NA	NA	NA	21.228	NA	22.041	21.511	20.184	18.62	19.414	NA	17.879	18.625	20.079	16.369	18.719	19.834	18.915	NA	NA	NA	19.273	NA	NA	16.465	NA	20.059	NA	18.595	NA	NA
A20180926sunyt_TPD_DIA_vb14_9	24.411	18.955	20.94	NA	18.641	NA	17.839	NA	NA	NA	19.556	20.777	NA	22.851	NA	19.48	NA	19.607	NA	NA	NA	15.511	NA	20.668	NA	15.266	NA	18.454	NA	NA	NA	19.067	17.209	18.994	NA	18.814	NA	18.082	NA	NA	NA	NA	NA	17.689	16.964	NA	18.646	NA	NA
A20180926sunyt_TPD_DIA_vb14_10	24.774	20.123	21.276	NA	20.75	NA	NA	18.878	NA	NA	20.665	21.895	NA	23.182	NA	20.788	17.745	18.726	NA	NA	NA	18.808	15.31	21.581	NA	NA	18.168	18.848	NA	18.249	19.335	18.512	15.085	18.174	18.603	17.339	NA	16.57	NA	NA	NA	NA	16.934	17.718	17.025	NA	NA	NA	NA
A20180926sunyt_TPD_DIA_vb14_11	23.122	NA	19.316	NA	18.844	NA	NA	NA	NA	NA	19.724	20.376	NA	21.887	NA	18.871	NA	17.136	14.983	NA	NA	16.653	NA	20.178	NA	NA	NA	16.564	NA	16.084	17.85	18.396	NA	NA	17.889	16.378	NA	NA	NA	NA	NA	NA	15.328	NA	NA	NA	NA	NA	NA
A20180926sunyt_TPD_DIA_vb14_12	23.703	NA	NA	NA	18.918	NA	NA	NA	NA	NA	19.634	19.961	NA	21.803	NA	18.51	NA	NA	NA	NA	NA	18.856	NA	20.036	NA	NA	NA	NA	NA	NA	18.932	NA	15.796	18.812	19.333	18.689	NA	18.573	NA	NA	NA	NA	16.99	16.903	17.013	NA	NA	NA	NA
A20180926sunyt_TPD_DIA_vb14_13	25.667	20.196	19.981	19.575	19.467	NA	20.367	18.541	NA	21.275	21.147	21.944	NA	25.263	NA	20.985	NA	19.706	18.167	NA	NA	19.534	NA	21.974	NA	20.222	NA	17.932	NA	NA	19.75	21.197	NA	19.437	19.367	18.133	NA	18.152	NA	NA	NA	NA	17.674	18.784	16.582	NA	19.487	NA	NA
A20180926sunyt_TPD_DIA_vb14_14	25.69	18.553	21.31	18.252	19.484	NA	NA	16.675	NA	NA	22.108	21.835	NA	24.054	NA	20.975	19.348	19.493	NA	18.712	NA	20.334	NA	22.842	NA	21.571	NA	21.207	NA	17.457	20.139	18.594	17.07	20.061	20.273	18.785	NA	18.463	NA	NA	20.338	NA	18.459	17.924	19.616	NA	19.88	NA	NA
A20180926sunyt_TPD_DIA_vb14_15	25.109	18.048	20.26	NA	20.435	NA	NA	18.404	NA	NA	21.489	21.322	NA	23.598	NA	19.631	18.42	NA	NA	NA	NA	22.312	NA	22.189	NA	18.971	NA	18.32	NA	NA	19.573	NA	19.192	20.747	20.823	20.083	NA	20.159	NA	20.751	NA	NA	19.766	18.653	21.731	16.933	20.385	NA	NA
A20180929sunyt_TPD_DIA_vb18_1	23.781	NA	20.066	NA	19.236	NA	NA	NA	NA	NA	19.485	19.803	NA	22.746	NA	19.757	NA	18.231	NA	NA	NA	22.028	NA	21.034	NA	NA	NA	18.608	NA	NA	NA	NA	18.597	20.695	20.287	20.558	17.304	19.782	18.044	NA	NA	NA	19.059	19.045	21.057	NA	19.633	NA	NA
A20180929sunyt_TPD_DIA_vb18_2	23.316	19.654	18.706	NA	18.513	NA	NA	NA	NA	NA	18.857	20.135	NA	22.343	NA	19.977	NA	NA	NA	NA	NA	20.305	NA	19.722	NA	NA	NA	16.919	NA	NA	NA	18.998	19.172	19.26	20.011	NA	NA	18.516	NA	NA	NA	NA	17.998	17.764	19.515	NA	19.502	NA	NA
A20180929sunyt_TPD_DIA_vb18_3	23.425	17.715	19.2	NA	20.252	NA	NA	NA	NA	NA	19.716	20.263	NA	21.92	NA	18.944	NA	17.648	NA	NA	NA	21.491	NA	20.684	NA	NA	NA	17.627	NA	16.789	19.071	19.93	17.233	18.201	19.083	18.707	16.685	18.367	NA	NA	NA	NA	16.89	18.806	21.077	15.947	NA	NA	NA
A20180929sunyt_TPD_DIA_vb18_4	24.719	19.97	20.757	NA	21.056	NA	21.34	NA	NA	NA	21.386	21.543	NA	23.47	NA	20.439	17.053	19.529	17.906	NA	NA	NA	NA	20.826	NA	16.097	NA	19.248	NA	18.051	20.455	18.152	16.742	NA	17.673	NA	NA	NA	NA	NA	NA	NA	NA	NA	17.396	NA	NA	NA	NA
A20180929sunyt_TPD_DIA_vb18_5	22.759	NA	NA	NA	NA	NA	NA	NA	NA	NA	19.55	19.553	16.664	21.248	NA	18.352	NA	NA	NA	NA	NA	16.436	NA	19.66	19.515	NA	NA	NA	NA	NA	NA	18.376	NA	NA	NA	NA	NA	17.787	NA	NA	NA	NA	NA	NA	NA	NA	NA	NA	NA
A20180929sunyt_TPD_DIA_vb18_6	24.258	17.867	19.26	NA	20.555	NA	NA	19.352	NA	NA	20.921	20.639	NA	23.229	NA	19.835	15.831	17.41	NA	NA	NA	18.453	NA	21.131	NA	NA	NA	16.131	NA	17.01	18.321	17.168	NA	17.594	18.039	17.385	NA	17.085	NA	NA	NA	NA	15.667	16.844	16.182	NA	17.442	NA	NA
A20180929sunyt_TPD_DIA_vb18_7	24.737	19.949	19.514	18.078	19.991	NA	NA	NA	NA	NA	20.11	21.141	NA	22.307	NA	19.537	17.467	18.199	15.387	NA	NA	18.484	15.998	20.618	NA	NA	NA	18.246	NA	NA	18.609	19.796	16.274	NA	18.27	17.625	NA	16.358	NA	NA	NA	NA	NA	NA	15.74	NA	NA	NA	NA
A20180929sunyt_TPD_DIA_vb18_8	23.009	17.535	19.407	NA	NA	NA	NA	NA	NA	NA	20.108	20.053	NA	22.351	NA	18.844	NA	17.086	NA	NA	NA	18.705	NA	19.874	NA	NA	NA	17.698	NA	NA	17.294	NA	NA	NA	18.646	17.2	NA	17.101	NA	NA	NA	NA	NA	17.376	NA	NA	NA	NA	NA
A20180929sunyt_TPD_DIA_vb18_9	26.577	20.627	21.78	NA	21.635	NA	21.026	21.976	NA	NA	20.65	21.802	NA	24.279	NA	21.079	NA	19.851	NA	17.856	16.638	19.893	NA	21.729	NA	20.782	20.175	18.252	NA	20.75	21.741	20.914	15.859	20.051	19.568	18.545	NA	18.742	NA	NA	NA	NA	17.736	18.396	19.457	NA	19.401	NA	NA
A20180929sunyt_TPD_DIA_vb18_10	24.654	18.755	21.151	17.009	20.782	NA	NA	NA	NA	NA	20.082	21.582	NA	23.3	NA	18.811	NA	18.658	NA	NA	NA	21.233	NA	21.574	NA	17.904	18.198	NA	NA	18.089	19.677	16.223	17.355	19.589	19.905	19.307	NA	18.196	NA	NA	20.768	16.874	NA	NA	19.396	NA	18.173	NA	NA
A20180929sunyt_TPD_DIA_vb18_11	27.176	22.797	24.291	20.354	24.16	NA	23.636	21.667	NA	NA	23.321	23.868	NA	26.322	NA	24.491	20.715	21.764	19.689	19.035	17.317	NA	18.682	24.06	NA	19.443	19.669	20.034	NA	20.886	21.91	18.106	NA	18.796	NA	NA	NA	NA	NA	NA	NA	NA	16.371	18.223	NA	NA	NA	NA	NA
A20180929sunyt_TPD_DIA_vb18_12	25.809	21.05	22.091	18.75	20.322	NA	21.306	NA	NA	NA	21.796	22.204	NA	24.396	NA	22.025	18.833	19.068	NA	NA	NA	20.545	NA	22.626	NA	18.525	20.138	19.94	NA	NA	20.351	22.154	19.449	20.702	20.077	20.217	NA	19.967	NA	NA	NA	NA	19.145	19.506	18.724	NA	20.339	NA	NA
A20180929sunyt_TPD_DIA_vb18_13	26.946	NA	21.742	19.57	22.925	NA	NA	21.049	NA	19.025	22.614	22.906	NA	25.708	NA	21.428	20.311	NA	NA	NA	NA	20.782	NA	23.201	NA	20.029	19.701	20.541	NA	19.113	21.389	18.984	18.92	19.758	18.963	18.806	NA	19.991	NA	NA	NA	NA	16.647	17.332	NA	NA	NA	NA	NA
A20180929sunyt_TPD_DIA_vb18_14	25.709	20.211	20.741	19.653	20.316	NA	22.042	20.17	NA	NA	22.061	21.776	NA	24.794	16.623	22.51	20.699	19.606	20.59	NA	NA	17.75	NA	21.867	NA	19.529	NA	21.678	NA	17.782	21.512	21.918	14.257	18.396	NA	17.642	NA	NA	NA	NA	NA	NA	16.63	16.119	16.092	NA	18.965	NA	NA
A20180929sunyt_TPD_DIA_vb18_15	25.177	21.213	NA	NA	22.021	NA	21.201	20.719	NA	NA	21.53	21.861	NA	24.546	NA	21.521	NA	20.237	18.988	NA	NA	20.837	NA	22.324	NA	18.101	19.749	21.364	NA	19.191	21.029	21.408	18.712	19.411	19.944	19.387	NA	18.807	NA	NA	NA	NA	18.137	19.995	18.536	NA	NA	NA	NA
A20180930sunyt_TPD_DIA_vb21_1	25.32	NA	21.262	18.138	23.075	NA	20.42	20.499	NA	18.077	21.16	22.222	NA	24.557	NA	21.728	19.595	20.128	19.484	NA	NA	20.318	NA	22.158	NA	20.238	19.999	20.801	NA	15.741	20.682	21.082	18.319	19.612	19.744	19.528	NA	19.575	NA	19.211	19.365	NA	18.549	20.514	18.425	NA	19.135	16.425	NA
A20180930sunyt_TPD_DIA_vb21_2	23.899	NA	NA	NA	20.328	NA	NA	19.409	NA	NA	19.422	20.102	NA	22.145	NA	20.059	NA	18.299	NA	NA	NA	18.799	15.625	20.746	22.177	NA	NA	18.503	NA	NA	20.346	20.185	16.877	17.806	18.445	NA	NA	NA	NA	NA	NA	NA	NA	17.335	NA	NA	NA	NA	NA
A20180930sunyt_TPD_DIA_vb21_3	23.227	NA	NA	NA	18.97	NA	NA	NA	NA	NA	NA	19.85	NA	21.629	NA	18.604	NA	16.919	NA	NA	NA	21.716	NA	19.687	NA	NA	NA	18.239	NA	NA	18.696	18.694	16.98	18.295	19.638	18.651	NA	18.483	NA	NA	NA	NA	17.176	18.441	20.938	NA	NA	NA	NA
A20180930sunyt_TPD_DIA_vb21_4	24.68	NA	20.995	NA	20.581	NA	20.454	NA	NA	NA	20.52	21.358	NA	23.551	NA	20.592	16.068	18.675	16.659	NA	NA	20.544	NA	21.511	NA	18.201	18.956	18.645	NA	17.851	NA	18.447	19.102	19.457	20.165	19.803	NA	19.68	NA	NA	NA	17.791	18.284	19.508	19.242	NA	18.68	NA	NA
A20180930sunyt_TPD_DIA_vb21_5	25.886	NA	21.533	19.51	22.924	NA	NA	20	NA	NA	21.911	22.721	NA	24.708	NA	21.052	17.786	20.096	19.421	NA	NA	20.005	NA	23.165	NA	20.886	20.212	20.705	NA	NA	20.784	NA	18.614	19.73	19.286	19.885	NA	18.721	NA	NA	NA	NA	17.062	16.666	18.224	NA	19.149	NA	NA
A20180930sunyt_TPD_DIA_vb21_6	24.443	17.645	19.482	NA	20.613	NA	NA	NA	NA	NA	20.344	20.457	NA	23.506	NA	18.832	NA	18.583	18.696	NA	NA	23.706	NA	21.581	NA	15.753	18.367	19.8	NA	NA	20.159	19.386	17.96	19.651	18.746	18.542	NA	20.551	NA	20.109	NA	NA	18.298	21.005	22.268	17.308	NA	NA	NA
A20180930sunyt_TPD_DIA_vb21_7	23.989	21.128	19.305	NA	20.703	NA	NA	18.763	NA	NA	20.471	20.716	NA	22.844	NA	17.997	18.592	16.758	NA	NA	NA	18.053	NA	20.687	NA	NA	NA	NA	NA	16.097	18.928	16.144	NA	NA	17.703	NA	NA	NA	NA	NA	NA	NA	15.656	NA	NA	NA	18.438	NA	NA
A20180930sunyt_TPD_DIA_vb21_8	23.897	NA	NA	20.454	NA	NA	NA	NA	NA	NA	19.952	20.29	NA	23.002	NA	17.576	NA	19.677	NA	NA	NA	20.618	NA	21.336	NA	18.212	NA	NA	NA	NA	NA	NA	18.337	19.898	20.39	19.908	NA	20.3	NA	NA	NA	NA	18.178	NA	17.507	NA	18.544	NA	NA
A20180930sunyt_TPD_DIA_vb21_9	24.881	NA	20.842	NA	21.682	NA	NA	NA	NA	NA	21.107	21.054	NA	22.97	NA	20.154	17.856	18.531	17.412	NA	NA	19.774	NA	20.987	NA	NA	NA	19.617	NA	NA	19.743	21.028	18.292	19.313	20.441	19.281	NA	19.916	NA	NA	NA	NA	18.418	19.651	18.729	NA	NA	NA	NA
A20180930sunyt_TPD_DIA_vb21_10	23.424	NA	18.959	NA	19.909	NA	NA	18.549	NA	NA	19.765	20.87	NA	22.331	NA	18.609	15.473	17.648	NA	NA	NA	18.607	NA	21.02	NA	18.386	17.922	18.175	NA	NA	18.78	13.172	16.412	18.829	18.881	17.136	NA	17.916	NA	NA	NA	17.89	16.809	18.146	17.902	NA	17.909	NA	NA
A20180930sunyt_TPD_DIA_vb21_11	24.883	17.985	20.694	NA	20.026	NA	NA	NA	NA	NA	20.859	21.203	NA	24.16	NA	19.171	18.674	18.504	NA	NA	NA	21.995	NA	21.855	NA	17.344	19.087	17.418	NA	NA	20.29	NA	17.4	19.506	19.545	19.151	NA	19.093	NA	NA	NA	NA	17.014	19.621	20.597	NA	NA	NA	NA
A20180930sunyt_TPD_DIA_vb21_12	23.377	NA	20.289	17.349	20.253	NA	NA	19.218	NA	NA	20.028	20.738	NA	21.923	NA	20.057	NA	18.122	NA	15.738	NA	17.817	NA	20.588	NA	18.41	NA	NA	NA	17.447	18.045	19.495	NA	18.171	18.562	NA	NA	NA	NA	NA	NA	NA	15.087	16.965	16.605	NA	17.102	NA	NA
A20180930sunyt_TPD_DIA_vb21_13	24.522	NA	19.929	NA	21.457	NA	21.233	19.411	NA	NA	21.049	22.601	NA	23.557	NA	22.069	NA	17.612	NA	NA	NA	22.274	15.549	20.783	NA	22.266	20.554	NA	NA	16.953	19.011	NA	18.21	21.177	19.664	20.426	NA	19.538	NA	19.147	20.121	NA	18.782	20.741	20.768	NA	20.528	NA	NA
A20180930sunyt_TPD_DIA_vb21_14	23.897	19.078	19.403	17.137	20.296	NA	NA	18.758	NA	NA	19.584	20.225	NA	22.077	NA	19.378	14.927	17.78	NA	NA	NA	17.723	14.553	20.139	NA	14.798	18.276	19.344	NA	15.591	18.666	19.628	15.355	NA	17.594	16.597	NA	NA	NA	NA	NA	NA	13.663	16.358	NA	NA	NA	NA	NA
A20180930sunyt_TPD_DIA_vb21_15	24.2	18.336	21.01	NA	21.851	NA	NA	19.372	NA	18.323	21.278	21.622	NA	23.196	16.097	20.532	NA	19.418	NA	17.373	NA	19.498	NA	21.278	NA	19.852	18.826	20.016	NA	18.811	19.627	16.305	17.846	18.584	18.373	18.399	NA	18.513	NA	NA	NA	NA	16.921	18.375	NA	NA	NA	NA	NA
A20181001sunyt_TPD_DIA_vb22_1	24.478	17.029	20.662	NA	20.076	NA	NA	NA	NA	NA	20.065	21.031	NA	22.453	NA	20.283	17.532	18.053	NA	NA	NA	23.244	NA	20.684	NA	NA	NA	NA	NA	18.051	NA	NA	19.277	19.672	21.285	20.765	NA	18.776	NA	NA	20.379	NA	17.574	19.618	22.113	17.694	NA	NA	NA
A20181001sunyt_TPD_DIA_vb22_2	26.635	18.17	22.49	18.246	22.04	NA	NA	20.781	NA	NA	22.391	22.146	NA	25.066	NA	22.102	22.386	19.209	19.335	19.286	NA	20.676	17.265	22.639	NA	21.757	18.596	21.25	NA	NA	19.034	18.145	17.492	19.181	17.85	18.199	NA	18.333	NA	NA	NA	NA	16.476	19.756	19.158	NA	NA	NA	NA
A20181001sunyt_TPD_DIA_vb22_3	24.363	NA	20.888	NA	19.703	NA	NA	NA	NA	NA	19.721	20.898	NA	22.644	NA	20.702	18.158	18.093	NA	NA	NA	19.219	NA	21.398	NA	NA	NA	19.805	NA	NA	NA	20.622	18.246	19.333	18.883	18.082	NA	NA	NA	NA	NA	NA	17.13	19.152	17.805	NA	NA	NA	NA
A20181001sunyt_TPD_DIA_vb22_4	24.697	20.213	20.827	NA	19.765	NA	NA	NA	NA	NA	20.004	21.136	NA	23.274	NA	20.064	NA	18.56	NA	NA	15.133	19.761	NA	21.41	NA	15.854	17.873	NA	NA	NA	NA	16.139	18.522	19.542	NA	19.617	NA	19.405	NA	NA	NA	NA	16.438	18.325	17.248	NA	NA	NA	NA
A20181001sunyt_TPD_DIA_vb22_5	25.051	18.844	21.18	NA	20.659	NA	NA	19.616	NA	NA	20.917	21.27	NA	23.114	NA	21.011	18.831	19.239	NA	17.686	NA	18.651	NA	21.972	NA	NA	17.919	18.056	NA	16.165	20.262	20.952	NA	18.165	NA	NA	NA	17.319	NA	NA	NA	NA	15.155	NA	NA	NA	NA	NA	NA
A20181001sunyt_TPD_DIA_vb22_6	24.29	20.085	21.103	NA	20.367	NA	NA	NA	NA	NA	20.953	21.57	NA	22.901	NA	20.893	NA	NA	NA	NA	NA	19.9	NA	21.307	NA	NA	19.322	18.996	NA	NA	NA	20.36	19.106	20.138	20.116	19.54	NA	NA	NA	NA	NA	NA	17.105	17.642	16.679	NA	NA	NA	NA
A20181001sunyt_TPD_DIA_vb22_7	22.136	16.123	NA	NA	18.488	NA	17.51	NA	NA	NA	18.529	19.088	NA	21.223	NA	18.181	17.651	15.747	NA	NA	NA	NA	NA	19.471	NA	NA	NA	NA	NA	NA	18.042	NA	NA	NA	NA	NA	NA	NA	NA	NA	NA	NA	NA	NA	NA	NA	NA	NA	NA
A20181001sunyt_TPD_DIA_vb22_8	23.335	17.916	20.079	NA	NA	NA	NA	16.818	NA	NA	19.903	20.782	NA	22.118	NA	19.755	NA	NA	16.671	NA	NA	18.152	NA	20.346	21.386	NA	NA	18.674	NA	NA	18.401	NA	NA	NA	NA	NA	NA	NA	NA	NA	NA	NA	NA	NA	NA	NA	NA	NA	NA
A20181001sunyt_TPD_DIA_vb22_9	25.094	18.373	20.331	19.202	21.676	NA	NA	19.392	NA	NA	21.548	21.817	NA	24.131	NA	21.361	NA	20.072	NA	NA	NA	20.65	NA	22.333	NA	16.283	NA	NA	NA	18.582	NA	16.819	19.079	20.355	20.343	20.414	NA	19.85	NA	NA	20.794	18.554	18.737	20.44	19.786	NA	20.844	NA	NA
A20181001sunyt_TPD_DIA_vb22_10	23.148	NA	19.183	NA	20.407	NA	NA	18.791	NA	NA	19.609	20.09	NA	21.848	NA	19.162	16.65	17.726	15.008	NA	NA	NA	14.26	19.718	NA	NA	16.665	17.832	NA	15.726	18.903	19.423	NA	NA	NA	NA	NA	NA	NA	NA	NA	NA	NA	NA	NA	NA	NA	NA	NA
A20181001sunyt_TPD_DIA_vb22_11	23.076	17.906	18.935	NA	18.984	NA	NA	NA	NA	NA	18.539	16.441	14.987	21.303	NA	19.107	15.914	17.419	16.81	NA	NA	17.988	NA	19.312	NA	NA	NA	18.327	NA	NA	19.068	18.267	14.556	NA	NA	NA	NA	NA	NA	NA	NA	NA	NA	16.051	NA	NA	NA	NA	NA
A20181001sunyt_TPD_DIA_vb22_12	25.863	21.529	21.747	18.954	21.708	NA	18.192	21.091	NA	NA	21.841	21.388	NA	24.554	NA	20.206	NA	18.758	NA	NA	NA	20.254	NA	22.638	NA	20.964	19.642	NA	NA	NA	20.251	19.718	NA	20.155	19.791	NA	NA	18.462	NA	NA	20.419	NA	17.43	19.212	NA	NA	19.015	NA	NA
A20181001sunyt_TPD_DIA_vb22_13	25.152	19.835	21.76	19.214	22.638	NA	20.533	NA	NA	NA	21.377	22.106	NA	24.258	NA	21.006	21.285	19.308	19.428	NA	NA	20.617	NA	22.594	NA	17.49	19.509	18.957	NA	NA	20.801	19.168	18.638	NA	19.892	19.106	NA	NA	NA	NA	NA	NA	17.424	19.559	18.489	NA	NA	NA	NA
A20181001sunyt_TPD_DIA_vb22_14	25.542	20.131	20.455	NA	21.579	NA	NA	18.96	NA	NA	21.635	21.191	NA	24.465	NA	21.55	15.701	19.098	19.384	NA	NA	19.991	15.036	21.716	NA	17.165	18.972	21.064	NA	18.784	20.743	22.045	18.321	18.879	18.707	19.273	NA	18.648	NA	NA	NA	NA	17.499	20.033	17.644	NA	NA	NA	NA
A20181001sunyt_TPD_DIA_vb22_15	25.05	19.814	NA	NA	21.54	NA	NA	NA	NA	NA	21.113	21.79	NA	24.379	NA	21.143	NA	19.468	NA	NA	16.45	20.316	17.977	22.358	NA	NA	19.685	15.235	NA	18.982	20.597	19.189	18.177	20.125	21.128	19.663	NA	18.846	19.309	NA	NA	NA	18.477	19.693	19.2	NA	19.966	16.618	NA
A20181002sunyt_TPD_DIA_vb23_1	24.591	20.291	20.835	17.545	21.131	NA	20.655	NA	NA	NA	20.505	21.01	NA	23.42	16.665	20.774	18.243	18.239	19.366	NA	NA	18.244	NA	21.504	23.438	NA	18.547	19.215	NA	18.361	20.2	20.591	15.692	16.533	NA	NA	NA	NA	NA	NA	NA	NA	15.451	18.161	16.663	NA	NA	NA	NA
A20181002sunyt_TPD_DIA_vb23_2	23.608	19.296	19.807	NA	18.221	NA	NA	NA	NA	NA	18.989	19.354	NA	22.448	NA	20.109	16.757	17.865	18.146	NA	NA	19.474	NA	20.339	NA	NA	NA	19.686	NA	NA	18.983	20.298	18.037	17.875	18.042	18.619	NA	18.699	NA	NA	NA	NA	16.741	18.929	17.022	NA	NA	NA	NA
A20181002sunyt_TPD_DIA_vb23_3	23.305	17.362	18.952	NA	19.573	NA	NA	NA	NA	NA	19.86	18.721	16.648	21.679	NA	18.173	NA	NA	16.267	NA	NA	18.753	NA	19.102	NA	NA	NA	18.213	NA	NA	18.587	19.972	NA	17.273	18.359	16.439	NA	17.926	NA	NA	NA	NA	NA	NA	NA	NA	NA	NA	NA
A20181002sunyt_TPD_DIA_vb23_4	25.499	NA	21.579	NA	22.67	NA	19.884	19.703	NA	NA	21.763	22.148	NA	24.665	NA	20.703	17.307	19.276	NA	NA	NA	23.697	NA	22.703	NA	18.34	19.825	20.019	NA	16.933	20.259	NA	19.24	20.457	19.678	19.826	NA	22.915	17.265	NA	20.698	NA	18.996	21.427	22.577	16.217	18.688	NA	19.896
A20181002sunyt_TPD_DIA_vb23_6	23.505	19.801	NA	NA	18.318	NA	NA	NA	NA	NA	20.816	20.448	NA	22.658	NA	19.316	17.709	19.135	17.459	NA	NA	22.474	NA	20.459	NA	17.873	18.536	16.959	NA	18.632	20.31	20.47	16.232	18.03	17.818	17.864	NA	19.153	NA	19.349	NA	NA	NA	NA	21.443	NA	NA	NA	NA
A20181002sunyt_TPD_DIA_vb23_7	24.471	18.422	21.463	NA	20.624	NA	NA	NA	NA	NA	NA	20.423	NA	23.489	NA	19.987	14.797	18.9	16.861	NA	NA	19.982	NA	21.071	NA	NA	18.289	NA	NA	15.594	19.468	20.204	18.496	19.34	19.45	18.562	NA	19.328	NA	NA	NA	NA	17.37	19.694	16.323	NA	NA	NA	NA
A20181002sunyt_TPD_DIA_vb23_8	25.346	17.286	20.043	NA	21.032	NA	20.406	NA	NA	NA	21.08	21.709	NA	24.072	NA	20.086	18.572	19.169	17.924	NA	NA	24.967	NA	22.098	NA	17.55	NA	19.017	NA	16.073	20.027	20.557	18.465	19.869	20.112	19.564	NA	20.964	NA	NA	NA	NA	18.114	21.488	23.69	NA	NA	NA	NA
A20181002sunyt_TPD_DIA_vb23_9	26.255	20.903	22.444	20.032	22.744	NA	NA	21.16	NA	NA	22.436	22.525	NA	24.948	NA	20.659	19.684	21.021	19.654	NA	18.518	20.074	17.151	23.538	NA	20.706	19.724	21.043	NA	19.729	20.725	18.227	18.3	20.414	NA	20.351	NA	17.39	NA	NA	NA	NA	17.252	17.813	18.055	NA	20.522	NA	NA
A20181002sunyt_TPD_DIA_vb23_10	22.707	16.286	NA	NA	19.238	NA	NA	NA	NA	NA	19.514	20.06	NA	22.099	NA	18.308	NA	16.862	NA	NA	NA	20.985	NA	19.719	NA	NA	NA	NA	NA	NA	NA	18.046	18.954	20.785	21.168	20.844	NA	19.727	NA	20.572	19.458	NA	17.829	20.021	19.666	NA	18.869	NA	NA
A20181002sunyt_TPD_DIA_vb23_11	24.191	19.619	NA	NA	18.407	NA	NA	NA	NA	NA	20.971	21.074	NA	22.823	NA	20.84	17.702	19.038	NA	NA	NA	21.458	NA	20.334	NA	NA	NA	NA	NA	NA	18.895	NA	19.85	20.831	21.644	20.456	NA	21.03	NA	NA	19.895	NA	18.895	19.611	19.755	NA	19.493	NA	NA
A20181002sunyt_TPD_DIA_vb23_12	22.829	NA	18.051	NA	19.263	NA	NA	NA	NA	NA	18.804	19.031	NA	20.624	NA	18.112	NA	NA	NA	NA	NA	NA	NA	NA	20.544	NA	NA	16.922	NA	NA	NA	18.325	NA	NA	NA	NA	NA	NA	NA	NA	NA	NA	NA	NA	NA	NA	NA	NA	NA
A20181002sunyt_TPD_DIA_vb23_13	22.936	NA	18.515	NA	19.798	NA	NA	NA	NA	NA	18.461	18.675	16.206	21.532	NA	16.961	NA	NA	NA	NA	NA	NA	NA	18.694	NA	NA	NA	NA	NA	NA	19.008	19.041	NA	NA	NA	NA	NA	NA	NA	NA	NA	NA	NA	NA	NA	NA	NA	NA	NA
A20181002sunyt_TPD_DIA_vb23_14	24.022	19.431	NA	NA	NA	NA	NA	17.694	NA	NA	19.782	21.26	NA	22.75	NA	19.227	14.786	19.64	NA	NA	NA	20.413	15.047	21.507	NA	17.28	NA	NA	NA	17.363	NA	18.301	17.146	18.966	18.665	18.079	NA	18.458	NA	NA	NA	NA	NA	NA	19.589	NA	17.613	NA	NA
A20181002sunyt_TPD_DIA_vb23_15	22.88	16.949	18	NA	NA	NA	15.884	NA	NA	NA	18.355	19.608	NA	20.346	NA	17.053	16.516	NA	NA	NA	NA	NA	NA	19.087	NA	16.251	NA	NA	NA	NA	NA	NA	15.683	17.132	NA	16.039	NA	NA	NA	NA	NA	NA	NA	NA	NA	NA	NA	NA	NA
A20181003sunyt_TPD_DIA_vb24_1	26.067	NA	21.173	17.726	22.865	NA	NA	20.91	NA	NA	21.163	22.042	NA	24.626	NA	20.746	NA	19.202	NA	NA	NA	20.021	NA	22.07	NA	19.72	18.646	19.79	NA	NA	20.263	17.485	NA	20.254	19.635	18.242	NA	18.474	NA	NA	NA	NA	16.872	18.799	16.11	NA	18.552	NA	NA
A20181003sunyt_TPD_DIA_vb24_2	26.065	20.274	20.985	NA	22.697	NA	NA	21.037	NA	NA	21.79	22.141	NA	25.02	16.942	22.755	20.128	19.324	19.917	18.294	NA	20.433	17.119	23.109	NA	21.05	19.759	20.667	NA	NA	20.716	21.388	18.184	20.958	20.259	19.29	NA	NA	NA	NA	NA	NA	17.993	20.004	NA	NA	19.603	NA	NA
A20181003sunyt_TPD_DIA_vb24_3	27.622	22.818	24.167	21.344	24.883	NA	24.129	22.406	NA	NA	23.156	23.998	NA	26.362	17.519	24.646	21.357	21.483	20.48	21.094	16.625	NA	17.955	24.235	NA	20.946	20.993	23.18	NA	21.916	23.249	25.293	NA	NA	NA	NA	NA	NA	NA	NA	NA	NA	NA	NA	NA	NA	NA	NA	NA
A20181003sunyt_TPD_DIA_vb24_5	24.741	19.78	20.507	NA	20.838	NA	NA	NA	NA	NA	20.517	20.182	NA	23.838	NA	20.267	NA	18.803	17.671	NA	NA	18.354	NA	21.486	NA	17.884	NA	20.079	NA	NA	19.408	17.959	NA	18.394	18.41	NA	NA	NA	NA	NA	NA	NA	15.205	18.622	NA	NA	NA	NA	NA
A20181003sunyt_TPD_DIA_vb24_6	24.592	20.032	21.068	19.443	21.756	NA	NA	NA	NA	NA	20.327	21.04	NA	23.546	NA	20.504	18.45	18.365	15.696	NA	15.625	21.462	NA	21.905	NA	NA	18.391	17.245	NA	18.848	20.705	21.217	18.089	18.187	19.292	18.483	NA	19.348	NA	NA	18.162	NA	NA	17.569	20.165	NA	NA	NA	15.248
A20181003sunyt_TPD_DIA_vb24_7	23.892	19.314	19.645	NA	20.936	NA	18.937	NA	NA	NA	21.231	20.686	NA	23.301	NA	20.412	17.584	17.886	NA	NA	NA	19.383	NA	20.925	NA	NA	NA	NA	NA	NA	20.29	18.443	18.736	18.299	NA	18.83	NA	19.329	NA	NA	NA	17.816	15.616	18.721	17.864	NA	NA	NA	NA
A20181003sunyt_TPD_DIA_vb24_8	23.237	18.798	18.951	NA	17.738	NA	NA	NA	NA	NA	19.963	19.074	NA	22.317	NA	19.53	NA	NA	17.036	NA	NA	20.913	NA	20.576	NA	NA	NA	18.705	NA	NA	18.142	19.698	16.396	17.951	17.775	18.087	NA	16.862	NA	NA	NA	NA	NA	NA	19.597	NA	NA	NA	NA
A20181003sunyt_TPD_DIA_vb24_9	24.379	18.776	NA	NA	19.975	NA	NA	NA	NA	NA	20.711	20.149	NA	22.514	NA	19.676	NA	NA	NA	NA	NA	24.527	NA	21.116	21.36	17.721	NA	NA	NA	NA	NA	NA	19.601	20.819	21.596	19.379	NA	19.679	NA	22.264	NA	NA	18.246	20.509	21.968	19.152	NA	NA	NA
A20181003sunyt_TPD_DIA_vb24_10	26.22	20.752	20.969	18.535	23.32	NA	18.277	NA	NA	NA	20.837	22.541	NA	24.667	NA	21.852	13.123	20.571	19.909	NA	17.392	20.015	17.513	22.174	NA	21.317	NA	21.574	NA	18.882	20.621	20.615	19.194	19.799	20.228	19.307	NA	17.878	NA	NA	NA	NA	17.471	19.18	15.182	NA	NA	NA	NA
A20181003sunyt_TPD_DIA_vb24_11	21.252	15.329	NA	NA	17.191	NA	NA	NA	NA	NA	18.164	18.071	NA	20.385	NA	NA	NA	NA	NA	NA	NA	NA	NA	NA	NA	NA	NA	NA	NA	NA	NA	16.44	16.275	NA	NA	NA	NA	NA	NA	NA	NA	NA	NA	NA	NA	NA	NA	NA	NA
A20181003sunyt_TPD_DIA_vb24_12	24.061	NA	20.812	NA	22.27	NA	NA	18.866	NA	NA	21.012	21.872	NA	24.427	NA	21.28	16.043	20.056	18.51	NA	17.276	20.103	NA	22.224	NA	17.149	18.915	21.564	NA	17.393	20.506	22.383	18.976	18.478	18.974	19.002	NA	17.029	NA	NA	NA	16.862	14.664	17.829	17.875	NA	NA	NA	NA
A20181003sunyt_TPD_DIA_vb24_13	24.904	19.225	NA	NA	21.075	NA	NA	NA	18.849	NA	20.254	21.25	NA	22.775	NA	20.597	NA	18.366	NA	NA	NA	20.292	NA	20.91	NA	18.689	NA	19.175	NA	NA	NA	19.347	19.23	19.982	21.013	19.542	NA	18.225	NA	NA	NA	NA	17.453	17.907	17.742	NA	NA	17.678	NA
A20181003sunyt_TPD_DIA_vb24_14	23.872	NA	NA	NA	17.234	NA	NA	NA	13.731	NA	19.804	19.63	NA	21.788	NA	18.074	17.726	16.664	NA	NA	NA	17.071	NA	18.21	NA	NA	NA	16.271	NA	NA	17.516	NA	16.575	NA	16.832	17.571	NA	NA	NA	NA	NA	NA	NA	NA	NA	NA	NA	NA	NA
A20181003sunyt_TPD_DIA_vb24_15	24.309	NA	20.956	NA	21.193	NA	NA	NA	15.823	NA	20.23	21.477	NA	22.346	NA	20.063	NA	18.73	NA	NA	NA	NA	NA	20.362	NA	NA	NA	18.772	NA	NA	19.023	19.948	16.812	19.261	19.232	19.515	NA	NA	NA	NA	NA	NA	15.663	NA	16.344	NA	NA	NA	NA
B20180428sunyt_TPD_DIA_b3_1	24.094	NA	NA	NA	19.124	NA	20.909	NA	NA	NA	NA	NA	NA	22.112	NA	19.867	NA	NA	NA	NA	NA	23.306	NA	17.752	NA	NA	NA	NA	NA	NA	NA	NA	18.55	20.045	19.944	19.975	19.972	20.813	NA	NA	NA	NA	19.295	20.913	22.441	NA	NA	NA	NA
B20180428sunyt_TPD_DIA_b3_2	23.466	NA	20.099	NA	NA	NA	20.118	NA	NA	NA	NA	19.689	NA	21.907	NA	18.786	NA	NA	NA	NA	NA	21.016	NA	18.902	NA	NA	NA	NA	NA	NA	NA	NA	NA	19.882	19.977	NA	NA	18.522	NA	NA	NA	17.41	18.143	18.77	20.532	NA	19.541	NA	NA
B20180428sunyt_TPD_DIA_b3_3	27.439	22.746	20.733	NA	22.558	NA	23.086	22.574	NA	22.794	22.133	22.049	NA	25.007	NA	21.837	NA	20.169	17.702	19.199	NA	21.354	NA	21.752	NA	NA	NA	NA	NA	20.188	22.808	NA	NA	20.698	NA	NA	NA	18.912	NA	NA	NA	NA	19.495	21.002	21.354	NA	19.928	NA	NA
B20180428sunyt_TPD_DIA_b3_4	23.98	19.068	NA	NA	18.579	NA	20.522	18.055	NA	NA	19.606	20.339	NA	22.937	NA	20.013	20.203	17.253	NA	NA	NA	19.619	NA	20.533	NA	NA	NA	NA	NA	NA	17.527	18.59	NA	NA	19.664	NA	NA	19.136	NA	18.246	NA	NA	17.415	NA	16.301	NA	NA	NA	NA
B20180428sunyt_TPD_DIA_b3_5	25.843	NA	22.19	NA	20.593	NA	22.803	20.193	NA	16.209	22.123	21.101	NA	24.723	NA	20.31	NA	18.843	NA	19.337	NA	17.743	NA	21.101	NA	NA	20.133	NA	NA	19.633	20.837	20.254	NA	18.959	18.939	NA	NA	17.76	NA	NA	NA	NA	17.436	18.282	17.795	NA	21.06	NA	NA
B20180428sunyt_TPD_DIA_b3_6	24.172	NA	21.132	NA	20.85	NA	22.591	NA	NA	17.479	20.826	20.044	NA	23.631	NA	21.711	19.529	18.611	18.073	NA	NA	20.349	NA	20.777	NA	NA	NA	NA	NA	NA	19.529	NA	NA	19.866	19.631	19.146	NA	19.333	NA	NA	NA	NA	18.255	20.101	20.064	NA	NA	NA	NA
B20180428sunyt_TPD_DIA_b3_7	24.388	NA	20.837	NA	20.485	NA	21.828	19.728	NA	NA	NA	19.943	NA	23.62	NA	20.945	NA	NA	NA	NA	NA	20.372	NA	19.808	NA	NA	NA	NA	NA	19.02	19.717	20.809	18.406	20.132	20.808	19.181	NA	20.136	NA	19.821	NA	NA	18.848	20.542	18.433	NA	20.374	NA	NA
B20180428sunyt_TPD_DIA_b3_8	24.39	19.297	19.587	NA	18.997	NA	21.634	19.396	NA	NA	20.172	20.069	NA	23.17	NA	19.853	NA	18.463	NA	NA	NA	18.923	NA	20.281	NA	NA	NA	NA	NA	NA	19.387	NA	NA	NA	18.929	NA	NA	17.82	NA	NA	NA	NA	17.214	18.707	17.846	NA	NA	NA	NA
B20180428sunyt_TPD_DIA_b3_9	23.65	19.172	20.654	NA	20.157	NA	20.318	NA	NA	17.613	19.323	20.807	NA	22.618	NA	19.983	NA	19.145	NA	NA	NA	18.075	NA	20.049	NA	NA	NA	NA	NA	17.161	NA	19.443	16.469	NA	18.881	NA	NA	NA	NA	NA	NA	NA	17.349	17.859	NA	NA	NA	NA	NA
B20180428sunyt_TPD_DIA_b3_10	22.897	NA	19.767	NA	17.633	NA	NA	NA	NA	NA	18.916	19.894	NA	20.498	NA	18.014	20.204	NA	NA	NA	NA	16.111	NA	17.975	NA	NA	NA	NA	NA	NA	NA	NA	NA	NA	18.78	16.543	NA	NA	NA	NA	NA	NA	NA	NA	NA	NA	NA	NA	NA
B20180428sunyt_TPD_DIA_b3_11	24.872	18.922	21.58	NA	20.586	17.548	20.446	18.005	NA	16.708	21.709	21.962	NA	22.685	NA	21.287	19.097	17.958	15.662	NA	NA	18.348	NA	21.327	20.746	17.256	NA	NA	NA	NA	NA	19.294	NA	NA	NA	NA	NA	NA	NA	NA	NA	NA	NA	NA	NA	NA	NA	NA	NA
B20180428sunyt_TPD_DIA_b3_12	24.301	NA	21.41	NA	22.149	NA	20.756	NA	NA	NA	19.441	22.528	NA	NA	NA	20.233	NA	NA	NA	NA	NA	19.458	NA	18.873	NA	NA	NA	NA	NA	NA	NA	NA	18.297	21.023	21.006	19.909	NA	NA	NA	NA	NA	NA	18.323	18.208	NA	NA	18.924	NA	NA
B20180428sunyt_TPD_DIA_b3_13	23.087	18.025	NA	NA	20.379	NA	20.718	NA	NA	NA	19.452	20.552	NA	22.506	NA	19.575	20.821	17.165	NA	NA	NA	NA	NA	20.116	NA	NA	NA	NA	NA	16.792	NA	18.819	NA	NA	NA	NA	NA	NA	NA	NA	NA	NA	NA	16.97	NA	NA	NA	NA	NA
B20180428sunyt_TPD_DIA_b3_14	23.475	19.874	21.087	NA	18.649	NA	19.992	NA	NA	17.303	20.67	20.702	NA	21.798	NA	18.857	NA	NA	NA	NA	NA	20.148	NA	18.967	NA	NA	NA	NA	NA	NA	NA	NA	18.779	19.879	20.521	18.342	NA	NA	NA	NA	17.833	NA	NA	18.941	NA	NA	NA	NA	NA
B20180428sunyt_TPD_DIA_b3_15	22.344	18.782	NA	NA	19.209	NA	NA	NA	NA	NA	19.177	18.968	NA	20.715	NA	NA	18.738	NA	NA	NA	NA	NA	NA	18.883	NA	NA	NA	NA	NA	NA	NA	16.7	16.039	NA	17.611	NA	NA	NA	NA	NA	NA	NA	NA	NA	NA	NA	NA	NA	NA
B20180501sunyt_TPD_DIA_b6_1	24.344	19.519	21.504	17.376	22.495	NA	22.466	NA	NA	NA	NA	20.182	NA	23.615	NA	20.022	17.73	17.411	NA	NA	NA	20.162	NA	21.75	NA	NA	NA	NA	NA	NA	NA	NA	NA	NA	19.211	18.446	NA	19.615	NA	NA	NA	19.193	18.452	20.033	NA	NA	18.706	NA	NA
B20180501sunyt_TPD_DIA_b6_2	22.074	NA	18.47	NA	19.207	NA	19.469	NA	NA	NA	NA	17.055	NA	21.151	NA	18.011	NA	NA	NA	NA	NA	NA	NA	17.994	18.409	NA	NA	NA	NA	NA	NA	NA	NA	NA	NA	NA	NA	17.183	NA	NA	NA	NA	NA	17.731	NA	NA	NA	NA	NA
B20180501sunyt_TPD_DIA_b6_3	24.255	NA	18.071	NA	21.041	NA	20.681	NA	NA	NA	NA	20.36	NA	23.612	NA	20.212	NA	NA	NA	NA	NA	19.341	NA	21.296	NA	NA	NA	NA	NA	17.466	NA	15.617	NA	NA	19.095	NA	NA	NA	NA	NA	19.494	NA	NA	18.198	15.934	NA	NA	NA	NA
B20180501sunyt_TPD_DIA_b6_4	24.819	NA	21.462	NA	20.554	NA	21.737	NA	NA	NA	NA	20.145	NA	23.731	NA	22.342	NA	NA	NA	NA	NA	20.44	NA	21.782	NA	NA	NA	NA	NA	16.484	18.224	NA	16.624	NA	19.497	19.178	NA	20.166	NA	NA	NA	18.752	18.081	20.248	18.387	NA	19.192	NA	NA
B20180501sunyt_TPD_DIA_b6_5	22.948	NA	NA	NA	18.581	NA	20.397	NA	NA	NA	NA	18.339	NA	21.694	NA	18.135	17.816	NA	NA	NA	NA	NA	NA	16.69	NA	NA	NA	NA	NA	NA	NA	NA	NA	NA	NA	15.928	NA	18.911	NA	NA	18.434	NA	16.393	18.584	16.074	NA	NA	NA	NA
B20180501sunyt_TPD_DIA_b6_6	25.741	NA	21.827	NA	22.901	NA	23.591	NA	NA	NA	NA	21.561	NA	24.668	NA	22.121	17.981	18.015	NA	NA	NA	19.953	NA	22.471	NA	NA	NA	NA	NA	20.233	20.513	19.753	15.987	20.54	19.137	NA	NA	18.387	NA	NA	NA	NA	18.28	20.499	NA	NA	NA	NA	NA
B20180501sunyt_TPD_DIA_b6_7	23.761	NA	20.081	NA	19.261	NA	19.972	NA	NA	NA	NA	18.153	NA	22.677	NA	19.298	NA	NA	NA	NA	NA	20.526	NA	20.154	19.856	NA	NA	NA	NA	NA	NA	NA	NA	NA	18.995	NA	NA	17.907	NA	NA	19.012	NA	17.161	18.924	19.163	NA	18.234	NA	NA
B20180501sunyt_TPD_DIA_b6_9	NA	NA	NA	NA	NA	NA	18.133	NA	NA	NA	NA	NA	NA	19.579	NA	16.982	NA	NA	NA	NA	NA	NA	NA	NA	18.827	NA	NA	NA	NA	NA	NA	NA	NA	NA	NA	NA	NA	NA	NA	NA	NA	NA	NA	NA	NA	NA	NA	NA	NA
B20180501sunyt_TPD_DIA_b6_10	22.213	NA	NA	NA	17.697	NA	18.02	NA	NA	NA	NA	16.398	NA	21.101	NA	19.112	NA	NA	NA	NA	NA	NA	NA	NA	20.942	NA	NA	NA	NA	NA	NA	NA	NA	NA	NA	NA	NA	NA	NA	NA	NA	NA	NA	NA	NA	NA	NA	NA	NA
B20180501sunyt_TPD_DIA_b6_11	22.396	NA	16.967	NA	18.781	NA	19.435	NA	NA	NA	18.216	17.066	NA	21.977	NA	18.745	NA	NA	NA	NA	NA	NA	NA	17.174	NA	NA	NA	NA	NA	16.052	NA	NA	NA	NA	NA	NA	NA	NA	NA	NA	NA	NA	NA	16.405	NA	NA	NA	NA	NA
B20180501sunyt_TPD_DIA_b6_12	21.856	NA	NA	NA	16.478	NA	17.337	NA	NA	NA	NA	17.314	NA	20.854	NA	NA	18.959	NA	NA	NA	NA	NA	NA	NA	NA	NA	NA	NA	NA	NA	NA	NA	NA	NA	15.684	NA	NA	NA	NA	NA	NA	NA	NA	NA	NA	NA	NA	NA	NA
B20180501sunyt_TPD_DIA_b6_13	24.585	NA	20.546	NA	19.592	NA	22.488	NA	NA	18.97	NA	22.089	NA	23.887	NA	21.163	NA	NA	NA	NA	NA	20.934	NA	20.502	19.306	NA	NA	NA	NA	NA	NA	NA	NA	19.421	18.796	NA	NA	19.142	NA	NA	20.32	NA	18.009	19.899	20.298	NA	19.307	NA	NA
B20180501sunyt_TPD_DIA_b6_14	22.433	NA	18.648	NA	19.215	NA	19.4	NA	NA	NA	18.941	17.526	NA	21.605	NA	19.344	NA	NA	NA	NA	NA	NA	NA	19.062	NA	NA	NA	NA	NA	NA	NA	NA	NA	NA	NA	NA	NA	NA	NA	NA	NA	NA	NA	NA	NA	NA	NA	NA	NA
B20180501sunyt_TPD_DIA_b6_15	NA	21.195	22.193	NA	22.359	NA	22.961	22.224	NA	18.394	NA	21.28	NA	24.684	NA	22.298	18.933	NA	17.915	NA	NA	23.701	NA	23.968	NA	19.968	NA	NA	NA	19.087	19.732	NA	NA	NA	19.531	16.986	NA	20.384	NA	19.753	NA	NA	17.667	21.135	22.059	16.072	17.853	NA	NA
B20180501sunyt_TPD_DIA_b7_1	22.478	NA	19.788	NA	18.896	NA	19.591	NA	NA	16.651	NA	20.001	NA	22.539	NA	18.524	NA	NA	NA	NA	NA	16.92	NA	20.078	18.568	NA	NA	NA	NA	NA	NA	NA	NA	NA	NA	NA	NA	NA	NA	NA	NA	NA	NA	NA	NA	NA	NA	NA	NA
B20180501sunyt_TPD_DIA_b7_2	23.669	NA	20.098	NA	20.993	NA	20.821	NA	NA	NA	NA	20.576	NA	22.975	NA	21.517	NA	NA	15.362	NA	NA	NA	NA	20.334	NA	NA	NA	NA	NA	NA	NA	NA	NA	NA	17.935	NA	NA	NA	NA	NA	NA	NA	NA	NA	NA	NA	NA	NA	NA
B20180501sunyt_TPD_DIA_b7_3	23.406	17.556	19.375	NA	20.42	NA	19.739	NA	NA	NA	NA	19.029	NA	22.564	NA	18.525	22.564	NA	NA	NA	NA	NA	NA	19.637	NA	17.762	NA	NA	NA	NA	NA	NA	NA	NA	NA	NA	NA	NA	NA	NA	NA	NA	NA	NA	NA	NA	NA	NA	NA
B20180501sunyt_TPD_DIA_b7_4	NA	NA	20.861	NA	18.232	NA	19.961	NA	NA	NA	NA	20.222	NA	22.767	NA	19.772	19.952	NA	NA	NA	NA	22.875	NA	20.992	NA	17.735	NA	NA	NA	NA	NA	NA	NA	19.58	20.135	18.006	NA	18.866	NA	20.673	NA	NA	16.773	19.798	22.669	16.869	NA	NA	NA
B20180501sunyt_TPD_DIA_b7_5	20.383	NA	NA	NA	14.684	NA	16.201	NA	NA	NA	NA	NA	NA	18.861	NA	NA	22.446	NA	NA	NA	NA	NA	NA	NA	NA	NA	NA	NA	NA	NA	NA	NA	NA	NA	NA	NA	NA	NA	NA	NA	NA	NA	NA	NA	NA	NA	NA	NA	NA
B20180501sunyt_TPD_DIA_b7_6	21.226	NA	15.851	NA	18.295	NA	17.979	NA	NA	NA	NA	17.866	NA	20.713	NA	NA	22.489	NA	NA	NA	NA	NA	NA	16.042	NA	NA	NA	NA	NA	NA	NA	NA	NA	NA	NA	NA	NA	NA	NA	NA	NA	NA	NA	NA	NA	NA	NA	NA	NA
B20180501sunyt_TPD_DIA_b7_7	23.881	NA	21.506	NA	18.181	NA	18.734	NA	NA	NA	NA	19.898	NA	22.41	NA	19.328	22.48	NA	NA	NA	NA	19.712	NA	18.924	19.972	NA	NA	NA	NA	NA	NA	NA	NA	20.141	19.031	19.016	NA	NA	NA	20.17	NA	NA	17.428	NA	18.775	NA	19.737	NA	NA
B20180501sunyt_TPD_DIA_b7_8	24.784	19.167	21.453	NA	21.772	NA	22.436	NA	NA	18.618	NA	21.605	NA	24.495	NA	20.458	22.923	NA	17.717	NA	NA	20.207	NA	21.435	NA	NA	NA	NA	NA	NA	NA	NA	NA	19.084	18.622	NA	NA	19.13	NA	NA	NA	NA	NA	19.264	NA	NA	NA	NA	NA
B20180501sunyt_TPD_DIA_b7_9	23.797	NA	NA	NA	20.662	NA	21.066	NA	NA	NA	NA	19.99	NA	22.812	NA	20.277	NA	NA	NA	NA	NA	NA	NA	18.901	NA	NA	NA	NA	NA	16.906	NA	NA	NA	NA	17.722	NA	NA	18.882	NA	NA	NA	NA	17.501	19.327	NA	NA	NA	NA	NA
B20180501sunyt_TPD_DIA_b7_10	24.015	NA	NA	NA	19.577	NA	20.755	NA	NA	NA	20.294	19.374	NA	23.33	NA	20.174	NA	NA	NA	NA	NA	NA	NA	19.144	NA	NA	NA	NA	NA	NA	NA	NA	NA	NA	NA	NA	NA	NA	NA	NA	NA	NA	NA	16.936	NA	NA	NA	NA	NA
B20180501sunyt_TPD_DIA_b7_11	25.754	18.932	22.129	NA	19.363	NA	21.104	NA	NA	NA	NA	21.076	NA	24.46	NA	20.386	20.514	NA	NA	NA	NA	NA	NA	22.303	NA	NA	NA	NA	NA	NA	NA	NA	NA	NA	18.83	NA	NA	15.21	NA	NA	19.374	NA	NA	17.751	NA	NA	19.674	NA	NA
B20180501sunyt_TPD_DIA_b7_12	24.529	20.345	20.827	NA	21.931	NA	22.227	NA	NA	17.384	NA	21.201	NA	24.053	NA	20.555	19.702	NA	17.681	NA	NA	18.444	NA	20.76	23.958	18.453	NA	NA	NA	NA	18.35	NA	NA	NA	16.894	NA	NA	13.974	NA	NA	NA	NA	16.181	NA	NA	NA	NA	NA	NA
B20180501sunyt_TPD_DIA_b7_13	22.096	NA	18.63	NA	18.509	NA	18.895	NA	NA	NA	18.191	17.637	NA	21.72	NA	19.449	19.995	NA	NA	NA	NA	NA	NA	15.815	NA	NA	NA	NA	NA	NA	NA	NA	NA	NA	NA	NA	NA	NA	NA	NA	NA	NA	NA	NA	NA	NA	NA	NA	NA
B20180501sunyt_TPD_DIA_b7_14	27.75	20.416	21.855	NA	21.878	NA	23.757	NA	NA	NA	NA	23.241	NA	27.016	NA	21.301	24.847	17.087	NA	NA	NA	19.627	NA	22.081	22.135	NA	NA	NA	NA	NA	18.579	NA	NA	20.486	18.899	NA	NA	NA	NA	NA	19.78	NA	16.389	18.592	18.816	NA	19.891	NA	NA
B20180501sunyt_TPD_DIA_b7_15	19.838	NA	NA	NA	NA	NA	NA	NA	NA	NA	NA	NA	NA	19.158	NA	NA	NA	NA	NA	NA	NA	NA	NA	NA	NA	NA	NA	NA	NA	NA	NA	NA	NA	NA	NA	NA	NA	NA	NA	NA	NA	NA	NA	NA	NA	NA	NA	NA	NA
B20180515sunyt_TPD_DIA_b22_1	23.888	NA	NA	NA	NA	NA	19.925	NA	NA	NA	19.175	19.365	NA	22.867	NA	20.543	NA	19.291	NA	NA	NA	NA	NA	20.871	NA	NA	17.871	NA	NA	17.139	NA	18.933	15.063	NA	NA	14.589	NA	NA	NA	NA	NA	NA	NA	NA	NA	NA	NA	NA	NA
B20180515sunyt_TPD_DIA_b22_2	22.334	NA	NA	NA	NA	NA	19.674	NA	NA	NA	NA	19.249	NA	20.983	NA	17.792	NA	NA	NA	NA	NA	20.041	NA	NA	NA	NA	NA	NA	NA	NA	NA	NA	17.497	19.963	NA	17.282	NA	NA	NA	NA	NA	NA	NA	16.236	18.91	NA	17.763	NA	NA
B20180515sunyt_TPD_DIA_b22_3	23.835	NA	NA	NA	NA	NA	21.464	NA	NA	NA	NA	19.079	NA	22.602	NA	20.08	15.258	NA	NA	NA	NA	18.442	NA	20.256	NA	NA	NA	NA	NA	NA	17.51	18.389	NA	NA	NA	18.028	NA	17.083	NA	NA	NA	NA	16.582	17.556	17.518	NA	18.923	NA	NA
B20180515sunyt_TPD_DIA_b22_5	25.131	NA	NA	16.823	18.008	NA	22.199	NA	NA	NA	NA	20.227	NA	23.72	NA	21.644	NA	NA	NA	NA	NA	20.14	NA	22.863	NA	NA	NA	NA	NA	NA	19.418	21.583	NA	21.493	19.493	17.57	NA	18.96	NA	18.702	21.242	NA	19.567	19.263	19.567	NA	20.508	NA	NA
B20180515sunyt_TPD_DIA_b22_6	23.532	NA	20.521	NA	17.21	NA	19.162	NA	NA	NA	19.015	18.008	NA	21.648	NA	19.12	16.157	NA	NA	NA	NA	NA	NA	19.999	NA	NA	NA	NA	NA	NA	NA	18.642	NA	NA	NA	NA	NA	NA	NA	NA	NA	NA	NA	NA	NA	NA	NA	NA	NA
B20180515sunyt_TPD_DIA_b22_7	24.909	NA	21.403	NA	19.615	NA	20.953	NA	NA	NA	21.31	20.124	NA	22.83	NA	20.633	NA	18.95	NA	NA	NA	19.748	18.053	20.877	19.243	NA	19.688	NA	NA	17.993	18.974	21.549	NA	NA	NA	NA	NA	NA	NA	NA	NA	NA	NA	NA	18.248	NA	NA	NA	NA
B20180515sunyt_TPD_DIA_b22_8	24.59	19.39	19.992	NA	NA	NA	21.25	NA	NA	NA	21.212	18.248	NA	23.579	NA	20.369	18.922	NA	NA	NA	NA	NA	NA	20.685	NA	NA	NA	NA	NA	NA	NA	19.541	NA	NA	NA	NA	NA	NA	NA	NA	NA	NA	NA	NA	NA	NA	NA	NA	NA
B20180515sunyt_TPD_DIA_b22_9	22.814	NA	19.508	NA	NA	NA	19.924	NA	NA	NA	18.981	18.252	NA	21.543	NA	19.778	NA	NA	NA	NA	NA	17.397	NA	18.872	NA	NA	NA	NA	NA	17.539	NA	18.422	NA	NA	NA	NA	NA	NA	NA	NA	NA	NA	NA	NA	NA	NA	NA	NA	NA
B20180515sunyt_TPD_DIA_b22_10	22.378	NA	20.028	NA	NA	NA	17.92	NA	NA	NA	NA	18.067	NA	NA	NA	16.913	NA	NA	NA	NA	NA	20.55	NA	NA	NA	NA	NA	NA	NA	NA	NA	17.186	NA	17.253	NA	16.576	NA	16.89	NA	NA	NA	NA	NA	NA	18.659	NA	NA	NA	NA
B20180515sunyt_TPD_DIA_b22_11	22.73	NA	NA	NA	19.387	NA	19.387	NA	NA	NA	19.466	18.251	NA	21.26	NA	19.859	NA	17.258	NA	NA	NA	17.052	NA	18.848	NA	NA	NA	NA	NA	NA	NA	17.989	NA	NA	NA	NA	NA	15.828	NA	NA	NA	NA	NA	NA	NA	NA	NA	NA	NA
B20180515sunyt_TPD_DIA_b22_12	24.719	NA	20.073	NA	19.535	NA	21.463	NA	NA	NA	20.857	21.768	NA	23.506	NA	21.032	NA	NA	NA	NA	NA	19.912	NA	20.885	NA	NA	NA	NA	NA	20.166	NA	15.031	17.376	19.496	NA	17.829	NA	17.497	NA	NA	NA	NA	16.871	17.466	17.642	NA	19.461	NA	NA
B20180515sunyt_TPD_DIA_b22_13	24.277	NA	19.845	NA	NA	NA	NA	NA	NA	NA	20.713	17.649	NA	21.292	NA	19.502	NA	NA	NA	NA	NA	NA	NA	19.809	NA	NA	NA	NA	NA	NA	NA	NA	NA	NA	NA	NA	NA	15.516	NA	NA	NA	NA	NA	NA	NA	NA	NA	NA	NA
B20180515sunyt_TPD_DIA_b22_14	25.476	NA	22.577	NA	18.767	NA	21.914	17.619	NA	NA	21.919	20.941	NA	24.686	NA	20.625	19.849	NA	NA	NA	NA	18.025	NA	22.29	NA	NA	NA	NA	NA	19.347	20.041	21.292	NA	NA	NA	14.151	NA	NA	NA	NA	NA	NA	NA	14.199	19.027	NA	NA	NA	NA
B20180515sunyt_TPD_DIA_b22_15	23.542	20.432	20.916	NA	NA	NA	21.136	NA	NA	NA	18.834	19.407	NA	22.914	NA	19.327	NA	NA	NA	19.262	NA	17.047	NA	20.446	NA	NA	NA	NA	NA	NA	NA	NA	NA	19.048	NA	17.818	NA	16.341	NA	NA	NA	NA	NA	NA	NA	NA	NA	NA	NA
B20180515sunyt_TPD_DIA_b23_2	23.696	19.568	20.783	NA	19.167	NA	19.772	NA	NA	NA	NA	20.989	NA	22.152	NA	19.942	NA	NA	NA	NA	NA	18.966	NA	20.753	NA	NA	NA	NA	NA	NA	NA	NA	13.967	20.451	19.29	18.218	NA	17.348	NA	NA	NA	NA	16.838	16.761	17.675	NA	19.732	NA	NA
B20180515sunyt_TPD_DIA_b23_3	24.185	18.186	20.82	NA	18.946	NA	19.983	NA	NA	NA	20.783	20.637	NA	22.447	NA	19.825	NA	18.167	NA	NA	NA	16.973	NA	20.62	NA	NA	NA	NA	NA	17.565	NA	17.406	NA	NA	NA	NA	NA	16.874	NA	NA	NA	NA	NA	NA	NA	NA	NA	NA	NA
B20180515sunyt_TPD_DIA_b23_4	23.943	NA	NA	NA	16.891	NA	20.865	NA	NA	NA	20.221	20.415	NA	23.09	NA	19.608	18.64	18.294	NA	NA	NA	17.704	NA	20.572	NA	NA	NA	NA	NA	NA	19.604	19.856	NA	NA	NA	16.345	NA	15.766	NA	NA	NA	NA	16.795	16.398	17.901	NA	NA	NA	NA
B20180515sunyt_TPD_DIA_b23_5	27.398	21.994	22.817	19.397	21.241	NA	22.339	NA	NA	NA	23.069	22.728	NA	26.037	NA	23.129	18.951	20.418	NA	NA	NA	19.229	17.833	23.779	20.009	NA	20.335	NA	NA	20.365	19.946	19.66	17.71	20.154	NA	NA	NA	19.357	NA	NA	NA	NA	17.874	18.088	NA	NA	20.459	NA	NA
B20180515sunyt_TPD_DIA_b23_6	25.577	NA	22.473	19.531	20.568	NA	22.14	NA	NA	NA	22.281	22.34	NA	24.524	NA	21.867	19.171	19.671	NA	NA	NA	19.873	NA	22.618	NA	NA	NA	NA	NA	18.263	NA	17.956	NA	20.437	NA	NA	NA	NA	NA	NA	20.357	NA	17.46	17.034	17.93	NA	19.329	NA	NA
B20180515sunyt_TPD_DIA_b23_7	22.491	17.351	18.798	NA	19.211	NA	19.495	NA	NA	NA	18.898	NA	NA	20.986	NA	18.04	NA	NA	NA	NA	NA	NA	NA	19.051	19.654	NA	NA	NA	NA	NA	NA	19.243	NA	NA	NA	NA	NA	NA	NA	NA	NA	NA	NA	NA	NA	NA	NA	NA	NA
B20180515sunyt_TPD_DIA_b23_8	24.94	18.365	21.776	NA	16.981	NA	21.128	NA	NA	NA	21.038	21.051	NA	23.546	NA	21.395	18.77	NA	NA	NA	NA	17.248	NA	20.7	NA	NA	NA	NA	NA	NA	NA	NA	16.439	19.47	NA	NA	NA	NA	NA	NA	NA	NA	13.947	NA	NA	NA	NA	NA	NA
B20180515sunyt_TPD_DIA_b23_9	24.24	NA	20.622	NA	19.247	NA	20.641	NA	NA	NA	20.385	19.975	NA	23.197	NA	20.778	NA	NA	NA	NA	NA	17.613	NA	19.598	NA	NA	NA	NA	NA	18.946	19.067	19.52	NA	17.04	NA	NA	NA	17.095	NA	NA	NA	NA	NA	NA	NA	NA	NA	NA	NA
B20180515sunyt_TPD_DIA_b23_10	22.486	NA	19.976	NA	NA	NA	NA	NA	NA	NA	NA	18.858	NA	NA	NA	19.243	17.783	NA	NA	NA	NA	16.367	NA	18.512	18.821	NA	NA	16.662	NA	NA	NA	17.661	NA	NA	NA	NA	NA	15.578	NA	NA	NA	NA	NA	NA	NA	NA	NA	NA	NA
B20180515sunyt_TPD_DIA_b23_11	22.899	17.915	NA	NA	NA	NA	18.221	NA	NA	NA	NA	18.494	NA	21.249	NA	18.963	NA	NA	NA	NA	NA	16.807	NA	19.215	NA	NA	NA	NA	NA	NA	NA	18.093	NA	NA	NA	15.511	NA	17.015	NA	NA	NA	NA	15.131	NA	NA	NA	NA	NA	NA
B20180515sunyt_TPD_DIA_b23_12	22.294	NA	19.692	NA	17.997	NA	18.078	NA	NA	NA	NA	17.199	NA	NA	NA	18.752	NA	NA	NA	NA	NA	16.576	NA	18.805	NA	NA	NA	NA	NA	NA	NA	NA	16.299	NA	NA	16.591	NA	NA	NA	NA	NA	NA	NA	17.272	NA	NA	NA	NA	NA
B20180515sunyt_TPD_DIA_b23_13	26.773	20.714	22.82	NA	22.796	NA	22.229	NA	NA	NA	22.126	22.288	NA	25.139	NA	21.879	NA	NA	NA	NA	NA	23.244	NA	23.659	NA	NA	NA	NA	NA	18.125	19.489	17.567	NA	20.827	21.043	NA	NA	19.514	NA	21.136	NA	NA	17.311	20.208	23.22	20.269	NA	NA	NA
B20180515sunyt_TPD_DIA_b23_14	24.828	NA	21.527	NA	NA	NA	20.461	NA	NA	NA	21.413	20.624	NA	22.445	NA	20.605	NA	NA	NA	NA	NA	19.953	NA	20.881	NA	NA	NA	NA	NA	NA	NA	18.994	18.085	20.463	NA	18.567	NA	NA	NA	NA	NA	NA	16.998	16.027	16.635	NA	NA	NA	NA
B20180515sunyt_TPD_DIA_b23_15	23.244	NA	NA	NA	NA	NA	18.974	NA	NA	NA	NA	20.583	NA	21.527	NA	18.999	NA	NA	NA	NA	NA	19.073	NA	20.098	NA	NA	NA	NA	NA	NA	NA	18.807	18.362	20.812	19.048	18.611	NA	17.76	NA	NA	NA	NA	16.643	16.521	15.368	NA	NA	NA	NA
B20180516sunyt_TPD_DIA_b24_1	23.25	NA	NA	NA	18.244	NA	20.149	NA	NA	NA	19.55	18.23	NA	NA	NA	19.112	NA	NA	NA	NA	NA	17.955	NA	19.93	NA	NA	NA	NA	NA	NA	NA	17.642	NA	NA	NA	NA	NA	16.666	NA	NA	NA	NA	NA	NA	NA	NA	NA	NA	NA
B20180516sunyt_TPD_DIA_b24_2	NA	NA	NA	NA	NA	NA	17.425	NA	NA	NA	NA	NA	NA	NA	NA	17.722	NA	NA	NA	NA	NA	NA	NA	NA	NA	NA	NA	NA	NA	NA	NA	NA	NA	NA	NA	NA	NA	NA	NA	NA	NA	NA	NA	NA	NA	NA	NA	NA	NA
B20180516sunyt_TPD_DIA_b24_3	24.019	NA	NA	NA	19.436	NA	20.51	NA	NA	NA	NA	20.224	NA	22.223	NA	20.07	NA	NA	NA	NA	NA	17.767	NA	20.046	NA	NA	NA	NA	NA	NA	NA	19.481	NA	20.151	NA	17.282	NA	NA	NA	NA	NA	NA	NA	16.051	NA	NA	NA	NA	NA
B20180516sunyt_TPD_DIA_b24_4	26.619	22.408	22.98	17.544	22.368	NA	22.531	NA	NA	17.814	22.169	21.712	NA	24.244	NA	21.884	19.814	20.029	NA	NA	NA	17.382	NA	23.441	NA	NA	NA	NA	NA	18.822	19.854	18.833	14.359	NA	NA	NA	NA	NA	NA	NA	NA	NA	NA	NA	16.138	NA	NA	NA	NA
B20180516sunyt_TPD_DIA_b24_5	23.111	NA	19.836	NA	18.194	NA	19.063	NA	NA	NA	19.015	NA	NA	21.658	NA	18.816	NA	17.675	NA	NA	NA	18.977	NA	18.728	NA	NA	NA	NA	NA	NA	NA	NA	NA	NA	NA	NA	NA	NA	NA	NA	NA	NA	NA	NA	15.258	NA	NA	NA	NA
B20180516sunyt_TPD_DIA_b24_6	24.425	NA	22.383	18.56	20.702	NA	20.877	NA	NA	NA	19.871	20.743	NA	23.174	NA	21.106	NA	20.421	NA	NA	NA	17.539	NA	21.575	NA	NA	NA	NA	NA	NA	NA	NA	NA	NA	NA	NA	NA	NA	NA	NA	NA	NA	NA	NA	NA	NA	NA	NA	NA
B20180516sunyt_TPD_DIA_b24_7	23.171	NA	NA	NA	NA	NA	18.02	NA	NA	NA	18.972	17.788	NA	21.063	NA	16.48	NA	NA	NA	NA	NA	18.408	NA	19.513	NA	NA	NA	NA	NA	NA	NA	NA	NA	NA	NA	NA	NA	NA	NA	NA	NA	NA	NA	NA	17.699	NA	NA	NA	NA
B20180516sunyt_TPD_DIA_b24_8	22.948	NA	20.656	NA	19.444	NA	19.26	NA	NA	NA	NA	19.686	NA	21.976	NA	20.58	NA	NA	NA	NA	NA	17.946	NA	NA	NA	NA	NA	NA	NA	NA	NA	18.616	17.121	18.821	NA	18.113	NA	NA	NA	NA	NA	NA	NA	NA	NA	NA	NA	NA	NA
B20180516sunyt_TPD_DIA_b24_9	25.839	21.386	22.694	NA	20.898	NA	21.525	NA	NA	NA	20.837	21.349	NA	23.741	NA	21.653	19.191	19.381	NA	NA	NA	20.476	NA	22.262	NA	NA	NA	NA	NA	17.806	18.967	20.779	17.212	20.352	NA	NA	NA	NA	NA	NA	NA	18.634	16.471	18.217	19.534	NA	NA	NA	NA
B20180516sunyt_TPD_DIA_b24_10	22.452	NA	NA	NA	18.338	NA	18.067	NA	NA	NA	19.004	15.392	NA	NA	NA	17.832	NA	NA	NA	NA	NA	16.26	NA	17.107	NA	NA	NA	NA	NA	NA	NA	NA	NA	NA	NA	NA	NA	NA	NA	NA	NA	NA	NA	NA	NA	NA	NA	NA	NA
B20180516sunyt_TPD_DIA_b24_11	22.016	NA	NA	NA	17.262	NA	16.345	NA	NA	NA	NA	NA	NA	19.955	NA	16.651	NA	NA	NA	NA	NA	NA	NA	NA	NA	NA	NA	NA	NA	NA	NA	14.855	NA	NA	NA	NA	NA	NA	NA	NA	NA	NA	NA	NA	NA	NA	NA	NA	NA
B20180516sunyt_TPD_DIA_b24_12	24.811	21.114	22.257	NA	19.301	NA	20.99	NA	NA	NA	20.577	20.99	NA	22.606	NA	20.665	17.884	NA	NA	NA	NA	19.483	NA	21.488	NA	NA	NA	NA	NA	NA	NA	NA	15.601	19.653	NA	18.823	NA	NA	NA	NA	NA	19.167	15.916	NA	18.756	NA	17.965	NA	NA
B20180516sunyt_TPD_DIA_b24_13	20.715	NA	17.1	NA	15.7	NA	18.957	NA	NA	NA	NA	17.111	NA	19.499	NA	17.426	NA	NA	NA	NA	NA	NA	NA	NA	NA	NA	NA	NA	NA	NA	NA	NA	16.639	NA	18.217	17.016	NA	NA	NA	NA	NA	NA	NA	NA	NA	NA	NA	NA	NA
B20180516sunyt_TPD_DIA_b24_14	22.524	18.024	19.609	NA	17.868	NA	17.886	NA	NA	NA	18.002	18.203	NA	20.176	NA	17.888	NA	NA	NA	NA	NA	16.063	NA	18.748	NA	NA	NA	NA	NA	NA	NA	17.013	NA	NA	NA	NA	NA	NA	NA	NA	NA	NA	NA	NA	NA	NA	NA	NA	NA
B20180524sunyt_TPD_DIA_b30_1	22.822	NA	18.776	NA	NA	NA	17.432	NA	NA	NA	NA	19.319	NA	21.396	NA	19.149	NA	NA	NA	NA	NA	17.454	NA	16.345	NA	NA	NA	NA	NA	NA	NA	18.63	16.73	19.088	NA	17.719	NA	NA	NA	NA	18.481	NA	16.957	16.613	NA	NA	NA	NA	NA
B20180524sunyt_TPD_DIA_b30_2	22.346	NA	NA	NA	NA	NA	17.122	NA	NA	NA	18.483	NA	NA	21.872	NA	NA	NA	NA	NA	NA	NA	NA	NA	17.48	NA	NA	NA	NA	NA	NA	NA	NA	NA	NA	NA	NA	NA	NA	NA	NA	NA	NA	NA	NA	NA	NA	NA	NA	NA
B20180524sunyt_TPD_DIA_b30_3	24.545	20.941	21.156	NA	18.73	NA	20.45	NA	NA	NA	20.721	21.915	NA	23.381	NA	20.781	NA	NA	NA	NA	NA	NA	NA	21.837	NA	NA	NA	NA	NA	NA	NA	18.051	NA	NA	NA	18.057	NA	NA	NA	NA	19.345	NA	NA	NA	NA	NA	18.063	NA	NA
B20180524sunyt_TPD_DIA_b30_4	21.648	NA	NA	NA	17.711	NA	NA	NA	NA	NA	17.485	NA	NA	20.9	NA	17.685	NA	NA	NA	NA	NA	NA	NA	NA	NA	NA	NA	NA	NA	NA	NA	17.299	NA	NA	NA	NA	NA	14.764	NA	NA	NA	NA	NA	NA	NA	NA	NA	NA	NA
B20180524sunyt_TPD_DIA_b30_6	22.665	NA	NA	NA	NA	NA	NA	NA	NA	NA	NA	NA	NA	21.98	NA	18.997	17.815	NA	NA	NA	NA	18.772	NA	18.859	NA	NA	NA	NA	NA	NA	NA	NA	17.405	NA	NA	18.402	NA	NA	NA	NA	NA	NA	17.348	16.712	NA	NA	NA	NA	NA
B20180524sunyt_TPD_DIA_b30_7	24.252	NA	NA	16.718	18.61	NA	19.095	NA	NA	NA	19.196	20.75	NA	23.15	NA	18.747	16.921	NA	NA	NA	NA	19.056	NA	21.01	18.534	NA	NA	NA	NA	NA	NA	NA	17.709	NA	NA	18.141	NA	NA	NA	NA	NA	19.352	17.565	17.364	17.869	NA	NA	NA	NA
B20180524sunyt_TPD_DIA_b30_8	22.362	16.31	NA	NA	17.162	NA	16.504	NA	NA	NA	18.711	NA	NA	20.882	NA	18.105	NA	NA	NA	NA	NA	17.38	NA	18.206	18.301	NA	NA	NA	NA	NA	NA	NA	NA	NA	NA	NA	NA	16.221	NA	NA	NA	NA	NA	NA	NA	NA	NA	NA	NA
B20180524sunyt_TPD_DIA_b30_9	22.16	17.837	20.059	NA	NA	NA	NA	NA	NA	NA	NA	NA	NA	20.751	NA	18.573	NA	NA	NA	NA	NA	16.93	NA	NA	NA	NA	NA	NA	NA	NA	NA	NA	NA	NA	NA	17.978	NA	NA	NA	NA	20.296	NA	NA	NA	NA	NA	NA	NA	NA
B20180524sunyt_TPD_DIA_b30_10	23.019	NA	19.117	NA	18.106	NA	18.335	NA	NA	NA	20.102	19.969	NA	21.699	NA	19.117	16.945	NA	NA	NA	NA	16.142	NA	19.445	18.963	NA	NA	NA	NA	NA	NA	19.127	NA	NA	NA	NA	NA	NA	NA	NA	NA	NA	NA	NA	NA	NA	NA	NA	NA
B20180524sunyt_TPD_DIA_b30_11	25.706	21.402	22.334	NA	18.749	NA	18.948	NA	NA	NA	NA	21	NA	24.225	NA	20.369	19.046	18.981	NA	NA	NA	18.862	NA	21.422	NA	NA	NA	NA	NA	NA	NA	NA	17.971	20.568	NA	18.344	NA	NA	NA	NA	NA	NA	17.617	15.028	17.11	NA	19.196	NA	NA
B20180524sunyt_TPD_DIA_b30_12	23.188	NA	NA	NA	15.944	NA	17.87	NA	NA	NA	NA	NA	NA	21.575	NA	17.879	17.362	NA	NA	NA	NA	17.008	NA	18.775	NA	NA	NA	NA	NA	NA	NA	NA	NA	NA	NA	14.36	NA	NA	NA	NA	NA	NA	NA	NA	NA	NA	NA	NA	NA
B20180524sunyt_TPD_DIA_b30_13	24.568	NA	20.893	NA	19.662	NA	20.185	NA	NA	NA	20.119	21.839	NA	23.122	NA	20.672	17.543	NA	NA	NA	NA	17.864	NA	20.433	19.448	NA	NA	NA	NA	NA	NA	19.917	NA	19.234	NA	16.172	NA	NA	NA	NA	NA	NA	17.871	16.415	16.277	NA	NA	NA	NA
B20180524sunyt_TPD_DIA_b30_14	25.09	NA	20.706	NA	19.23	NA	20.285	NA	NA	NA	20.299	20.738	NA	22.812	NA	20.447	17.248	19.232	NA	NA	NA	22.619	15.772	19.559	18.572	NA	19.157	NA	NA	NA	NA	20.673	NA	19.764	NA	16.613	NA	16.59	NA	18.937	NA	NA	18.5	18.898	20.966	18.588	NA	NA	NA
B20180524sunyt_TPD_DIA_b30_15	23.509	NA	NA	NA	NA	NA	18.934	NA	NA	NA	NA	19.721	NA	21.825	NA	18.721	16.097	NA	NA	NA	NA	18.877	NA	18.797	NA	NA	NA	NA	NA	NA	NA	18.142	17.452	20.397	NA	16.76	NA	17.985	NA	NA	NA	17.317	18.07	17.739	NA	NA	NA	NA	NA
B20180526sunyt_TPD_DIA_b35_1	23.093	NA	18.785	NA	NA	NA	18.128	NA	NA	NA	18.598	19.306	NA	21.855	NA	19.873	NA	NA	NA	NA	NA	NA	NA	18.983	NA	NA	NA	NA	NA	NA	NA	NA	NA	NA	NA	NA	NA	13.803	NA	NA	NA	NA	NA	NA	NA	NA	NA	NA	NA
B20180526sunyt_TPD_DIA_b35_3	26.32	22.58	22.857	19.05	20.265	NA	21.542	NA	NA	NA	21.481	22.912	NA	25.349	NA	23.204	20.84	19.914	17.827	NA	NA	18.899	NA	23.483	NA	19.646	NA	NA	NA	NA	19.544	16.711	17.707	19.853	17.48	17.737	NA	17.673	NA	NA	NA	17.661	16.535	15.745	17.114	NA	NA	NA	NA
B20180526sunyt_TPD_DIA_b35_4	23.339	16.067	18.262	NA	18.032	NA	18.895	NA	NA	NA	18.692	18.3	NA	22.319	NA	18.429	16.645	17.249	NA	NA	NA	16.336	NA	19.232	19.497	16.622	NA	NA	NA	NA	NA	17.901	NA	NA	NA	NA	NA	15.178	NA	NA	NA	NA	NA	16.585	NA	NA	NA	NA	NA
B20180526sunyt_TPD_DIA_b35_5	26.266	21.738	22.789	19.64	22.061	NA	23.022	NA	NA	19.117	22.671	24.02	NA	25.011	NA	22.904	20.847	19.86	17.235	NA	NA	NA	NA	23.252	21.577	NA	20.138	NA	NA	20.146	19.698	18.171	NA	NA	NA	NA	NA	NA	NA	NA	NA	NA	NA	NA	NA	NA	NA	NA	NA
B20180526sunyt_TPD_DIA_b35_6	24.568	16.146	NA	NA	NA	NA	20.7	NA	NA	NA	20.921	20.866	NA	23.467	NA	20.982	NA	NA	NA	NA	NA	17.751	NA	20.991	17.608	NA	NA	NA	NA	15.626	NA	NA	NA	17.768	18.137	NA	NA	NA	NA	NA	NA	NA	17.421	15.575	18.474	NA	NA	NA	NA
B20180526sunyt_TPD_DIA_b35_7	24.627	19.334	19.59	NA	18.27	NA	21.109	NA	NA	NA	21.001	20.354	NA	23.558	NA	20.212	18.177	16.464	16.495	NA	NA	21.745	NA	20.728	22.037	18.999	NA	17.722	NA	NA	18.175	17.244	NA	17.623	NA	14.763	NA	NA	NA	16.22	NA	NA	16.572	17.488	20.285	NA	NA	NA	NA
B20180526sunyt_TPD_DIA_b35_10	24.445	NA	NA	NA	19.88	NA	20.537	17.817	NA	NA	20.256	20.407	NA	23.244	NA	19.745	17.434	18.33	NA	NA	NA	17.352	NA	20.796	NA	NA	NA	NA	NA	NA	16.691	NA	NA	18.035	18.011	NA	NA	NA	NA	NA	NA	NA	15.26	17.361	NA	NA	NA	NA	NA
B20180526sunyt_TPD_DIA_b35_12	22.925	NA	18.697	16.513	19.197	NA	19.774	NA	NA	NA	19.145	19.441	NA	21.996	NA	19.105	14.51	14.448	NA	NA	NA	NA	NA	20.277	NA	NA	NA	NA	NA	NA	17.746	18.444	NA	NA	15.064	NA	NA	15.51	NA	NA	NA	NA	NA	16.359	NA	NA	NA	NA	NA
B20180526sunyt_TPD_DIA_b35_13	23.547	NA	18.978	NA	18.878	NA	20.004	NA	NA	NA	19.892	19.572	NA	22.419	NA	18.214	NA	NA	NA	NA	NA	18.354	NA	19.934	18.183	NA	NA	NA	NA	NA	18.526	20.365	13.937	NA	NA	NA	NA	17.829	NA	NA	NA	NA	15.898	16.712	NA	NA	NA	NA	NA
B20180526sunyt_TPD_DIA_b35_14	21.827	NA	NA	NA	NA	NA	16.921	NA	NA	NA	17.526	16.712	NA	20.574	NA	17.299	NA	NA	NA	NA	NA	NA	NA	17.842	NA	NA	NA	NA	NA	NA	NA	17.283	NA	NA	NA	NA	NA	NA	NA	NA	NA	NA	NA	14.861	NA	NA	NA	NA	NA
B20180526sunyt_TPD_DIA_b35_15	25.044	NA	19.87	NA	17.453	NA	22.047	NA	NA	NA	19.76	22.895	NA	24.166	NA	20.13	NA	NA	NA	NA	NA	21.066	NA	20.933	NA	NA	NA	NA	NA	NA	NA	19.038	NA	18.658	18.095	16.869	NA	17.335	NA	NA	NA	NA	NA	NA	19.937	NA	NA	NA	NA
B20180526sunyt_TPD_DIA_b36_1	22.813	18.688	NA	NA	19.929	NA	20.23	15.347	NA	NA	19.668	NA	NA	21.825	NA	18.022	NA	NA	NA	NA	NA	NA	NA	19.609	20.743	16.178	NA	17.909	NA	14.347	NA	19.032	NA	NA	NA	NA	NA	NA	NA	NA	NA	NA	NA	NA	NA	NA	NA	NA	NA
B20180526sunyt_TPD_DIA_b36_2	25.079	NA	NA	15.663	17.915	NA	21.865	NA	NA	NA	22.431	21.871	NA	24.304	NA	21.682	NA	19.136	NA	NA	NA	18.789	18.292	20.51	NA	NA	NA	NA	NA	17.352	19.337	21.705	16.566	19.375	17.647	18.979	NA	16.56	NA	NA	NA	NA	17.841	17.647	NA	NA	19.47	NA	NA
B20180526sunyt_TPD_DIA_b36_3	24.371	NA	NA	NA	18.042	NA	21.471	NA	NA	NA	21.258	21.137	NA	23.617	NA	20.986	NA	18.418	NA	NA	NA	19.51	NA	21.054	NA	NA	NA	NA	NA	17.552	NA	17.162	18.177	17.561	18.043	18.633	NA	18.121	NA	NA	NA	NA	17.866	17.889	NA	NA	NA	NA	NA
B20180526sunyt_TPD_DIA_b36_4	23.936	NA	19.058	NA	NA	NA	18.217	NA	NA	NA	NA	19.977	NA	22.05	NA	21.501	NA	NA	NA	NA	NA	NA	NA	20.826	NA	NA	NA	NA	NA	NA	NA	NA	NA	NA	NA	NA	NA	NA	NA	NA	NA	NA	NA	NA	NA	NA	NA	NA	NA
B20180526sunyt_TPD_DIA_b36_6	23.735	NA	NA	NA	19.768	NA	20.685	18.136	NA	NA	NA	22.025	NA	22.892	NA	20.052	NA	18.078	NA	NA	NA	20.314	NA	20.54	NA	NA	NA	NA	NA	NA	18.917	18.288	NA	NA	17.005	NA	NA	15.199	NA	NA	NA	NA	15.695	NA	NA	NA	NA	NA	NA
B20180526sunyt_TPD_DIA_b36_7	22.418	NA	NA	NA	18.21	NA	20.088	NA	NA	NA	NA	17.863	NA	21.444	NA	17.148	NA	NA	NA	NA	NA	NA	NA	18.92	19.607	NA	NA	NA	NA	17.464	NA	NA	NA	NA	NA	NA	NA	16.022	NA	NA	NA	NA	NA	16.541	NA	NA	NA	NA	NA
B20180526sunyt_TPD_DIA_b36_8	25.822	NA	20.708	19.332	19.417	NA	21.406	19.486	NA	NA	21.624	21.478	NA	24.355	NA	22.786	16.251	18.522	NA	NA	NA	18.636	17.072	23.296	NA	NA	NA	NA	NA	19.382	18.843	20.248	17.631	19.222	NA	17.352	NA	NA	NA	17.094	NA	NA	17.174	16.73	17.414	NA	18.394	NA	NA
B20180526sunyt_TPD_DIA_b36_9	25.029	NA	NA	NA	NA	NA	19.473	NA	NA	NA	21.038	20.711	NA	24.724	NA	19.926	NA	NA	NA	NA	NA	20.837	NA	22.223	NA	NA	NA	NA	NA	NA	NA	19.092	16.638	19.687	19.17	18.312	NA	17.64	NA	19.476	NA	NA	17.304	15.789	19.554	14.86	19.54	NA	NA
B20180526sunyt_TPD_DIA_b36_10	27.035	22.804	21.135	19.702	18.912	NA	21.213	21.639	NA	NA	20.301	23.391	NA	25.135	NA	20.377	17.202	NA	NA	NA	NA	20.746	NA	20.627	NA	21.946	NA	NA	NA	NA	NA	18.339	17.278	20.531	20.219	18.787	NA	17.365	NA	NA	NA	NA	16.921	15.101	18.764	14.328	19.485	NA	NA
B20180526sunyt_TPD_DIA_b36_11	23.369	NA	20.837	17.546	19.681	NA	20.411	17.632	NA	NA	20.038	19.433	NA	22.528	NA	19.779	NA	17.736	NA	NA	NA	NA	NA	20.09	NA	16.55	NA	NA	NA	NA	18.558	19.384	NA	NA	NA	NA	NA	15.126	NA	NA	NA	NA	NA	16.962	NA	NA	NA	NA	NA
B20180526sunyt_TPD_DIA_b36_12	22.871	NA	NA	NA	NA	NA	NA	NA	NA	NA	NA	NA	NA	20.847	NA	17.824	NA	NA	NA	NA	NA	21.48	NA	NA	NA	NA	NA	NA	NA	NA	NA	NA	15.558	18.874	18.983	17.521	NA	17.715	NA	NA	NA	NA	16.736	17.981	19.053	NA	NA	NA	NA
B20180526sunyt_TPD_DIA_b36_13	24.304	20.27	20.466	NA	17.91	NA	19.801	NA	NA	NA	NA	20.774	NA	23.389	NA	19.392	NA	NA	NA	NA	NA	19.831	NA	20.416	NA	18.043	NA	NA	NA	NA	NA	NA	15.53	19.43	19.285	18.216	NA	NA	NA	NA	19.641	NA	17.006	16.551	18.757	NA	18.754	NA	NA
B20180526sunyt_TPD_DIA_b36_14	25.702	19.477	21.781	NA	21.76	NA	22.315	NA	NA	17.603	22.234	22.048	NA	24.444	NA	21.571	NA	19.391	16.519	NA	NA	NA	NA	22.704	NA	18.854	NA	NA	NA	18.414	20.087	22.288	NA	NA	NA	NA	NA	NA	NA	NA	NA	NA	NA	NA	NA	NA	NA	NA	NA
B20180526sunyt_TPD_DIA_b36_15	22.232	NA	17.342	NA	17.14	NA	18.553	NA	NA	NA	18.738	18.16	NA	21.117	NA	18.713	NA	NA	NA	NA	NA	NA	NA	17.882	NA	NA	NA	NA	NA	NA	NA	18.151	NA	15.641	NA	NA	NA	15.335	NA	NA	NA	NA	NA	17.056	15.628	NA	NA	NA	NA
B20180605sunyt_TPD_DIA_b42_1	23.044	NA	19.733	NA	20.375	NA	19.145	NA	NA	NA	19.039	20.199	NA	22.07	NA	20.59	NA	NA	NA	NA	NA	19.556	NA	19.744	NA	NA	NA	NA	NA	NA	17.478	NA	18.38	19.827	20.116	17.737	NA	19.997	NA	NA	NA	NA	NA	17.483	17.24	NA	19.032	NA	NA
B20180605sunyt_TPD_DIA_b42_2	19.862	NA	NA	NA	NA	NA	NA	NA	NA	NA	NA	19.009	NA	NA	NA	NA	17.39	NA	NA	NA	NA	NA	NA	NA	NA	NA	NA	NA	NA	NA	NA	NA	NA	NA	16.446	14.823	NA	NA	NA	NA	NA	NA	NA	NA	NA	NA	NA	NA	NA
B20180605sunyt_TPD_DIA_b42_3	23.777	19.077	19.995	17.659	19.318	NA	19.527	NA	NA	NA	20.479	20.028	NA	22.08	NA	20.633	16.876	NA	NA	NA	NA	19.547	NA	20.104	NA	NA	NA	NA	NA	NA	18.33	NA	17.819	19.656	19.079	18.693	NA	19.608	NA	NA	NA	NA	16.931	18.024	17.416	NA	NA	NA	NA
B20180605sunyt_TPD_DIA_b42_4	24.183	20.293	20.597	NA	20.689	NA	18.821	NA	NA	NA	20.126	20.927	NA	23.174	NA	20.351	17.394	20.126	NA	NA	15.541	17.919	NA	21.054	NA	16.676	17.713	16.744	NA	17.864	NA	NA	16.397	NA	18.575	17.085	NA	16.088	NA	NA	NA	NA	NA	17.204	NA	NA	17.483	NA	NA
B20180605sunyt_TPD_DIA_b42_5	24.578	19.91	20.225	NA	20.761	NA	NA	NA	NA	NA	21.273	20.717	NA	23.387	NA	20.076	17.007	NA	NA	NA	15.621	17.979	13.558	20.809	NA	NA	NA	NA	NA	17.765	18.565	16.835	NA	NA	18.747	14.857	NA	17.624	NA	NA	NA	NA	NA	NA	NA	NA	NA	NA	NA
B20180605sunyt_TPD_DIA_b42_6	24.701	18.696	NA	17.997	20.657	NA	NA	NA	16.915	NA	19.93	21.504	NA	22.975	NA	19.945	17.437	NA	NA	NA	NA	18.233	NA	20.722	NA	19.015	NA	19.302	NA	NA	NA	18.172	16.179	20.138	20.443	17.7	NA	NA	NA	NA	NA	NA	NA	NA	NA	NA	NA	NA	NA
B20180605sunyt_TPD_DIA_b42_7	22.222	NA	NA	NA	NA	NA	NA	NA	NA	NA	NA	19.093	NA	NA	NA	NA	18.426	NA	NA	NA	NA	20.421	NA	NA	NA	NA	NA	NA	NA	NA	NA	NA	NA	18.141	18.799	17.247	NA	NA	NA	NA	NA	NA	NA	NA	17.832	NA	NA	NA	NA
B20180605sunyt_TPD_DIA_b42_8	25.752	21.314	22.3	21.465	NA	NA	20.692	19.311	NA	NA	22.287	23.145	NA	24.327	NA	22.805	18.753	NA	NA	NA	16.373	21.535	17.703	22.664	NA	18.041	18.868	19.795	NA	NA	18.45	17.502	17.47	20.282	19.593	19.081	NA	NA	NA	19.786	NA	NA	NA	NA	19.885	NA	19.29	NA	NA
B20180605sunyt_TPD_DIA_b42_9	NA	NA	NA	18.421	NA	NA	NA	NA	NA	NA	NA	21.186	NA	21.558	NA	19.586	NA	NA	NA	NA	NA	23.346	NA	20.277	NA	NA	NA	NA	NA	NA	NA	19.095	18.265	22.277	21.091	20.732	NA	20.045	NA	22.509	21.599	NA	16.282	16.549	21.222	19	NA	NA	NA
B20180605sunyt_TPD_DIA_b42_10	22.969	18.691	18.537	NA	NA	NA	NA	NA	NA	NA	18.266	19.792	NA	20.348	NA	18.148	17.027	NA	NA	NA	NA	NA	12.69	19.118	NA	NA	NA	NA	NA	14.898	NA	17.714	NA	14.717	17.123	NA	NA	NA	NA	NA	NA	NA	NA	NA	NA	NA	NA	NA	NA
B20180605sunyt_TPD_DIA_b42_11	22.437	NA	18.636	NA	NA	NA	NA	NA	NA	NA	18.295	19.189	NA	21.757	NA	18.808	NA	16.142	NA	NA	NA	18.146	NA	19.469	NA	NA	NA	NA	NA	NA	16.362	14.381	15.883	17.603	18.544	17.706	NA	NA	NA	18.808	NA	NA	15.531	16.435	17.216	NA	NA	NA	NA
B20180605sunyt_TPD_DIA_b42_12	24.461	NA	19.757	NA	21.011	NA	NA	18.777	NA	NA	19.446	21.232	NA	23.376	NA	19.262	17.827	NA	NA	16.89	NA	18.034	17.798	20.864	20.341	16.641	NA	18.029	NA	17.548	19.039	19.796	15.434	17.873	18.271	16.93	NA	17.687	NA	NA	NA	NA	NA	NA	NA	NA	NA	NA	NA
B20180605sunyt_TPD_DIA_b42_13	23.559	17.106	18.811	NA	NA	NA	16.86	NA	NA	NA	18.578	19.485	NA	21.555	NA	18.745	NA	NA	NA	NA	NA	18.364	NA	18.775	NA	NA	NA	NA	NA	NA	NA	17.339	14.03	18.501	18.9	17.333	NA	17.535	NA	NA	NA	NA	NA	NA	16.095	NA	16.914	NA	NA
B20180605sunyt_TPD_DIA_b42_14	23.458	19.606	20.692	18.072	16.734	NA	NA	NA	NA	NA	19.429	20.119	NA	21.582	NA	19.74	NA	NA	NA	NA	NA	21.555	NA	20.299	NA	NA	NA	NA	NA	NA	NA	NA	17.17	19.84	20.046	18.965	NA	NA	NA	NA	NA	NA	NA	NA	18.287	NA	18.312	NA	NA
B20180605sunyt_TPD_DIA_b42_15	24.362	20.802	20.631	18.003	19.939	NA	18.277	19.504	NA	NA	20.172	21.218	NA	22.937	NA	19.61	18.095	NA	NA	NA	NA	NA	NA	20.714	NA	NA	NA	NA	NA	17.67	17.698	15.442	NA	16.915	17.666	NA	NA	NA	NA	NA	NA	NA	NA	NA	NA	NA	NA	NA	NA
B20180606sunyt_TPD_DIA_b41_1	26.484	20.435	21.8	16.98	21.004	20.533	21.704	19.644	NA	18.699	20.492	21.657	NA	26.161	NA	23.219	20.751	19.886	NA	NA	NA	20.449	16.889	22.208	NA	NA	19.151	18.705	NA	17.241	20.463	22.16	16.572	20.345	20.405	18.455	NA	15.722	NA	NA	NA	NA	NA	17.826	17.809	NA	18.786	NA	NA
B20180606sunyt_TPD_DIA_b41_2	23.782	18.053	NA	NA	18.995	NA	17.949	NA	NA	NA	20.09	19.659	NA	21.831	NA	19.36	NA	NA	NA	NA	NA	21.597	NA	18.928	19.302	NA	NA	NA	NA	NA	17.518	NA	16.335	18.274	19.452	13.861	NA	15.81	NA	NA	NA	NA	NA	17.606	19.525	17.538	NA	NA	NA
B20180606sunyt_TPD_DIA_b41_3	24.74	18.454	21.356	17.527	17.849	NA	NA	NA	NA	NA	NA	22.359	NA	22.882	NA	21.047	NA	NA	NA	NA	NA	20.493	NA	21.173	NA	NA	NA	17.255	NA	NA	NA	NA	NA	20.949	22.382	18.683	NA	NA	NA	NA	20.422	NA	NA	NA	NA	NA	NA	NA	NA
B20180606sunyt_TPD_DIA_b41_5	24.923	20.845	21.214	NA	21.605	NA	NA	19.967	NA	NA	20.683	20.735	NA	23.759	NA	20.854	18.258	19.193	NA	18.638	NA	19.524	NA	21.65	NA	17.596	18.639	18.151	NA	NA	18.475	17.117	17.202	18.961	19.349	17.1	NA	18.237	NA	NA	NA	NA	17.319	19.055	18.39	NA	19.573	NA	NA
B20180606sunyt_TPD_DIA_b41_6	24.195	NA	20.465	17.804	19.237	NA	NA	NA	NA	NA	19.478	20.996	NA	23.772	NA	20.837	NA	17.188	NA	NA	NA	22.439	NA	20.102	NA	16.217	NA	NA	NA	NA	NA	15.859	16.753	19.159	19.691	18.06	NA	19.734	NA	19.339	NA	NA	NA	18.969	21.93	NA	18.947	NA	NA
B20180606sunyt_TPD_DIA_b41_7	24.147	18.241	NA	NA	NA	NA	NA	NA	17.611	NA	20.415	20.242	NA	22.389	NA	20.203	NA	NA	NA	NA	NA	22.225	NA	NA	NA	NA	NA	NA	NA	NA	NA	NA	18.699	21.13	21.814	19.993	NA	21.158	NA	NA	NA	NA	18.359	19.189	NA	NA	NA	NA	NA
B20180606sunyt_TPD_DIA_b41_8	25.511	19.879	21.435	17.276	NA	NA	NA	NA	NA	NA	20.163	20.916	NA	23.265	NA	20.303	NA	NA	NA	NA	NA	23.108	NA	21.338	19.451	17.143	NA	18.193	NA	NA	NA	19.178	14.369	20.454	20.36	17.944	NA	NA	NA	20.546	NA	NA	16.85	16.434	21.468	17.064	17.483	NA	NA
B20180606sunyt_TPD_DIA_b41_9	26.616	20.984	21.35	19.386	23.39	NA	21.573	20.778	17.919	19.355	21.702	23.223	NA	25.435	NA	22.828	18.863	20.312	NA	NA	17.895	19.334	NA	23.129	NA	16.97	18.302	NA	NA	18.908	19.5	15.353	18.002	19.137	19.035	17.742	NA	16.336	NA	NA	NA	NA	NA	17.788	NA	NA	18.848	NA	NA
B20180606sunyt_TPD_DIA_b41_10	23.102	NA	19.324	NA	20.033	NA	19.278	NA	NA	NA	19.231	19.488	NA	22.147	NA	20.199	19.297	16.917	NA	NA	NA	14.632	NA	19.043	NA	NA	NA	17.911	NA	NA	17.68	18.773	NA	NA	16.264	15.964	NA	NA	NA	NA	NA	NA	NA	NA	NA	NA	NA	NA	NA
B20180606sunyt_TPD_DIA_b41_11	25.119	20.349	21.114	18.141	21.545	NA	19.495	19.842	NA	NA	22.138	21.549	NA	23.44	NA	20.86	18.969	18.182	NA	NA	NA	20.055	18.135	20.631	NA	18.837	NA	19.008	NA	NA	17.74	NA	16.345	19.076	19.209	17.02	NA	NA	NA	NA	NA	NA	NA	17.159	16.875	NA	19.468	NA	NA
B20180606sunyt_TPD_DIA_b41_12	23.913	18.701	20.994	NA	NA	NA	19.283	NA	16.831	NA	19.542	20.716	NA	21.843	NA	20.319	18.829	NA	NA	NA	NA	19.867	NA	19.805	NA	NA	NA	NA	NA	NA	NA	18.834	16.569	19.913	20.333	19.165	NA	NA	NA	NA	NA	NA	NA	NA	NA	NA	NA	NA	NA
B20180606sunyt_TPD_DIA_b41_13	26.338	22.201	22.426	19.208	21.484	NA	NA	20.187	NA	19.51	22.226	22.168	NA	24.875	NA	21.826	14.61	19.196	NA	NA	NA	19.105	16.359	22.394	NA	17.701	19.038	NA	NA	19.039	20.144	21.167	17.741	18.548	18.597	18.196	NA	18.4	NA	NA	NA	NA	18.078	18.531	NA	NA	17.38	NA	NA
B20180607sunyt_TPD_DIA_b40_1	22.208	17.389	NA	NA	18.106	NA	NA	NA	NA	NA	18.163	19.768	NA	21.396	NA	18.694	17.489	14.933	NA	NA	NA	19.386	NA	19.129	NA	NA	NA	NA	NA	NA	NA	17.749	17.254	19.134	18.952	17.657	17.287	18.262	NA	NA	NA	NA	16.754	16.428	18.502	NA	NA	NA	NA
B20180607sunyt_TPD_DIA_b40_2	25.34	19.506	21.471	NA	18.59	NA	NA	14.777	16.894	NA	20.765	21.997	NA	22.863	NA	20.864	16.101	NA	NA	NA	NA	21.456	NA	21.349	NA	NA	NA	16.614	NA	NA	NA	20.027	15.772	18.958	20.648	NA	NA	NA	NA	NA	NA	NA	15.662	NA	19.15	16.564	NA	NA	NA
B20180607sunyt_TPD_DIA_b40_3	21.93	16.597	17.275	NA	NA	NA	NA	NA	NA	NA	17.393	17.666	NA	20.91	NA	NA	NA	NA	NA	NA	NA	16.843	NA	NA	NA	NA	NA	NA	NA	NA	NA	18.214	NA	NA	17.466	15.358	NA	NA	NA	NA	NA	NA	NA	NA	NA	NA	NA	NA	NA
B20180607sunyt_TPD_DIA_b40_4	23.639	18.728	20.689	NA	19.514	NA	19.762	NA	NA	NA	19.431	19.636	NA	22.649	NA	19.675	18.585	17.279	NA	17.999	NA	15.476	NA	19.081	NA	NA	NA	16.863	NA	16.304	17.925	15.575	NA	NA	NA	NA	NA	NA	NA	NA	NA	NA	NA	NA	NA	NA	NA	NA	NA
B20180607sunyt_TPD_DIA_b40_5	24.657	17.5	20.204	NA	21.442	NA	20.57	18.251	NA	NA	21.87	21.05	NA	23.525	NA	20.656	18.544	18.554	NA	18.032	NA	18.68	NA	21.271	16.287	NA	NA	NA	NA	18.023	19.041	21.222	17.626	NA	19.498	17.888	NA	NA	NA	NA	NA	NA	NA	NA	NA	NA	19.963	NA	NA
B20180607sunyt_TPD_DIA_b40_6	23.812	19.609	19.516	NA	20.795	NA	NA	18.065	NA	17.736	19.848	21.111	NA	23.042	NA	19.51	NA	18.492	NA	NA	15.805	17.356	16.792	21.448	NA	18.935	NA	19.418	NA	NA	17.639	18.268	NA	16.622	17.797	15.608	NA	17.656	NA	NA	NA	NA	16.344	NA	15.248	NA	15.952	NA	NA
B20180607sunyt_TPD_DIA_b40_7	24.546	NA	20.725	NA	19	15.933	21.273	NA	17.787	NA	20.436	20.353	NA	22.985	NA	20.181	16.391	NA	NA	NA	NA	19.903	NA	24.092	NA	NA	NA	NA	NA	NA	NA	NA	16.725	20.164	19.973	18.267	NA	NA	NA	NA	NA	NA	NA	NA	18.308	NA	NA	NA	NA
B20180607sunyt_TPD_DIA_b40_8	21.979	NA	19.325	NA	17.866	NA	NA	NA	NA	NA	18.732	19.585	NA	21.367	NA	NA	19.307	NA	NA	NA	NA	16.364	NA	19.254	NA	NA	NA	NA	NA	15.501	17.904	18.243	NA	NA	18.377	NA	NA	NA	NA	NA	NA	NA	NA	NA	NA	NA	NA	NA	NA
B20180607sunyt_TPD_DIA_b40_9	24.276	NA	20.24	19.462	20.368	NA	20.729	16.914	NA	NA	20.24	21.292	NA	23.109	NA	20.992	18.891	18.076	NA	NA	15.988	18.072	NA	20.88	NA	NA	NA	NA	NA	NA	19.144	NA	16.554	18.69	18.608	17.699	NA	NA	NA	NA	NA	NA	NA	NA	NA	NA	NA	NA	NA
B20180607sunyt_TPD_DIA_b40_10	20.794	NA	18.934	NA	NA	NA	NA	NA	15.566	NA	19.12	17.708	NA	NA	NA	18.68	15.53	NA	NA	NA	NA	NA	NA	NA	NA	NA	NA	NA	NA	NA	NA	NA	16.037	18.304	19.161	16.624	NA	NA	NA	NA	NA	NA	14.562	NA	NA	NA	NA	NA	NA
B20180607sunyt_TPD_DIA_b40_11	24.36	20.321	20.19	NA	19.44	NA	NA	NA	NA	NA	20.352	20.842	NA	23.357	NA	20.963	19.348	17.524	NA	NA	NA	18.339	NA	21.385	19.19	NA	NA	17.212	NA	NA	19.013	20.332	17.05	18.492	18.57	17.162	NA	NA	NA	NA	NA	NA	17.186	16.257	17.351	NA	NA	NA	NA
B20180607sunyt_TPD_DIA_b40_12	25.926	18.804	21.782	NA	21.152	NA	21.495	19.063	NA	NA	21.286	21.97	NA	24.522	NA	22.905	19.282	19.028	17.154	NA	NA	18.19	NA	22.475	NA	19.413	18.424	19.753	NA	17.97	18.994	21.286	17.555	19.987	18.756	18.793	NA	17.03	NA	NA	NA	NA	17.977	20.126	18.29	NA	18.41	NA	NA
B20180607sunyt_TPD_DIA_b40_13	22.85	15.1	18.986	NA	NA	NA	NA	NA	NA	NA	18.964	18.898	NA	20.778	NA	19.092	NA	NA	NA	NA	NA	NA	NA	18.051	NA	NA	NA	16.29	NA	NA	NA	NA	NA	NA	19.326	16.683	NA	NA	NA	NA	NA	NA	NA	NA	NA	NA	NA	NA	NA
B20180607sunyt_TPD_DIA_b40_14	24.491	18.979	NA	NA	17.89	NA	18.104	NA	NA	NA	20.27	19.725	NA	22.336	NA	19.281	14.992	NA	NA	NA	NA	17.926	NA	20.554	NA	NA	NA	NA	NA	NA	NA	16.017	17.614	18.794	18.76	18.307	NA	16.86	NA	NA	NA	NA	17.064	17.892	NA	NA	17.927	NA	NA
B20180607sunyt_TPD_DIA_b40_15	24.569	16.881	21.125	NA	20.102	NA	NA	NA	NA	NA	21.297	21.458	NA	23.162	NA	21.436	17.073	18.744	NA	NA	NA	19.024	NA	21.429	17.55	NA	NA	15.422	NA	16.54	19.053	19.869	17.312	19.292	19.853	18.777	NA	18.569	NA	NA	NA	NA	16.987	18.243	NA	NA	NA	NA	NA
B20180608sunyt_TPD_DIA_b39_1	21.073	NA	NA	NA	NA	NA	NA	NA	NA	NA	NA	17.692	NA	20.011	NA	NA	NA	NA	NA	NA	NA	19.861	NA	17.06	NA	NA	NA	NA	NA	NA	NA	NA	NA	NA	NA	16.521	NA	NA	NA	NA	NA	NA	16.772	17.798	20.436	NA	NA	NA	NA
B20180608sunyt_TPD_DIA_b39_2	23.787	NA	19.177	NA	NA	NA	NA	NA	NA	NA	20.444	20.402	NA	22.601	NA	20.195	15.204	17.765	NA	NA	14.404	17.71	16.162	20.799	NA	16.157	NA	17.339	NA	17.11	18.109	18.02	15.143	17.45	18.164	16.996	NA	16.913	NA	NA	NA	NA	16.012	16.006	15.029	NA	NA	NA	NA
B20180608sunyt_TPD_DIA_b39_3	24.412	18.853	20.195	NA	17.776	NA	NA	NA	NA	NA	20.624	20.378	NA	22.755	NA	19.457	18.385	15.841	NA	NA	NA	17.039	NA	20.221	NA	NA	NA	NA	NA	NA	18.176	NA	NA	18.406	17.843	16.808	NA	NA	NA	NA	NA	NA	NA	NA	NA	NA	NA	NA	NA
B20180608sunyt_TPD_DIA_b39_4	22.065	20.289	18.061	NA	NA	NA	NA	NA	NA	NA	18.665	19.66	NA	20.577	NA	17.158	NA	NA	NA	NA	NA	NA	NA	19.291	NA	NA	NA	NA	NA	NA	NA	NA	NA	NA	NA	NA	NA	NA	NA	NA	NA	NA	NA	NA	NA	NA	NA	NA	NA
B20180608sunyt_TPD_DIA_b39_5	22.454	18.055	NA	NA	18.804	NA	NA	NA	NA	NA	17.589	19.071	NA	21.068	NA	19.416	NA	NA	NA	NA	NA	16.904	NA	18.291	NA	NA	NA	NA	NA	13.761	17.012	17.939	NA	NA	18.007	16.477	NA	NA	NA	NA	NA	NA	NA	NA	NA	NA	NA	NA	NA
B20180608sunyt_TPD_DIA_b39_6	22.468	NA	19.002	NA	16.046	NA	NA	NA	NA	NA	19.013	19.637	NA	20.728	NA	NA	NA	NA	NA	NA	NA	NA	NA	19.637	18.982	NA	NA	NA	NA	NA	NA	NA	NA	NA	18.294	NA	NA	NA	NA	NA	NA	NA	NA	NA	NA	NA	NA	NA	NA
B20180608sunyt_TPD_DIA_b39_7	25.428	19.631	21.373	NA	NA	NA	NA	NA	NA	NA	21.963	21.277	NA	23.614	NA	22.058	NA	NA	NA	NA	NA	20.113	NA	22.383	NA	NA	NA	NA	NA	NA	NA	20.27	NA	20.718	20.278	19.444	NA	17.543	NA	20.241	NA	NA	NA	NA	NA	NA	NA	NA	NA
B20180608sunyt_TPD_DIA_b39_8	23.705	NA	18.908	NA	NA	NA	NA	NA	NA	NA	20.275	20.289	NA	22.35	NA	20.392	NA	NA	NA	NA	NA	18.467	NA	20.867	NA	NA	NA	NA	NA	NA	NA	20.101	16.929	18.77	18.406	17.211	NA	NA	NA	NA	NA	NA	NA	NA	NA	NA	NA	NA	NA
B20180608sunyt_TPD_DIA_b39_9	23.233	19.146	19.578	NA	15.217	NA	NA	NA	NA	NA	19.383	20.426	NA	21.877	NA	20.084	17.326	NA	NA	NA	12.976	16.459	NA	18.736	NA	NA	NA	NA	NA	15.57	17.834	18.434	NA	NA	16.986	16.731	NA	NA	NA	NA	NA	NA	NA	NA	NA	NA	NA	NA	NA
B20180608sunyt_TPD_DIA_b39_10	22.946	NA	19.867	NA	NA	NA	NA	NA	NA	NA	19.307	20.2	NA	22.484	NA	17.509	16.943	17.694	NA	NA	NA	17.756	17.155	20.279	NA	NA	NA	NA	NA	NA	NA	NA	16.954	17.017	18.909	17.717	NA	16.973	NA	NA	NA	NA	16.359	NA	15.375	NA	NA	NA	NA
B20180608sunyt_TPD_DIA_b39_11	22.505	18.499	NA	NA	17.836	NA	17.657	NA	NA	NA	19.251	18.35	NA	21.584	NA	18.912	17.727	NA	NA	NA	NA	16.173	NA	18.609	NA	NA	NA	18.12	NA	NA	18.341	19.115	NA	17.687	NA	NA	NA	NA	NA	NA	NA	NA	NA	16.228	NA	NA	NA	NA	NA
B20180608sunyt_TPD_DIA_b39_12	22.245	17.327	19.783	NA	19.065	NA	NA	17.927	NA	NA	19.299	19.833	NA	21.342	NA	19.311	17.051	NA	NA	NA	NA	18.125	NA	19.432	NA	NA	NA	NA	NA	NA	17.476	19.072	16.942	17.849	19.002	16.827	NA	17.548	NA	NA	NA	NA	16.147	17.72	16.615	NA	NA	NA	NA
B20180608sunyt_TPD_DIA_b39_13	23.246	NA	NA	NA	18.241	NA	18.15	17.849	NA	NA	19.165	19.326	NA	21.725	NA	20.435	16.002	17.549	NA	NA	NA	18.274	NA	19.706	NA	NA	NA	NA	NA	NA	18.384	19.01	NA	NA	NA	NA	NA	NA	NA	NA	NA	NA	NA	NA	NA	NA	NA	NA	NA
B20180608sunyt_TPD_DIA_b39_14	25.374	22.396	21.951	NA	21.775	NA	21.755	20.408	NA	19.348	20.923	22.13	NA	24.221	NA	21.647	18.306	19.621	NA	18.316	16.674	NA	16.502	21.855	19.953	NA	18.82	18.932	NA	18.724	20.258	22.111	NA	NA	18.181	NA	NA	NA	NA	NA	NA	NA	NA	NA	NA	NA	NA	NA	NA
B20180608sunyt_TPD_DIA_b39_15	23.435	18.261	19.54	19.497	19.567	NA	19.555	17.633	NA	NA	20.803	20.997	NA	22.314	NA	20.539	17.118	NA	NA	NA	NA	19.205	15.795	19.942	NA	NA	17.059	NA	NA	17.204	18.152	NA	15.432	17.943	17.496	17.76	NA	16.656	NA	NA	NA	NA	17.086	17.882	19.113	NA	NA	NA	NA
B20180609sunyt_TPD_DIA_b19_1	25.053	19.036	19.836	18.696	20.599	NA	NA	NA	NA	NA	21.051	21.457	NA	23.415	NA	21.413	16.848	NA	NA	NA	NA	21.623	NA	21.043	NA	NA	NA	NA	NA	18.591	NA	20.435	17.502	20.464	19.877	19.311	18.085	19.2	NA	NA	NA	NA	18.408	19.326	21.841	16.661	19.549	NA	NA
B20180609sunyt_TPD_DIA_b19_2	22.301	NA	17.73	NA	19.331	NA	NA	NA	NA	NA	18.956	19.102	NA	21.39	NA	NA	18.643	NA	NA	NA	NA	NA	NA	19.243	20.267	NA	NA	NA	NA	NA	16.747	19.261	NA	NA	18.753	NA	NA	NA	NA	NA	NA	NA	NA	NA	NA	NA	NA	NA	18.472
B20180609sunyt_TPD_DIA_b19_3	22.774	NA	NA	NA	18.798	NA	17.181	NA	NA	NA	18.301	18.955	NA	21.536	NA	18.961	19.389	NA	NA	NA	NA	16.692	NA	18.763	NA	NA	NA	NA	NA	NA	15.926	19.319	NA	NA	17.016	17.208	NA	14.237	NA	NA	NA	16.898	16.079	16.514	NA	NA	NA	NA	NA
B20180609sunyt_TPD_DIA_b19_4	24.679	19.473	20.992	NA	20.638	NA	NA	NA	NA	NA	20.513	21.191	NA	22.953	NA	20.74	17.393	18.177	NA	NA	NA	21.807	NA	21.272	NA	NA	NA	NA	NA	NA	18.046	21.124	17.276	19.047	19.457	18.179	NA	19.613	NA	NA	NA	NA	17.22	19.195	21.416	15.997	NA	NA	18.859
B20180609sunyt_TPD_DIA_b19_5	22.837	16.783	19.358	NA	NA	NA	NA	NA	NA	NA	19.206	18.466	16.508	21.167	NA	19.48	NA	NA	NA	NA	NA	16.545	NA	18.94	NA	NA	NA	NA	NA	NA	NA	18.929	NA	17.72	17.854	15.583	NA	NA	NA	NA	NA	NA	16.206	17.46	17.583	NA	NA	NA	NA
B20180609sunyt_TPD_DIA_b19_6	23.512	17.406	19.579	NA	17.878	NA	NA	NA	NA	NA	19.553	19.912	NA	22.108	NA	19.554	NA	16.306	NA	NA	NA	17.832	16.713	19.002	NA	NA	NA	NA	NA	14.767	NA	15.834	16.379	NA	17.924	16.306	NA	NA	NA	NA	NA	NA	NA	16.772	17.325	NA	NA	NA	NA
B20180609sunyt_TPD_DIA_b19_7	23.582	19.706	21.012	NA	19.947	NA	NA	16.92	NA	NA	19.536	20.849	NA	22.371	NA	20.309	17.493	19.366	NA	NA	15.912	16.856	NA	20.724	NA	NA	NA	NA	NA	17.645	18.283	NA	NA	NA	18.689	NA	NA	NA	NA	NA	NA	NA	NA	16.789	NA	NA	NA	NA	NA
B20180609sunyt_TPD_DIA_b19_8	23.471	18.96	19.243	15.846	NA	NA	NA	NA	NA	NA	19.188	19.887	NA	22.096	NA	19.815	20.052	NA	NA	NA	13.709	16.943	NA	19.717	17.015	16.9	NA	17.091	NA	NA	16.467	NA	NA	17.347	18.364	NA	NA	NA	NA	NA	NA	NA	NA	NA	NA	NA	NA	NA	NA
B20180609sunyt_TPD_DIA_b19_10	24.964	18.817	21.996	NA	19.588	NA	NA	NA	NA	NA	20.913	21.378	NA	23.468	NA	21.197	NA	NA	NA	NA	NA	22.501	NA	21.511	NA	17.918	NA	NA	NA	NA	NA	20.472	18.022	20.374	20.267	19.24	NA	NA	NA	NA	NA	NA	18.862	19.672	22.401	18.21	NA	NA	NA
B20180609sunyt_TPD_DIA_b19_11	23.397	17.127	NA	NA	20.472	NA	NA	NA	NA	NA	18.852	20.727	NA	22.166	NA	20.404	19.099	17.409	NA	NA	NA	20.309	NA	19.735	NA	NA	NA	NA	NA	NA	NA	19.908	16.6	NA	19.11	17.87	NA	NA	NA	NA	NA	NA	17.646	19.283	19.911	NA	NA	NA	NA
B20180609sunyt_TPD_DIA_b19_12	26.259	17.817	22.578	19.385	23.123	NA	23.243	19.413	NA	19.7	21.531	22.607	NA	24.845	NA	22.678	19.313	NA	19.272	18.866	16.391	16.782	NA	21.97	NA	19.506	19.766	20.618	NA	17.891	20.237	19.426	15.266	18.074	NA	17.445	NA	13.472	NA	NA	NA	NA	NA	18.167	16.337	NA	NA	NA	NA
B20180609sunyt_TPD_DIA_b19_13	22.409	18.053	NA	NA	17.404	NA	NA	NA	NA	NA	18.1	18.381	NA	21.053	NA	17.761	18.708	NA	NA	NA	NA	16.653	NA	18.087	20.423	13.762	NA	18.089	NA	NA	NA	17.968	NA	NA	15.786	NA	NA	NA	NA	NA	NA	NA	NA	NA	NA	NA	NA	NA	NA
B20180609sunyt_TPD_DIA_b19_14	24.927	19.472	20.912	NA	20.904	NA	20.533	NA	NA	NA	20.692	20.343	NA	23.775	NA	21.399	NA	17.65	NA	NA	NA	19.279	NA	20.638	NA	NA	NA	NA	NA	18.786	19.451	20.802	NA	18.703	19.36	16.965	NA	18.774	NA	NA	NA	NA	17.249	19.137	18.082	NA	NA	NA	NA
B20180609sunyt_TPD_DIA_b19_15	25.604	18.55	21.392	18.023	20.428	NA	18.498	18.372	NA	NA	20.732	21.452	NA	23.763	NA	20.462	19.175	19.323	NA	NA	NA	18.892	NA	21.31	NA	19.288	19.178	18.727	NA	NA	NA	NA	17.335	20.089	19.192	NA	NA	16.432	NA	NA	NA	NA	17.658	17.879	18.211	NA	NA	NA	NA
B20180610sunyt_TPD_DIA_b20_2	NA	NA	20.453	NA	18.916	NA	NA	NA	16.536	NA	20.395	20.525	NA	22.101	NA	20.769	19.895	18.503	NA	NA	NA	NA	NA	20.205	NA	15.812	NA	18.479	NA	16.584	19.295	18.939	15.781	NA	18.936	17.729	NA	NA	NA	NA	NA	NA	15.641	17.162	NA	NA	NA	NA	NA
B20180610sunyt_TPD_DIA_b20_3	24.67	NA	NA	18.085	19.976	NA	19.716	NA	NA	NA	20.857	21.51	NA	22.671	NA	20.972	NA	NA	NA	NA	NA	18.332	NA	20.771	19.03	19.125	NA	NA	NA	NA	NA	NA	16.235	20.518	19.554	17.911	NA	NA	NA	NA	NA	NA	17.15	NA	NA	NA	NA	NA	NA
B20180610sunyt_TPD_DIA_b20_4	21.204	NA	NA	NA	NA	NA	NA	NA	NA	NA	NA	16.967	NA	19.717	NA	17.785	NA	NA	NA	NA	NA	NA	NA	NA	19.283	NA	NA	NA	NA	NA	NA	NA	NA	NA	NA	NA	NA	NA	NA	NA	NA	NA	NA	NA	NA	NA	NA	NA	NA
B20180610sunyt_TPD_DIA_b20_5	22.066	16.942	NA	NA	NA	NA	NA	NA	15.285	NA	18.258	17.987	NA	20.318	NA	NA	19.192	NA	NA	NA	NA	17.912	NA	17.933	NA	NA	NA	NA	NA	NA	NA	18.051	16.207	NA	NA	16.502	NA	NA	NA	NA	NA	NA	16.517	17.613	16.204	NA	NA	NA	NA
B20180610sunyt_TPD_DIA_b20_6	24.141	16.327	19.231	NA	20.576	NA	20.986	16.97	NA	NA	20.153	20.358	NA	23.098	NA	20.744	16.656	NA	16.832	NA	NA	17.683	NA	20.158	NA	NA	NA	NA	NA	NA	NA	14.683	16.337	19.387	18.67	17.084	NA	16.489	NA	NA	NA	NA	17.826	19.773	16.627	NA	NA	NA	NA
B20180610sunyt_TPD_DIA_b20_7	23.097	18.2	NA	18.033	19.652	NA	19.446	NA	NA	NA	19.287	19.504	NA	22.031	NA	19.947	17.839	16.767	NA	NA	14.723	17.689	NA	19.854	NA	NA	NA	NA	NA	16.704	NA	NA	17.967	18.505	18.658	17.372	NA	NA	NA	NA	NA	17.687	17.073	18.982	16.701	NA	NA	NA	NA
B20180610sunyt_TPD_DIA_b20_8	24.404	18.019	NA	15.828	21.918	NA	NA	NA	NA	14.175	19.004	21.568	NA	22.886	NA	20.161	NA	18.458	17.107	NA	NA	16.905	NA	20.864	NA	NA	NA	17.211	NA	16.513	NA	18.935	NA	19.911	19.297	NA	NA	NA	NA	NA	NA	NA	16.214	17.111	17.448	NA	18.587	NA	NA
B20180610sunyt_TPD_DIA_b20_9	24.263	NA	NA	NA	NA	NA	15.987	NA	20.806	NA	NA	20.069	NA	22.156	NA	19.387	NA	NA	NA	NA	NA	21.257	NA	20.65	NA	NA	NA	NA	NA	NA	NA	18.425	17.213	19.38	20.475	NA	NA	NA	NA	NA	NA	NA	16.952	18.429	20.966	NA	NA	NA	NA
B20180610sunyt_TPD_DIA_b20_10	23.894	NA	18.719	NA	18.667	NA	19.699	NA	NA	NA	19.426	19.691	NA	22.404	NA	20.063	16.974	NA	NA	NA	NA	17.53	NA	20.428	NA	15.407	NA	NA	NA	NA	NA	18.829	16.499	18.786	18.231	18.216	NA	NA	18.951	NA	NA	NA	16.897	16.251	NA	NA	18.671	NA	NA
B20180610sunyt_TPD_DIA_b20_11	24.791	20.75	20.928	18.628	19.381	NA	21.91	NA	NA	NA	21.907	19.939	NA	24.005	15.789	21.958	NA	18.315	18.839	18.525	15.06	17.835	15.099	21.194	NA	18.331	NA	19.757	NA	NA	20.263	20.651	15.971	17.622	18.237	17.224	NA	NA	NA	NA	NA	NA	17.685	19.028	NA	NA	NA	NA	NA
B20180610sunyt_TPD_DIA_b20_12	NA	NA	NA	NA	NA	NA	NA	NA	20.764	NA	NA	15.316	NA	NA	NA	NA	NA	20.542	NA	NA	16.692	NA	NA	NA	NA	NA	NA	NA	NA	NA	NA	NA	17.225	NA	20.328	NA	NA	NA	NA	NA	NA	NA	NA	NA	NA	NA	NA	NA	NA
B20180610sunyt_TPD_DIA_b20_13	25.088	21.291	21.621	18.087	21.135	NA	22.805	17.766	NA	18.458	20.342	20.332	NA	24.597	NA	22.25	20.175	18.58	16.722	19.093	NA	18.037	NA	22.141	NA	15.312	NA	NA	NA	18.221	19.678	16.796	16.393	19.406	18.12	16.837	NA	17.326	NA	NA	NA	17.964	17.828	19.647	18.377	NA	19.957	NA	NA
B20180610sunyt_TPD_DIA_b20_14	22.825	NA	18.02	NA	NA	NA	NA	NA	NA	NA	17.965	14.177	NA	21.234	NA	19.468	NA	NA	NA	NA	NA	20.959	NA	17.899	NA	NA	NA	NA	NA	NA	NA	NA	16.696	20.211	18.797	16.906	NA	16.754	NA	NA	19.526	NA	18.361	20.676	21.211	16.445	19.54	NA	NA
B20180612sunyt_TPD_DIA_b48_1	21.324	16.718	NA	NA	NA	NA	NA	NA	NA	NA	18.506	18.781	NA	19.399	NA	NA	NA	NA	NA	NA	NA	18.249	NA	18.131	NA	NA	NA	NA	NA	NA	NA	NA	NA	20.821	20.075	16.869	NA	NA	NA	NA	NA	NA	NA	18.531	NA	15.853	17.609	NA	NA
B20180612sunyt_TPD_DIA_b48_2	23.295	NA	19.374	NA	NA	NA	NA	NA	NA	NA	NA	NA	NA	21.418	NA	18.378	NA	NA	NA	NA	NA	21.701	NA	19.546	NA	NA	NA	NA	NA	NA	NA	19.021	18.085	20.808	20.386	19.43	NA	19.699	17.881	NA	NA	NA	18.831	17.746	20.188	16.85	20.258	NA	NA
B20180612sunyt_TPD_DIA_b48_3	24.567	19.392	20.281	NA	17.642	NA	17.889	NA	NA	NA	19.905	20.67	NA	22.414	NA	20.249	NA	NA	NA	NA	NA	17.597	NA	20.456	NA	NA	NA	NA	NA	NA	NA	19.693	NA	19.305	18.798	NA	NA	NA	NA	NA	NA	NA	NA	15.058	NA	NA	NA	NA	NA
B20180612sunyt_TPD_DIA_b48_5	23.37	NA	18.759	NA	NA	NA	NA	NA	NA	NA	19.543	19.06	NA	21.516	NA	NA	18.759	NA	NA	NA	NA	15.651	NA	18.82	NA	NA	NA	NA	NA	NA	NA	18.323	NA	14.964	NA	NA	NA	NA	NA	NA	NA	NA	NA	NA	NA	NA	NA	NA	NA
B20180612sunyt_TPD_DIA_b48_6	25.353	18.337	20.877	NA	20.376	NA	19.295	16.931	NA	NA	21.401	20.783	NA	23.682	NA	21.446	NA	NA	NA	NA	NA	19.658	NA	21.419	NA	NA	NA	NA	NA	NA	17.876	21.428	17.229	19.435	18.641	18.618	NA	19.13	NA	NA	NA	NA	17.862	17.864	17.618	NA	18.558	NA	NA
B20180612sunyt_TPD_DIA_b48_7	22.138	NA	18.223	NA	NA	NA	NA	NA	NA	NA	NA	18.246	NA	18.959	NA	NA	NA	NA	NA	NA	NA	20.679	NA	NA	NA	NA	NA	NA	NA	NA	NA	NA	14.554	20.318	20.004	19.345	NA	16.351	NA	NA	NA	NA	NA	NA	NA	NA	17.739	NA	NA
B20180612sunyt_TPD_DIA_b48_8	22.962	NA	19.258	NA	17.233	NA	NA	NA	NA	NA	NA	18.864	NA	21.644	NA	NA	19.15	NA	NA	NA	NA	21.152	NA	NA	NA	NA	NA	NA	NA	NA	NA	NA	17.195	19.605	20.931	18.237	NA	19.417	NA	NA	NA	NA	17.586	17.558	20.417	NA	NA	NA	NA
B20180612sunyt_TPD_DIA_b48_9	23.37	NA	19.273	NA	19.183	NA	NA	15.421	NA	NA	19.867	19.467	NA	22.27	NA	NA	16.782	NA	NA	NA	NA	17.461	14.744	20.195	NA	NA	NA	NA	NA	15.508	17.694	19.354	NA	17.407	17.271	NA	NA	NA	NA	NA	NA	NA	NA	NA	NA	NA	NA	NA	NA
B20180612sunyt_TPD_DIA_b48_10	25.292	20.562	20.896	18.146	19.81	NA	20.053	NA	NA	17.715	20.952	21.041	NA	24.069	NA	20.784	19.232	17.434	NA	NA	NA	17.84	NA	21.474	NA	NA	NA	NA	NA	NA	17.628	NA	NA	18.365	NA	17.554	NA	17.024	NA	NA	NA	NA	16.825	17.164	NA	NA	NA	NA	NA
B20180612sunyt_TPD_DIA_b48_11	24.992	18.21	20.908	18.792	19.303	NA	NA	NA	NA	NA	20.246	21.481	NA	23.69	NA	NA	NA	18.093	NA	NA	NA	19.367	NA	21.431	NA	NA	NA	16.136	NA	NA	NA	19.222	NA	20.642	20.428	18.79	NA	18.317	NA	NA	NA	NA	NA	NA	NA	NA	20.098	NA	NA
B20180612sunyt_TPD_DIA_b48_12	23.352	17.765	19.807	NA	17.909	NA	NA	NA	NA	NA	17.986	19.99	NA	21.118	NA	19.613	18.647	NA	NA	NA	NA	17.555	NA	18.337	NA	NA	NA	NA	NA	NA	NA	18.173	14.79	19.409	18.589	18.293	NA	16.875	NA	NA	NA	NA	NA	NA	NA	NA	18.158	NA	NA
B20180612sunyt_TPD_DIA_b48_13	22.86	NA	20.121	NA	NA	NA	NA	NA	NA	NA	19.076	19.805	NA	21.455	NA	NA	NA	NA	NA	NA	NA	NA	NA	19.75	NA	NA	NA	NA	NA	NA	NA	19.288	15.201	17.004	NA	16.658	NA	NA	NA	NA	NA	NA	NA	NA	NA	NA	NA	NA	NA
B20180612sunyt_TPD_DIA_b48_14	23.362	20.43	20.215	16.131	NA	NA	NA	NA	NA	NA	20.308	20.128	NA	21.89	NA	NA	16.928	NA	NA	NA	15.671	16.258	NA	19.377	NA	NA	NA	NA	NA	NA	NA	18.627	NA	NA	17.953	NA	NA	NA	NA	NA	NA	NA	NA	NA	NA	NA	NA	NA	NA
B20180612sunyt_TPD_DIA_b48_15	22.759	NA	18.92	NA	NA	NA	NA	NA	NA	NA	18.882	18.658	NA	20.87	NA	16.752	18.428	NA	NA	NA	NA	17.133	NA	19.478	NA	NA	NA	NA	NA	NA	NA	NA	NA	17.683	18.228	16.63	NA	12.436	NA	NA	NA	NA	NA	NA	NA	NA	NA	NA	NA
B20180612sunyt_TPD_DIA_b49_1	22.529	15.256	18.717	NA	NA	NA	NA	NA	NA	NA	19.499	19.119	NA	20.812	NA	18.596	NA	15.108	NA	NA	NA	17.738	15.14	17.912	NA	NA	NA	NA	NA	NA	NA	NA	NA	NA	18.273	16.715	NA	NA	NA	NA	NA	NA	NA	NA	NA	NA	NA	NA	NA
B20180612sunyt_TPD_DIA_b49_2	24.455	21.038	20.435	NA	20.28	NA	19.195	NA	NA	NA	19.591	21.479	NA	23.743	NA	21.159	18.378	NA	NA	17.95	NA	18.765	NA	21.713	NA	NA	NA	NA	NA	NA	NA	17.243	17.379	19.627	18.004	18.631	NA	16.949	NA	NA	NA	NA	17.875	17.564	16.993	NA	NA	NA	NA
B20180612sunyt_TPD_DIA_b49_3	23.641	17.111	17.796	NA	19.178	NA	NA	NA	NA	NA	19.617	19.659	NA	22.804	NA	19.967	17.858	15.894	NA	NA	NA	18.604	NA	20.485	NA	NA	NA	NA	NA	NA	NA	18.557	17.335	19.702	19.841	17.745	NA	17.249	NA	NA	NA	NA	18.038	18.219	19.546	NA	NA	NA	NA
B20180612sunyt_TPD_DIA_b49_4	22.187	NA	19.05	NA	NA	NA	NA	NA	NA	NA	18.742	18.044	NA	NA	NA	19.62	17.021	NA	NA	NA	NA	NA	NA	19.292	NA	NA	NA	NA	NA	NA	NA	15.194	14.495	18.269	18.833	17.194	NA	16.093	NA	NA	NA	NA	15.477	NA	NA	NA	NA	NA	NA
B20180612sunyt_TPD_DIA_b49_5	24.084	NA	19.383	18.079	20.373	NA	NA	18.315	NA	NA	19.991	20.684	NA	23.055	NA	20.068	19.549	17.558	NA	NA	14.641	17.799	NA	21.603	NA	NA	NA	NA	NA	15.781	17.843	NA	NA	NA	18.225	16.172	NA	NA	NA	NA	NA	NA	NA	NA	NA	NA	NA	NA	NA
B20180612sunyt_TPD_DIA_b49_6	23.846	16.438	19.156	NA	20.452	NA	NA	18.47	NA	NA	20.439	19.444	NA	22.872	NA	20.673	17.236	17.782	NA	18.113	NA	NA	16.662	20.942	17.381	NA	NA	NA	NA	15.908	18.389	16.967	NA	16.612	18.022	15.773	NA	NA	NA	NA	NA	NA	NA	NA	NA	NA	NA	NA	NA
B20180612sunyt_TPD_DIA_b49_7	24.172	NA	20.555	17.709	NA	NA	NA	NA	NA	NA	19.118	20.998	NA	21.753	NA	19.292	NA	NA	NA	NA	NA	22.234	NA	20.299	NA	NA	NA	NA	NA	NA	NA	19.024	17.173	21.706	20.005	20.021	NA	19.707	NA	22.487	21.558	NA	18.138	17.449	21.384	NA	18.148	NA	NA
B20180612sunyt_TPD_DIA_b49_8	NA	NA	NA	NA	NA	NA	NA	NA	NA	NA	18.383	NA	NA	NA	NA	NA	19.799	NA	NA	NA	NA	NA	NA	18.545	NA	NA	NA	NA	NA	NA	NA	NA	NA	NA	18.763	14.43	NA	NA	NA	NA	NA	NA	NA	NA	NA	NA	NA	NA	NA
B20180612sunyt_TPD_DIA_b49_9	24.483	18.824	NA	NA	NA	NA	20.209	NA	NA	NA	19.139	18.869	NA	22.507	NA	19.527	NA	NA	NA	NA	NA	17.826	NA	20.272	NA	NA	NA	NA	NA	16.048	17.806	19.254	15.857	19.716	NA	17.52	20.938	NA	NA	NA	NA	NA	17.145	18.149	17.814	NA	NA	NA	NA
B20180612sunyt_TPD_DIA_b49_10	24.981	17.739	20.68	17.563	20.498	NA	NA	17.15	NA	NA	21.05	21.075	NA	24.064	NA	20.863	NA	17.894	NA	NA	17.186	18.514	NA	21.094	NA	NA	NA	NA	NA	16.978	17.919	16.698	NA	18.317	19.052	17.838	NA	NA	NA	NA	NA	NA	NA	NA	NA	NA	NA	NA	NA
B20180612sunyt_TPD_DIA_b49_11	21.675	19.241	NA	NA	NA	NA	NA	NA	NA	NA	17.5	18.26	NA	20.554	NA	NA	NA	NA	NA	NA	NA	19.018	14.621	18.593	NA	NA	NA	NA	NA	NA	NA	NA	15.319	NA	18.338	15.853	NA	15.816	NA	NA	NA	NA	15.49	NA	19.362	NA	NA	NA	NA
B20180612sunyt_TPD_DIA_b49_12	24.426	21.489	21.18	18.957	NA	NA	NA	NA	NA	NA	19.382	21.324	NA	22.712	NA	20.271	NA	NA	NA	NA	NA	17.313	NA	20.7	NA	NA	NA	NA	NA	NA	NA	NA	17.81	20.569	19.176	NA	NA	16.934	NA	NA	NA	NA	17.179	NA	NA	NA	15.906	NA	NA
B20180612sunyt_TPD_DIA_b49_13	23.658	NA	19.83	NA	NA	NA	19.126	NA	NA	NA	20.102	NA	NA	21.823	NA	18.959	NA	NA	NA	NA	NA	NA	NA	20.68	NA	15.425	NA	NA	NA	NA	NA	17.117	NA	17.345	NA	NA	NA	NA	NA	NA	NA	NA	NA	NA	NA	NA	NA	NA	NA
B20180612sunyt_TPD_DIA_b49_15	23.36	17.549	NA	NA	NA	NA	NA	NA	NA	NA	18.612	17.212	NA	21.778	NA	NA	18.722	NA	NA	NA	NA	20.553	NA	19.941	NA	NA	NA	NA	NA	NA	NA	18.102	15.778	18.732	NA	17.678	NA	18.4	NA	NA	NA	NA	16.742	NA	18.277	NA	NA	NA	NA
B20180613sunyt_TPD_DIA_b43_1	23.402	18.338	19.704	NA	19.003	NA	NA	NA	NA	NA	19.451	19.38	NA	22.833	NA	18.534	18.166	NA	NA	NA	NA	18.218	NA	19.532	NA	NA	NA	NA	NA	NA	NA	18.625	NA	17.663	18.447	NA	NA	17.6	NA	NA	NA	NA	NA	NA	NA	NA	NA	NA	NA
B20180613sunyt_TPD_DIA_b43_2	22.64	NA	19.349	NA	19.928	NA	NA	NA	NA	NA	18.533	19.948	NA	21.77	NA	NA	NA	16.67	NA	NA	NA	NA	NA	18.091	NA	NA	NA	NA	NA	16.74	17.947	18.727	NA	NA	NA	NA	NA	NA	NA	NA	NA	NA	NA	NA	NA	NA	NA	NA	NA
B20180613sunyt_TPD_DIA_b43_3	24.338	NA	20.465	NA	19.122	NA	NA	NA	NA	NA	21.196	20.6	NA	22.666	NA	20.544	NA	NA	NA	NA	NA	19.499	NA	20.304	NA	17.517	19.343	17.548	NA	NA	NA	19.846	17.982	20.015	20.111	18.219	NA	18.517	NA	NA	NA	NA	18.009	17.6	18.476	NA	19.141	NA	NA
B20180613sunyt_TPD_DIA_b43_4	24.184	NA	20.076	NA	19.955	NA	NA	NA	17.278	NA	NA	19.51	NA	22.454	NA	20.352	NA	NA	NA	NA	NA	19.9	NA	20.188	NA	NA	NA	NA	NA	15.813	NA	18.196	17.646	19.402	20.435	18.607	NA	19.588	NA	NA	NA	NA	16.42	18.283	17.308	NA	NA	NA	NA
B20180613sunyt_TPD_DIA_b43_5	24.341	20.601	20.284	18.832	NA	NA	21.466	NA	NA	NA	20.019	20.426	NA	23.634	NA	18.413	17.639	NA	NA	17.005	NA	16.931	NA	21.609	NA	NA	NA	NA	NA	16.825	18.28	19.339	15.261	NA	NA	17.063	18.059	17.485	NA	NA	NA	NA	15.733	NA	16.703	NA	NA	NA	NA
B20180613sunyt_TPD_DIA_b43_6	24.264	19.075	21.346	NA	19.682	NA	NA	NA	NA	NA	20.39	21.016	NA	23.221	NA	19.214	16.308	19.138	NA	18.268	NA	NA	NA	20.261	NA	NA	16.514	NA	NA	17.244	18.283	NA	NA	17.819	NA	NA	NA	NA	NA	NA	NA	NA	NA	NA	NA	NA	NA	NA	NA
B20180613sunyt_TPD_DIA_b43_7	24.33	18.259	19.571	NA	18.408	NA	NA	NA	NA	NA	19.838	19.761	NA	22.627	NA	NA	18.12	17.762	NA	NA	NA	18.715	NA	20.652	NA	NA	NA	NA	NA	15.807	NA	18.837	NA	18.244	17.236	16.418	NA	17.286	NA	NA	NA	NA	NA	NA	16.903	NA	NA	NA	NA
B20180613sunyt_TPD_DIA_b43_8	21.95	NA	18.438	NA	NA	NA	NA	NA	NA	NA	18.871	18.548	NA	20.647	NA	NA	18.868	NA	NA	NA	NA	NA	NA	NA	NA	NA	NA	NA	NA	NA	NA	18.449	NA	NA	NA	NA	NA	NA	NA	NA	NA	NA	NA	NA	NA	NA	NA	NA	NA
B20180613sunyt_TPD_DIA_b43_9	22.465	NA	19.244	NA	NA	NA	NA	NA	NA	NA	18.573	19.762	NA	22.078	NA	NA	18.482	16.935	NA	NA	NA	15.905	NA	19.616	NA	NA	NA	NA	NA	NA	NA	17.14	NA	17.966	NA	NA	NA	NA	NA	NA	NA	NA	NA	NA	NA	NA	NA	NA	NA
B20180613sunyt_TPD_DIA_b43_10	24.984	NA	20.116	NA	21.562	NA	NA	18.666	NA	NA	20.7	21.573	NA	24.752	NA	NA	19.095	NA	NA	17.381	NA	18.679	18.114	21.662	20.474	NA	NA	NA	NA	18.871	20.233	21.316	16.33	18.686	18.3	17.273	NA	18.312	NA	NA	NA	NA	NA	NA	NA	NA	18.363	NA	NA
B20180613sunyt_TPD_DIA_b43_11	23.176	NA	19.368	NA	18.56	NA	NA	NA	NA	NA	19.274	19.851	NA	22.57	NA	NA	18.102	NA	NA	NA	NA	16.696	NA	19.769	NA	NA	NA	NA	NA	NA	18.647	NA	NA	NA	NA	NA	NA	NA	NA	NA	NA	NA	NA	NA	NA	NA	NA	NA	NA
B20180613sunyt_TPD_DIA_b43_12	25.352	19.642	22.479	18.906	19.217	NA	17.977	NA	NA	NA	20.813	21.888	NA	24.38	NA	22.602	18.344	NA	NA	NA	NA	13.371	NA	21.864	NA	17.052	NA	NA	NA	NA	NA	NA	16.763	20.766	20.104	19.256	NA	17.827	NA	18.947	NA	NA	17.863	NA	17.665	NA	20.003	NA	NA
B20180613sunyt_TPD_DIA_b43_13	24.527	17.562	20.086	NA	NA	NA	19.699	NA	NA	NA	20.201	20.776	NA	23.124	NA	20.525	NA	NA	NA	NA	NA	NA	NA	21.215	NA	NA	NA	NA	NA	16.981	NA	19.835	14.777	NA	18.219	NA	NA	NA	NA	NA	NA	NA	NA	NA	NA	NA	NA	NA	NA
B20180613sunyt_TPD_DIA_b43_14	24.217	NA	20.321	NA	NA	NA	NA	NA	NA	NA	21.126	19.295	NA	22.689	NA	19.649	NA	NA	NA	NA	NA	22.774	NA	20.422	NA	NA	NA	NA	NA	NA	NA	18.395	NA	20.607	20.392	19.256	NA	19.296	NA	20.95	NA	NA	NA	19.444	22.48	18.58	NA	NA	NA
B20180613sunyt_TPD_DIA_b43_15	24.679	17.244	20.612	19.445	21.698	NA	19.91	18.264	NA	19.079	20.172	21.267	NA	23.714	NA	20.047	17.626	18.743	NA	NA	15.758	18.166	16.839	21.107	19.039	NA	17.895	NA	NA	NA	19.236	NA	16.518	18.887	18.04	17.339	NA	NA	NA	NA	NA	NA	NA	18.355	17.382	NA	19.078	NA	NA
B20180615sunyt_TPD_DIA_b44_1	22.085	NA	18.085	NA	18.22	NA	NA	NA	NA	NA	17.499	19.024	NA	20.849	NA	NA	18.304	NA	NA	NA	NA	19.946	NA	NA	NA	NA	NA	NA	NA	NA	NA	NA	NA	17.063	18.21	17.091	NA	17.57	NA	NA	NA	NA	NA	NA	19.207	NA	NA	NA	NA
B20180615sunyt_TPD_DIA_b44_2	24.455	19.167	20.631	NA	19.962	NA	18.408	NA	NA	NA	18.664	20.393	NA	23.19	NA	20.22	18.756	NA	NA	NA	NA	19.705	NA	20.11	NA	NA	NA	NA	NA	17.889	NA	19.464	NA	19.658	20.332	19.062	17.683	19.649	NA	NA	NA	NA	15.678	NA	17.986	NA	20.433	NA	NA
B20180615sunyt_TPD_DIA_b44_3	23.054	NA	NA	NA	20.241	NA	19.599	NA	NA	NA	NA	20.077	NA	21.828	NA	18.161	NA	NA	NA	NA	NA	19.996	NA	NA	NA	NA	NA	NA	NA	NA	18.34	19.008	NA	20.951	19.779	17.755	NA	19.108	NA	NA	19.906	NA	17.855	22.242	19.204	NA	19.718	18.51	NA
B20180615sunyt_TPD_DIA_b44_4	22.412	NA	17.827	NA	NA	NA	NA	NA	NA	NA	17.766	19.431	NA	21.16	NA	NA	18.536	NA	NA	NA	NA	NA	NA	15.817	NA	NA	NA	NA	NA	NA	17.083	NA	NA	NA	NA	NA	NA	NA	NA	NA	NA	NA	NA	NA	NA	NA	NA	NA	NA
B20180615sunyt_TPD_DIA_b44_5	24.756	NA	21.059	NA	20.108	NA	NA	NA	NA	NA	21.434	21.208	NA	23.123	NA	20.336	16.861	NA	NA	NA	NA	17.331	NA	21.216	NA	NA	NA	16.129	NA	16.439	18.267	19.769	16.403	19.282	19.563	17.99	NA	18.311	NA	NA	NA	NA	16.517	17.689	NA	NA	NA	NA	NA
B20180615sunyt_TPD_DIA_b44_6	22.89	18.306	19.086	NA	18.94	NA	NA	NA	NA	NA	19.538	19.05	NA	21.374	NA	NA	17.346	17.192	NA	NA	NA	17.554	NA	18.947	NA	NA	NA	NA	NA	16.113	NA	18.89	15.602	NA	18.152	16.376	NA	16.292	NA	NA	NA	NA	NA	NA	NA	NA	NA	NA	NA
B20180615sunyt_TPD_DIA_b44_7	26.187	20.295	22.375	19.141	21.89	NA	21.22	19.907	NA	19.927	21.686	22.047	NA	25.264	NA	21.873	19.513	NA	NA	NA	17.325	20.925	NA	22.529	NA	19.056	19.865	18.257	NA	17.847	20.457	18.66	16.608	20.22	19.087	19.042	NA	16.979	NA	NA	NA	NA	18.37	18.496	19.694	NA	19.514	NA	NA
B20180615sunyt_TPD_DIA_b44_8	23.037	NA	19.744	NA	19.972	NA	NA	NA	NA	NA	18.703	20.121	NA	22.138	NA	NA	18.56	NA	NA	NA	NA	17.2	NA	18.397	NA	NA	NA	NA	NA	17.382	18.283	19.128	NA	NA	NA	NA	NA	NA	NA	NA	NA	NA	NA	NA	NA	NA	NA	NA	NA
B20180615sunyt_TPD_DIA_b44_9	25.783	NA	22.674	NA	21.652	NA	NA	NA	16.372	NA	21.24	22.527	NA	23.285	NA	20.952	NA	NA	NA	NA	NA	22.405	17.748	22.152	NA	NA	NA	NA	NA	NA	NA	NA	NA	21.24	21.585	17.473	NA	19.71	NA	21.367	NA	NA	NA	NA	20.627	19.917	NA	NA	NA
B20180615sunyt_TPD_DIA_b44_10	24.559	19.288	20.813	16.668	19.898	NA	NA	NA	NA	NA	20.892	21.006	NA	23.2	NA	19.308	NA	NA	NA	NA	NA	21.937	NA	20.506	NA	NA	NA	NA	NA	NA	NA	17.467	16.701	19.795	19.605	18.1	19.233	19.035	NA	NA	NA	NA	18.332	18.564	22.301	NA	NA	NA	NA
B20180615sunyt_TPD_DIA_b44_11	NA	NA	17.867	NA	NA	NA	NA	NA	NA	NA	17.822	NA	NA	NA	NA	NA	16.023	NA	NA	NA	NA	18.213	NA	NA	NA	NA	NA	NA	NA	NA	NA	NA	NA	17.553	NA	16.327	NA	NA	NA	NA	NA	NA	NA	16.835	NA	NA	NA	NA	NA
B20180615sunyt_TPD_DIA_b44_12	21.255	NA	17.926	NA	NA	NA	NA	NA	NA	NA	NA	16.143	NA	NA	NA	NA	14.333	NA	NA	NA	NA	17.885	NA	17.136	NA	NA	NA	NA	NA	NA	NA	NA	NA	16.931	18.123	16.656	NA	17.358	NA	NA	NA	NA	NA	17.198	NA	NA	NA	NA	NA
B20180615sunyt_TPD_DIA_b44_13	24.993	NA	21.249	18.816	20.928	NA	NA	NA	NA	18.233	20.533	21.394	NA	23.523	NA	20.746	20.696	NA	NA	NA	NA	19.566	NA	22.473	NA	NA	NA	18.809	NA	NA	18.898	19.975	17.641	19.363	19.578	18.909	NA	18.961	NA	NA	NA	NA	17.512	18.277	NA	NA	18.561	NA	NA
B20180615sunyt_TPD_DIA_b44_14	25.421	22.145	21.917	NA	19.801	NA	NA	NA	NA	NA	21.487	21.648	NA	24.954	NA	19.536	18.31	NA	NA	NA	NA	NA	NA	22.664	NA	NA	NA	NA	NA	NA	NA	19.196	NA	20.702	21.214	19.637	NA	NA	NA	18.577	NA	NA	17.867	NA	19.197	NA	NA	NA	NA
B20180615sunyt_TPD_DIA_b44_15	24.218	17.874	19.685	NA	16.107	NA	NA	NA	NA	NA	20.1	17.313	NA	22.064	NA	18.465	NA	NA	NA	NA	NA	21.124	NA	19.975	NA	NA	NA	NA	NA	NA	19.176	19.254	18.225	21.016	20.484	19.445	NA	18.801	NA	NA	NA	NA	17.872	18.596	17.308	NA	19.472	NA	NA
B20180616sunyt_TPD_DIA_b45_1	23.169	18.353	20.341	17.723	17.452	NA	NA	NA	NA	NA	18.948	20.281	NA	21.391	NA	19.227	NA	NA	NA	NA	NA	NA	NA	19.372	NA	NA	NA	NA	NA	NA	17.308	NA	15.089	19.235	20.589	17.476	NA	NA	NA	NA	NA	NA	16.094	NA	NA	NA	18.184	NA	NA
B20180616sunyt_TPD_DIA_b45_2	24.592	20.476	20.961	18.697	19.974	NA	NA	NA	NA	NA	20.752	21.529	NA	23.312	NA	20.316	NA	NA	NA	NA	NA	20.025	NA	21.664	NA	NA	NA	NA	NA	NA	NA	17.775	16.098	20.738	20.039	19.249	NA	17.345	NA	NA	19.959	NA	17.576	16.237	17.973	NA	18.014	NA	NA
B20180616sunyt_TPD_DIA_b45_3	22.098	19.132	19.592	NA	16.921	NA	19.318	NA	NA	NA	18.542	19.891	NA	21.666	NA	NA	19.395	NA	NA	NA	NA	NA	NA	17.852	NA	NA	NA	NA	NA	NA	17.714	NA	NA	NA	NA	NA	NA	NA	NA	NA	NA	NA	NA	NA	NA	NA	NA	NA	NA
B20180616sunyt_TPD_DIA_b45_4	24.849	19.766	19.083	16.23	18.983	NA	NA	18.117	NA	NA	20.595	19.697	NA	23.327	NA	19.297	NA	17.495	NA	NA	NA	NA	NA	20.997	18.297	NA	NA	NA	NA	17.68	18.6	20.108	NA	17.368	17.906	NA	NA	NA	NA	NA	NA	NA	NA	NA	NA	NA	NA	NA	NA
B20180616sunyt_TPD_DIA_b45_5	25.137	NA	20.225	NA	18.36	NA	19.631	NA	NA	NA	21.062	21.227	NA	23.162	NA	21.03	NA	NA	NA	NA	NA	21.743	NA	21.281	NA	NA	19.957	NA	NA	16.195	NA	NA	16.09	20.387	21.21	19.601	19.164	19.412	NA	NA	NA	NA	18.724	18.965	21.597	NA	19.76	NA	NA
B20180616sunyt_TPD_DIA_b45_6	24.819	21.35	21.46	19.013	NA	NA	NA	NA	NA	NA	20.42	20.625	NA	22.89	NA	20.014	NA	NA	NA	NA	NA	19.222	NA	20.118	NA	NA	NA	NA	NA	17.117	NA	NA	17.001	20.401	20.139	NA	NA	NA	NA	NA	NA	NA	17.528	17.846	NA	NA	18.416	NA	NA
B20180616sunyt_TPD_DIA_b45_7	22.971	NA	NA	NA	NA	NA	NA	NA	NA	NA	19.4	19.129	NA	22.062	NA	NA	NA	NA	NA	NA	NA	NA	NA	18.967	NA	NA	NA	NA	NA	NA	NA	NA	NA	NA	NA	NA	NA	NA	NA	NA	NA	NA	NA	NA	NA	NA	NA	NA	NA
B20180616sunyt_TPD_DIA_b45_8	23.762	20.007	18.961	NA	18.98	NA	18.889	NA	NA	NA	19.96	20.145	NA	22.451	NA	20.145	NA	17.066	NA	NA	NA	NA	NA	20.879	20.767	NA	NA	18.764	NA	NA	NA	NA	NA	NA	NA	NA	NA	NA	NA	NA	NA	NA	NA	NA	NA	NA	NA	NA	NA
B20180616sunyt_TPD_DIA_b45_9	22.267	NA	17.683	NA	17.174	NA	NA	NA	NA	NA	19.282	18.46	NA	21.206	NA	NA	18.812	NA	NA	NA	NA	19.916	NA	18.427	NA	NA	NA	NA	NA	NA	NA	16.938	NA	18.844	17.795	17.596	NA	NA	NA	NA	NA	NA	NA	NA	17.951	NA	NA	NA	NA
B20180616sunyt_TPD_DIA_b45_10	23.596	NA	NA	NA	18.395	NA	NA	NA	NA	NA	19.625	19.833	NA	21.416	NA	19.032	19.558	NA	NA	NA	NA	NA	NA	18.727	NA	NA	NA	NA	NA	NA	17.582	17.766	15.685	17.53	18.249	NA	NA	NA	NA	NA	NA	NA	NA	NA	NA	NA	NA	NA	NA
B20180616sunyt_TPD_DIA_b45_11	25.169	19.374	21.839	NA	NA	NA	18.31	NA	NA	NA	21.265	20.217	NA	23.494	NA	19.801	NA	NA	NA	NA	NA	19.209	NA	21.856	NA	NA	NA	NA	NA	NA	NA	NA	17.255	21.174	20.758	18.583	NA	19.7	NA	NA	NA	NA	NA	NA	NA	NA	NA	NA	NA
B20180616sunyt_TPD_DIA_b45_12	27.437	22.429	22.924	19.778	20.676	NA	22.772	21.871	NA	NA	22.967	22.797	NA	25.58	NA	22.495	20.846	NA	NA	19.724	NA	23.594	18.484	24.879	NA	18.897	20.696	NA	NA	19.958	21.592	22.05	16.421	20.918	20.174	18.281	19.395	20.51	NA	19.721	NA	NA	18.813	19.525	23.05	NA	NA	NA	NA
B20180616sunyt_TPD_DIA_b45_13	24.534	18.849	22.097	19.33	19.222	NA	NA	18.477	NA	NA	20.844	21.172	NA	22.809	NA	20.063	19.539	NA	NA	NA	NA	19.957	NA	20.643	NA	15.797	17.552	17.25	NA	16.557	18.825	21.326	16.296	19.749	19.781	18.645	NA	17.392	NA	NA	NA	NA	NA	NA	16.614	NA	17.814	NA	NA
B20180616sunyt_TPD_DIA_b45_14	23.324	19.225	19.465	NA	NA	NA	NA	NA	NA	NA	19.905	NA	NA	21.681	NA	19.195	19.082	NA	NA	16.36	NA	NA	NA	19.436	NA	NA	NA	16.165	NA	NA	18.053	21.076	NA	NA	17.803	16.549	NA	NA	NA	NA	NA	NA	NA	NA	NA	NA	NA	NA	NA
B20180616sunyt_TPD_DIA_b45_15	23.611	18.164	19.061	NA	15.492	NA	NA	NA	NA	NA	19.716	19.664	NA	22.346	NA	18.756	17.315	NA	NA	NA	NA	NA	NA	20.22	16.7	15.781	NA	NA	NA	NA	16.547	NA	NA	NA	NA	NA	NA	NA	NA	NA	NA	NA	NA	NA	NA	NA	NA	NA	NA
B20180617sunyt_TPD_DIA_b46_1	23.6	18.605	19.826	NA	19.527	NA	18.435	15.957	NA	NA	19.543	19.699	NA	22.781	NA	18.7	18.897	NA	NA	NA	NA	21.322	NA	19.596	NA	NA	17.594	NA	NA	16.766	18.988	19.182	16.647	18.932	18.215	16.611	NA	18.594	NA	NA	NA	NA	17.563	17.846	21.356	NA	NA	NA	NA
B20180617sunyt_TPD_DIA_b46_2	26.293	19.722	21.971	NA	18.619	21.175	NA	NA	NA	NA	19.819	21.216	NA	25.381	NA	21.732	20.789	NA	NA	NA	NA	20.803	NA	21.389	NA	NA	NA	16.152	NA	NA	NA	20.313	NA	21.011	20.904	19.275	NA	16.367	NA	NA	NA	NA	NA	NA	NA	NA	18.611	NA	NA
B20180617sunyt_TPD_DIA_b46_3	24.224	NA	20.318	18.418	19.674	NA	16.75	NA	NA	NA	20.084	20.886	NA	22.524	NA	19.331	17.481	16.472	NA	NA	15.492	NA	NA	20.318	NA	NA	NA	13.254	NA	16.187	NA	NA	NA	16.528	17.576	NA	NA	NA	NA	NA	NA	NA	NA	NA	NA	NA	NA	NA	NA
B20180617sunyt_TPD_DIA_b46_4	22.475	NA	17.605	NA	18.424	NA	NA	NA	NA	NA	18.422	18.991	NA	21.01	NA	NA	19.124	NA	NA	NA	NA	NA	NA	18.697	NA	NA	NA	NA	NA	NA	NA	NA	NA	18.122	19.017	NA	NA	17.923	NA	NA	NA	NA	NA	NA	NA	NA	NA	NA	NA
B20180617sunyt_TPD_DIA_b46_5	22.617	19.148	19.441	NA	18.874	NA	17.699	NA	NA	NA	18.251	19.801	NA	20.848	NA	19.69	17.584	NA	NA	NA	NA	NA	NA	17.755	NA	NA	NA	NA	NA	NA	NA	NA	NA	16.174	17.059	14.865	NA	NA	NA	NA	NA	NA	NA	NA	NA	NA	NA	NA	NA
B20180617sunyt_TPD_DIA_b46_6	NA	19.414	NA	NA	NA	NA	NA	NA	NA	NA	NA	18.15	NA	NA	NA	NA	19.209	NA	NA	NA	NA	NA	NA	NA	NA	NA	NA	NA	NA	NA	NA	NA	NA	NA	17.816	16.338	NA	NA	NA	NA	NA	NA	NA	NA	NA	NA	NA	NA	NA
B20180617sunyt_TPD_DIA_b46_7	NA	NA	17.809	NA	NA	NA	17.654	NA	NA	NA	18.659	18.585	NA	NA	NA	NA	18.558	16.468	NA	NA	NA	NA	NA	NA	NA	NA	NA	NA	NA	NA	16.203	NA	NA	16.882	NA	15.852	NA	NA	NA	NA	NA	NA	NA	NA	NA	NA	NA	NA	NA
B20180617sunyt_TPD_DIA_b46_8	22.435	NA	18.225	NA	NA	NA	NA	NA	NA	NA	18.998	19.054	NA	20.849	NA	NA	NA	NA	NA	NA	NA	NA	NA	18.016	NA	NA	NA	NA	NA	NA	NA	NA	NA	NA	NA	NA	NA	NA	NA	NA	NA	NA	NA	NA	NA	NA	NA	NA	NA
B20180617sunyt_TPD_DIA_b46_9	23.385	NA	18.715	NA	18.45	NA	19.579	NA	NA	NA	18.652	20.079	NA	22.858	NA	18.973	18.86	NA	NA	NA	NA	18.106	NA	18.477	NA	NA	NA	NA	NA	14.418	18.662	NA	NA	17.083	NA	16.593	NA	NA	NA	NA	NA	NA	NA	NA	17.006	NA	NA	NA	NA
B20180617sunyt_TPD_DIA_b46_10	25.681	NA	21.909	19.765	18.797	NA	NA	NA	NA	NA	20.611	22.14	NA	23.721	NA	18.496	NA	NA	NA	NA	NA	21.032	NA	22.032	NA	NA	NA	NA	NA	16.386	NA	NA	NA	21.199	21.093	18.893	NA	NA	NA	NA	20.051	NA	NA	NA	NA	NA	NA	NA	NA
B20180617sunyt_TPD_DIA_b46_11	22.121	NA	17.276	NA	NA	NA	NA	NA	NA	NA	18.755	18.34	NA	NA	NA	NA	NA	NA	NA	NA	NA	NA	NA	17.673	NA	NA	NA	NA	NA	NA	NA	17.872	NA	NA	NA	NA	NA	NA	NA	NA	NA	NA	NA	NA	NA	NA	NA	NA	NA
B20180617sunyt_TPD_DIA_b46_12	24.619	21.137	21.009	17.235	19.886	NA	NA	18.007	NA	NA	20.131	20.417	NA	23.283	NA	19.151	NA	18.63	NA	NA	NA	20.68	15.855	20.518	NA	NA	NA	NA	NA	NA	17.481	NA	17.518	19.557	19.826	19.111	NA	18.936	NA	NA	NA	NA	17.946	17.848	18.326	NA	19.226	NA	NA
B20180617sunyt_TPD_DIA_b46_13	23.717	15.919	20.305	16.199	18.809	NA	19.23	16.463	NA	NA	19.694	19.706	NA	22.277	NA	19.235	18.761	NA	NA	NA	NA	16.681	NA	19.923	NA	NA	NA	17.44	NA	14.838	17.92	18.532	16.031	19.027	18.367	17.454	NA	NA	NA	NA	NA	NA	NA	15.481	16.381	NA	19.559	NA	NA
B20180617sunyt_TPD_DIA_b46_14	23.566	NA	20.159	NA	NA	NA	NA	NA	NA	NA	19.696	19.22	NA	NA	NA	18.083	NA	NA	NA	NA	NA	23.479	NA	NA	NA	NA	NA	NA	NA	NA	NA	16.613	16.688	20.492	21.255	NA	NA	21.412	NA	20.626	NA	NA	18.639	17.834	23.457	18.55	19.179	NA	NA
B20180617sunyt_TPD_DIA_b46_15	23.746	NA	19.83	NA	18.916	NA	NA	NA	NA	NA	NA	19.557	NA	21.224	NA	NA	NA	NA	NA	NA	NA	21.641	NA	19.113	NA	NA	NA	NA	NA	NA	NA	19.077	17.753	20.157	19.891	19.052	NA	19.222	NA	NA	NA	NA	18.358	18.798	19.966	NA	19.727	NA	NA
B20180618sunyt_TPD_DIA_b47_1	25.666	NA	22.404	20.424	21.719	NA	24.201	19.842	NA	19.347	21.976	NA	NA	24.473	16.727	22.973	22.011	20.612	NA	19.766	17.312	20.09	NA	22.982	NA	NA	20.003	21.227	NA	19.814	21.157	21.104	18.493	20.2	NA	19.331	NA	20.443	NA	NA	NA	NA	17.326	17.399	17.335	NA	19.233	NA	NA
B20180618sunyt_TPD_DIA_b47_2	23.433	NA	19.457	18.107	20.347	NA	21.947	NA	NA	NA	19.727	18.657	NA	22.464	NA	19.897	NA	NA	NA	NA	NA	18.197	17.325	19.445	NA	NA	NA	NA	NA	19.274	19.371	20.216	NA	18.376	18.453	17.098	NA	16.576	NA	NA	NA	NA	NA	16.081	NA	NA	NA	NA	NA
B20180618sunyt_TPD_DIA_b47_3	23.042	NA	18.933	NA	17.291	NA	19.219	NA	NA	NA	19.149	18.181	NA	21.777	NA	18.251	NA	NA	NA	NA	NA	17.443	NA	19.489	NA	NA	NA	NA	NA	16.803	18.269	18.737	NA	NA	18.02	16.643	NA	NA	NA	NA	NA	NA	NA	NA	NA	NA	NA	NA	NA
B20180618sunyt_TPD_DIA_b47_4	23.266	19.504	20.243	NA	19.688	NA	18.834	NA	NA	NA	19.251	17.904	NA	22.452	NA	19.394	NA	17.334	NA	18.494	NA	18.476	NA	19.898	NA	NA	NA	NA	NA	17.799	19.007	NA	NA	17.092	18.081	16.591	NA	17.983	NA	NA	NA	NA	NA	NA	NA	NA	NA	NA	NA
B20180618sunyt_TPD_DIA_b47_5	23.391	NA	19.214	NA	18.291	NA	NA	NA	NA	NA	19.41	18.571	NA	21.987	NA	19.651	16.121	NA	NA	NA	NA	17.093	NA	19.983	NA	NA	NA	NA	NA	NA	17.929	19.884	15.777	17.631	NA	16.657	NA	NA	NA	NA	NA	NA	NA	NA	16.905	NA	NA	NA	NA
B20180618sunyt_TPD_DIA_b47_6	21.888	NA	18.988	NA	NA	NA	NA	NA	NA	NA	18.279	18.528	NA	21.11	NA	16.582	15.847	NA	NA	NA	NA	16.496	13.711	18.935	NA	NA	NA	NA	NA	NA	14.757	17.574	NA	16.228	16.659	15.593	NA	NA	NA	NA	NA	NA	NA	NA	NA	NA	NA	NA	NA
B20180618sunyt_TPD_DIA_b47_7	25.056	NA	21.541	19.393	19.133	NA	NA	NA	NA	NA	21.049	21.711	NA	23.777	NA	20.082	17.666	NA	NA	NA	NA	19.325	NA	21.729	NA	17.934	NA	NA	NA	NA	NA	15.732	NA	20.97	21.01	18.473	NA	NA	NA	NA	21.105	NA	NA	NA	NA	NA	18.527	NA	NA
B20180618sunyt_TPD_DIA_b47_8	24.495	19.331	20.5	18.098	NA	NA	NA	NA	NA	NA	20.051	19.147	NA	NA	NA	19.253	NA	NA	NA	NA	NA	19.781	14.645	21.029	NA	NA	NA	NA	NA	17.424	NA	15.531	18.348	20.301	20.02	19.64	NA	19.62	NA	NA	21.756	NA	15.691	NA	16.586	NA	18.918	17.56	NA
B20180618sunyt_TPD_DIA_b47_9	24.01	19.483	20.978	18.362	19.925	NA	NA	16.475	NA	NA	NA	19.136	NA	23.514	NA	20.694	NA	17.966	NA	NA	NA	20.014	NA	20.434	21.655	NA	NA	17.114	NA	18.052	18.941	20.262	17.64	20.071	20.139	19.568	NA	19.952	NA	NA	NA	NA	17.998	18.612	NA	NA	19.197	NA	NA
B20180618sunyt_TPD_DIA_b47_10	23.948	NA	20.643	NA	NA	NA	NA	NA	NA	NA	NA	19.773	NA	21.861	NA	19.892	NA	NA	NA	NA	NA	20.726	NA	20.079	NA	NA	NA	NA	NA	NA	NA	NA	18.293	20.348	20.54	18.821	NA	19.851	NA	NA	NA	NA	18.031	NA	18.344	NA	19.503	NA	NA
B20180618sunyt_TPD_DIA_b47_11	22.479	NA	18.917	NA	19.842	NA	NA	NA	NA	NA	18.229	20.266	NA	21.056	NA	19.246	18.587	NA	NA	NA	NA	16.752	NA	19.128	NA	NA	NA	NA	NA	NA	NA	18.13	NA	17.235	18.019	16.218	NA	17.079	NA	NA	NA	NA	NA	NA	NA	NA	NA	NA	NA
B20180618sunyt_TPD_DIA_b47_12	22.694	NA	19.301	NA	NA	NA	NA	NA	NA	NA	18.555	18.484	NA	NA	NA	19.78	NA	NA	NA	NA	NA	20.776	NA	19.101	NA	NA	NA	NA	NA	NA	NA	NA	17.956	20.023	20.255	20.112	16.929	21.35	NA	NA	NA	NA	17.778	16.763	20.002	NA	NA	NA	NA
B20180618sunyt_TPD_DIA_b47_13	23.269	NA	19.608	NA	NA	NA	NA	16.908	NA	NA	19.305	18.947	NA	22.237	NA	17.691	17.675	NA	NA	NA	15.161	17.139	NA	20.505	18.27	NA	NA	NA	NA	17.446	NA	NA	NA	15.566	16.364	NA	NA	NA	NA	NA	NA	NA	NA	NA	16.115	NA	16.403	NA	NA
B20180618sunyt_TPD_DIA_b47_14	22.953	NA	18.998	NA	NA	NA	NA	18.315	NA	NA	19.592	16.701	NA	22.18	NA	19.851	NA	NA	NA	15.978	NA	20.706	NA	19.54	NA	NA	NA	NA	NA	18.371	16.531	19.527	17.99	20.13	20.192	19.247	NA	20.1	NA	NA	NA	NA	17.398	17.787	18.533	NA	18.678	NA	16.002
B20180618sunyt_TPD_DIA_b47_15	22.634	NA	18.762	NA	NA	NA	NA	NA	NA	NA	18.978	18.177	NA	21.915	NA	19.049	NA	NA	NA	NA	NA	19.877	NA	18.916	NA	NA	NA	NA	NA	17.915	NA	19.128	17.195	19.584	19.305	18.707	NA	18.865	NA	NA	NA	NA	14.025	16.832	17.657	NA	18.894	NA	NA
B20180619sunyt_TPD_DIA_b52_1	24.182	18.439	18.65	16.539	21.475	NA	NA	18.181	NA	NA	20.505	19.237	NA	23.177	NA	20.189	NA	17.822	NA	18.925	NA	20.796	15.827	20.652	NA	NA	NA	NA	NA	18.455	19.588	20.53	16.496	19.031	18.888	18.319	NA	18.29	NA	17.598	NA	NA	17.74	20.046	20.412	NA	18.135	NA	NA
B20180619sunyt_TPD_DIA_b52_2	25.312	20.916	21.484	18.312	21.385	NA	21.007	19.617	NA	NA	21.508	21.359	NA	24.574	NA	20.856	NA	18.819	NA	NA	NA	22.784	NA	21.427	NA	NA	18.632	NA	NA	18.52	19.935	18.575	17.097	19.556	19.643	18.177	NA	18.848	NA	NA	NA	NA	18.072	19.702	22.176	NA	18.849	NA	NA
B20180619sunyt_TPD_DIA_b52_3	26.592	17.492	20	NA	19.566	NA	NA	19.282	NA	NA	21.962	20.452	NA	25.355	NA	21.672	17.4	18.91	NA	NA	NA	18.964	NA	22.413	NA	NA	18.075	NA	NA	18.032	20.145	21.697	NA	19.416	19.03	17.953	NA	17.171	NA	NA	NA	NA	17.207	18.679	17.104	NA	18.739	NA	NA
B20180619sunyt_TPD_DIA_b52_4	23.212	17.507	19.897	NA	NA	NA	NA	NA	NA	16.05	20.112	19	NA	23.103	NA	18.095	NA	NA	NA	NA	NA	NA	NA	19.79	19.676	NA	NA	NA	NA	17.496	19.293	18.93	NA	18.239	18.46	17.639	NA	NA	NA	NA	NA	NA	16.496	17.988	NA	NA	NA	NA	NA
B20180619sunyt_TPD_DIA_b52_5	23.283	18.606	19.773	NA	20.718	NA	NA	NA	NA	NA	20.586	19.577	NA	22.917	NA	19.08	17.348	18.149	NA	17.219	NA	NA	NA	19.814	NA	NA	17.976	18.124	NA	17.525	19.633	19.553	NA	NA	NA	16.335	NA	17.117	NA	NA	NA	NA	16.878	18.122	16.774	NA	NA	NA	NA
B20180619sunyt_TPD_DIA_b52_6	21.767	NA	NA	NA	NA	NA	NA	NA	NA	NA	18.629	15.67	NA	21.062	NA	18.578	NA	NA	NA	NA	NA	17.985	NA	18.352	NA	NA	NA	NA	NA	NA	18.388	NA	NA	NA	18.009	15.699	NA	NA	NA	NA	NA	NA	NA	18.125	NA	NA	NA	NA	NA
B20180619sunyt_TPD_DIA_b52_7	26.078	NA	21.427	18.92	21.471	NA	23.15	18.835	NA	NA	22.673	21.391	NA	25.214	NA	22.935	16.268	19.456	NA	NA	NA	18.801	20.357	23.041	NA	NA	20.285	16.199	NA	21.042	20.946	22.137	17.507	17.731	18.733	19.06	NA	17.848	NA	NA	NA	NA	18.06	19.106	NA	NA	19.682	NA	NA
B20180619sunyt_TPD_DIA_b52_8	23.282	NA	19.33	18.007	NA	NA	NA	18.35	NA	NA	19.933	19.277	NA	22.785	NA	18.415	15.445	16.792	NA	NA	15.52	NA	15.057	20.807	17.516	NA	17.914	NA	NA	18.895	18.639	16.987	NA	NA	NA	NA	NA	NA	NA	NA	NA	NA	NA	NA	NA	NA	NA	NA	NA
B20180619sunyt_TPD_DIA_b52_9	23.076	NA	19.386	NA	19.554	NA	NA	NA	NA	NA	19.539	18.884	NA	22.567	NA	19.014	NA	16.646	NA	NA	NA	NA	NA	19.943	NA	NA	NA	NA	NA	NA	19.484	NA	NA	NA	17.221	NA	NA	NA	NA	NA	NA	NA	NA	17.326	NA	NA	NA	NA	NA
B20180619sunyt_TPD_DIA_b52_10	22.354	NA	17.204	NA	16.589	NA	NA	NA	NA	NA	17.694	18.251	NA	21.202	NA	17.425	NA	NA	NA	NA	NA	NA	NA	17.735	NA	NA	NA	NA	NA	NA	16.63	17.426	NA	14.913	NA	NA	NA	NA	NA	NA	NA	NA	NA	NA	NA	NA	NA	NA	NA
B20180619sunyt_TPD_DIA_b52_11	24.792	21.069	20.767	NA	20.58	NA	NA	18.086	NA	NA	20.669	20.626	NA	24.093	NA	20.862	NA	18.216	NA	NA	16.947	17.375	17.123	21.294	21.343	15.332	NA	17.892	NA	17.84	19.224	17.355	NA	16.043	16.548	NA	NA	NA	NA	NA	NA	NA	NA	NA	NA	NA	NA	NA	NA
B20180619sunyt_TPD_DIA_b52_12	23.28	NA	18.592	NA	NA	NA	NA	18.023	NA	NA	20.309	19.59	NA	22.602	NA	17.86	15.919	NA	NA	NA	14.255	17.243	16.856	20.567	18.435	15.05	NA	NA	NA	NA	NA	18.052	NA	NA	16.224	NA	NA	NA	NA	NA	NA	NA	15.257	NA	NA	NA	NA	NA	NA
B20180619sunyt_TPD_DIA_b52_13	24.492	19.591	21.412	NA	18.684	NA	NA	NA	17.074	NA	NA	19.534	NA	22.417	NA	20.741	NA	19.534	NA	NA	17.628	18.724	NA	19.225	NA	NA	NA	NA	NA	NA	NA	NA	18.588	20.55	20.394	19.476	NA	NA	NA	NA	19.243	NA	17.532	15.486	16.489	NA	18.955	NA	NA
B20180619sunyt_TPD_DIA_b52_14	23.971	19.377	20.258	NA	17.191	NA	NA	NA	NA	NA	NA	19.732	NA	22.342	NA	20.572	NA	NA	NA	NA	NA	20.421	NA	20.679	NA	NA	NA	NA	NA	NA	NA	NA	17.54	20.5	20.337	18.748	NA	16.777	NA	NA	21.14	NA	18.752	18.462	19.749	NA	18.683	NA	NA
B20180619sunyt_TPD_DIA_b52_15	23.715	18.086	19.775	NA	NA	NA	NA	NA	NA	NA	NA	18.504	NA	22.296	NA	17.912	NA	NA	NA	NA	NA	19.78	NA	19.589	NA	NA	NA	NA	NA	NA	NA	NA	16.701	20.214	NA	18.676	NA	NA	NA	NA	20.154	NA	17.832	16.398	20.184	NA	19.036	NA	NA
B20180621sunyt_TPD_DIA_b53_1	23.361	19.145	19.687	NA	NA	NA	NA	NA	NA	NA	19.417	19.599	NA	22.339	NA	18.899	NA	16.525	NA	NA	NA	18.349	NA	19.764	NA	NA	NA	NA	NA	NA	16.857	NA	NA	NA	17.93	NA	NA	NA	NA	NA	NA	NA	NA	NA	NA	NA	NA	NA	NA
B20180621sunyt_TPD_DIA_b53_2	NA	NA	NA	NA	NA	NA	NA	NA	18.008	NA	NA	NA	NA	NA	NA	NA	NA	19.108	NA	NA	16.026	NA	NA	NA	NA	NA	NA	NA	NA	NA	NA	NA	16.559	NA	18.31	NA	NA	NA	NA	NA	NA	NA	NA	NA	NA	NA	NA	NA	NA
B20180621sunyt_TPD_DIA_b53_3	24.652	18.477	20.06	NA	19.5	NA	19.948	NA	NA	NA	20.117	19.392	NA	23.562	NA	20.319	NA	17.43	NA	NA	NA	19.908	NA	20.928	NA	NA	18.056	NA	NA	17.257	18.941	17.933	18.011	20.724	19.034	18.979	NA	19.985	NA	NA	NA	18.953	19.347	20.602	18.833	NA	19.951	NA	16.193
B20180621sunyt_TPD_DIA_b53_4	24.375	NA	19.579	NA	19.587	NA	NA	19.564	NA	NA	21.058	19.711	NA	23.163	NA	19.015	NA	NA	NA	NA	NA	NA	17.112	21.173	19.484	NA	19.159	NA	NA	17.576	19.572	18.783	NA	NA	NA	NA	NA	NA	NA	NA	NA	NA	16.685	NA	NA	NA	19.317	NA	NA
B20180621sunyt_TPD_DIA_b53_5	23.809	NA	18.801	NA	NA	NA	NA	NA	NA	NA	19.971	17.593	NA	21.822	NA	18.542	NA	NA	NA	NA	NA	NA	NA	19.621	NA	NA	NA	16.995	NA	NA	19.801	NA	NA	NA	NA	NA	NA	18.469	NA	NA	NA	NA	NA	17.521	NA	NA	NA	NA	NA
B20180621sunyt_TPD_DIA_b53_6	22.99	NA	19.205	NA	19.14	NA	NA	NA	NA	NA	20.034	19.02	NA	22.674	NA	18.195	NA	17.133	NA	16.951	NA	NA	NA	19.461	19.818	NA	NA	15.272	NA	16.47	18.726	17.163	NA	NA	NA	NA	NA	NA	NA	NA	NA	NA	15.657	NA	NA	NA	NA	NA	NA
B20180621sunyt_TPD_DIA_b53_7	23.24	18.501	19.4	NA	19.661	NA	NA	NA	NA	16.103	19.555	19.066	NA	22.83	NA	19.287	NA	16.889	NA	16.907	NA	NA	14.486	20.038	18.817	NA	16.929	NA	NA	16.619	18.356	NA	NA	14.618	NA	NA	NA	NA	NA	NA	NA	NA	NA	15.689	NA	NA	NA	NA	NA
B20180621sunyt_TPD_DIA_b53_8	25.45	19.592	21.101	NA	21.154	NA	20.835	20.079	NA	NA	21.856	20.996	NA	24.792	NA	22.169	NA	NA	NA	17.848	NA	NA	NA	22.155	18.998	NA	18.228	NA	NA	19.259	20.727	17.817	17.617	18.525	NA	17.77	NA	18.81	NA	NA	NA	NA	18.036	18.833	NA	NA	18.572	NA	NA
B20180621sunyt_TPD_DIA_b53_9	28.421	NA	24.692	20.176	23.571	NA	24.58	22.651	NA	NA	24.842	22.597	NA	27.514	NA	23.306	21.02	21.933	NA	22.006	16.988	18.135	NA	24.536	NA	NA	21.599	18.004	NA	20.316	23.571	23.759	NA	NA	NA	NA	NA	NA	NA	NA	NA	NA	NA	NA	NA	NA	NA	NA	NA
B20180621sunyt_TPD_DIA_b53_10	25.034	20.503	22.365	NA	21.825	NA	NA	NA	NA	17.425	21.459	20.291	NA	24.511	NA	18.599	NA	19.661	NA	20.039	NA	NA	15.901	21.669	NA	NA	NA	18.567	NA	18.836	20.061	NA	NA	NA	NA	NA	NA	NA	NA	NA	NA	NA	NA	NA	NA	NA	NA	NA	NA
B20180621sunyt_TPD_DIA_b53_11	23.248	NA	18.107	NA	NA	NA	NA	NA	NA	NA	20.495	18.674	NA	21.559	NA	18.977	NA	NA	NA	NA	NA	19.188	NA	19.513	NA	NA	NA	NA	NA	NA	NA	NA	16.9	20.684	19.354	17.994	NA	NA	NA	NA	19.688	NA	18.184	16.68	20.001	NA	18.329	NA	NA
B20180621sunyt_TPD_DIA_b53_12	24.674	NA	20.345	NA	20.345	NA	19.704	NA	NA	NA	21.071	20.1	NA	23.718	NA	20.1	NA	NA	NA	NA	NA	17.398	NA	21.228	NA	NA	NA	17.832	NA	NA	19.939	20.537	16.105	NA	NA	16.523	NA	19.508	NA	NA	NA	NA	17.553	16.958	17.218	NA	NA	NA	NA
B20180621sunyt_TPD_DIA_b53_13	24.604	NA	18.832	NA	16.649	NA	18.603	16.554	NA	NA	20.743	19.465	NA	23.342	NA	20.222	NA	NA	NA	NA	NA	18.121	NA	21.095	NA	NA	NA	NA	NA	NA	18.235	NA	17.505	19.856	19.949	18.168	NA	NA	NA	NA	NA	NA	18.289	16.623	19.036	NA	18.172	NA	NA
B20180621sunyt_TPD_DIA_b53_14	24.243	20.485	20.485	18.361	22.009	NA	21.941	19.042	NA	NA	20.589	20.916	NA	23.993	17.239	19.799	19.866	19.366	18.072	NA	NA	18.627	NA	20.935	NA	19.059	19.652	20.06	NA	18.03	20.071	20.596	16.793	18.293	16.897	NA	NA	17.224	NA	NA	NA	NA	16.819	17.937	NA	NA	18.065	NA	NA
B20180621sunyt_TPD_DIA_b53_15	25.771	21.106	21.285	18.538	21.569	NA	19.663	NA	NA	NA	21.434	20.775	NA	24.57	NA	21.065	19.566	18.892	NA	NA	NA	21.423	16.003	22.198	NA	NA	17.751	NA	NA	17.474	20.153	21.273	17.443	19.992	19.696	17.886	NA	NA	NA	NA	NA	NA	18.11	18.409	20.501	NA	19.533	NA	NA
B20180621sunyt_TPD_DIA_b55_1	26.438	NA	20.579	NA	NA	NA	21.812	20.67	NA	NA	21.71	21.739	NA	25.585	NA	21.013	19.408	NA	NA	NA	NA	20.141	NA	22.065	NA	19.738	NA	NA	NA	17.918	20.114	20.503	NA	20.93	20.543	18.49	NA	17.87	NA	NA	NA	NA	19.226	18.177	18.981	NA	20.758	NA	NA
B20180621sunyt_TPD_DIA_b55_2	22.962	17.726	17.068	NA	17.115	NA	NA	NA	NA	NA	18.963	18.007	NA	21.478	NA	17.429	NA	NA	NA	NA	NA	NA	NA	NA	21.096	NA	NA	17.477	NA	16.958	17.423	19.128	14.855	14.67	NA	NA	NA	NA	NA	NA	NA	NA	NA	17.477	NA	NA	NA	NA	NA
B20180621sunyt_TPD_DIA_b55_3	24.937	NA	21.001	NA	NA	NA	NA	18.116	NA	NA	21.889	21.704	NA	24.069	15.553	21.637	20.444	NA	18.527	19.8	NA	NA	NA	21.78	NA	20.357	NA	20.459	NA	17.438	20.554	21.915	NA	NA	NA	NA	NA	NA	NA	NA	NA	NA	NA	NA	NA	NA	NA	NA	NA
B20180621sunyt_TPD_DIA_b55_4	25.763	20.038	22.317	NA	20.437	NA	22.755	NA	NA	NA	22.268	21.654	NA	24.652	18.11	22.855	18.379	NA	19.216	NA	17.295	NA	16.773	21.938	NA	19.883	19.853	20.47	NA	20.417	21.065	21.875	16.259	NA	NA	NA	NA	NA	NA	NA	NA	NA	NA	16.858	NA	NA	NA	NA	NA
B20180621sunyt_TPD_DIA_b55_5	24.076	NA	19.187	NA	NA	NA	17.277	NA	NA	NA	21.075	19.782	NA	23.171	NA	19.955	NA	17.528	NA	NA	NA	NA	NA	20.109	NA	16.781	NA	19.126	NA	NA	NA	18.929	NA	NA	NA	NA	NA	NA	NA	NA	NA	NA	NA	NA	NA	NA	NA	NA	NA
B20180621sunyt_TPD_DIA_b55_6	23.637	18.75	19.881	NA	18.174	NA	NA	NA	NA	NA	20.741	19.047	NA	22.496	15.567	18.152	NA	16.5	NA	17.523	NA	18.196	NA	19.202	NA	NA	NA	18.675	NA	NA	18.671	NA	15.228	NA	NA	15.271	NA	17.612	NA	NA	NA	NA	NA	16.394	NA	NA	NA	NA	NA
B20180621sunyt_TPD_DIA_b55_7	26.096	22.622	22.285	NA	NA	NA	NA	NA	NA	NA	20.6	22.138	NA	25.653	NA	19.602	NA	NA	NA	NA	NA	16.135	NA	23.173	NA	NA	NA	NA	NA	NA	NA	19.003	15.134	21.2	20.857	19.385	NA	NA	NA	NA	NA	NA	NA	NA	19.642	NA	NA	NA	NA
B20180621sunyt_TPD_DIA_b55_8	24.721	NA	20.312	NA	NA	NA	NA	NA	NA	NA	21.134	20.531	NA	23.406	NA	17.363	NA	NA	NA	NA	NA	NA	NA	21.018	20.505	NA	NA	NA	NA	NA	19.13	18.866	NA	19.721	19.939	NA	NA	NA	NA	NA	NA	NA	17.626	17.041	17.444	NA	NA	NA	NA
B20180621sunyt_TPD_DIA_b55_9	24.736	19.72	21.106	NA	17.993	NA	19.43	17.307	NA	NA	20.386	20.426	NA	23.476	NA	20.009	NA	NA	NA	17.415	NA	17.414	NA	21.408	NA	19.211	NA	19.058	NA	NA	18.862	17.209	16.558	18.236	NA	17.088	NA	NA	NA	NA	NA	NA	14.653	NA	19.1	NA	18.687	NA	NA
B20180621sunyt_TPD_DIA_b55_10	25.826	NA	21.344	NA	19.454	NA	21.434	NA	NA	NA	22.151	21.642	NA	25.417	NA	20.015	18.979	NA	NA	NA	NA	17.188	NA	22.887	NA	15.014	NA	19.819	NA	18.448	20.194	NA	18.466	20.094	21.446	17.926	NA	20.688	NA	NA	NA	NA	20.355	17.939	20.144	NA	19.125	NA	NA
B20180621sunyt_TPD_DIA_b55_11	23.338	NA	19.424	NA	19.112	NA	NA	NA	NA	NA	20.135	19.087	NA	22.25	NA	NA	NA	NA	16.632	NA	NA	16.409	NA	19.6	NA	17.015	NA	17.576	NA	NA	NA	16.678	16.444	16.431	NA	14.879	NA	17.338	NA	NA	NA	NA	NA	15.789	16.774	NA	NA	NA	NA
B20180621sunyt_TPD_DIA_b55_12	23.343	18.202	19.574	NA	18.482	NA	NA	NA	NA	NA	19.924	19.048	NA	21.99	NA	NA	16.054	16.563	17.534	NA	NA	NA	NA	18.482	NA	NA	NA	17.636	NA	NA	NA	NA	NA	NA	NA	NA	NA	NA	NA	NA	NA	NA	NA	NA	NA	NA	NA	NA	NA
B20180621sunyt_TPD_DIA_b55_14	23.334	NA	20.071	NA	NA	NA	20.565	NA	NA	NA	NA	19.148	NA	21.6	NA	18.576	NA	NA	NA	NA	NA	19.258	NA	18.524	NA	NA	NA	NA	NA	NA	19.127	19.813	16.356	19.473	NA	18.054	NA	17.255	NA	NA	NA	17.605	NA	19.257	19.568	NA	NA	NA	NA
B20180621sunyt_TPD_DIA_b55_15	21.105	NA	NA	NA	19.625	NA	18.64	NA	NA	NA	17.83	NA	NA	19.784	NA	16.634	NA	NA	NA	NA	NA	NA	NA	18.262	18.239	NA	NA	17.639	NA	NA	NA	17.233	15.154	NA	NA	15.816	NA	NA	NA	NA	NA	NA	NA	17.012	NA	NA	NA	NA	NA
B20180624sunyt_TPD_DIA_b54_1	24.366	NA	NA	NA	15.039	NA	21.021	17.35	NA	NA	NA	NA	NA	23.41	NA	18.321	17.231	16.181	NA	NA	NA	16.448	NA	19.456	19.578	NA	NA	NA	NA	NA	19.154	18.873	NA	17.642	16.17	NA	NA	16.878	NA	NA	NA	NA	15.272	15.184	NA	NA	NA	NA	NA
B20180624sunyt_TPD_DIA_b54_2	26.571	20.694	21.544	NA	20.519	NA	23.637	19.504	NA	16.854	21.892	NA	NA	25.262	18.759	21.271	20.269	17.626	NA	21.045	NA	NA	NA	22.518	NA	NA	19.858	20.935	NA	19.844	21.194	22.189	NA	NA	NA	NA	NA	NA	NA	NA	NA	NA	NA	13.633	NA	NA	NA	NA	NA
B20180624sunyt_TPD_DIA_b54_3	24.001	NA	NA	NA	NA	NA	19.005	NA	NA	NA	NA	18.912	NA	22.387	NA	18.654	16.845	NA	NA	NA	NA	NA	NA	19.188	NA	NA	NA	NA	NA	NA	NA	NA	NA	NA	18.045	NA	NA	16.964	NA	NA	NA	NA	16.899	NA	NA	NA	NA	NA	NA
B20180624sunyt_TPD_DIA_b54_4	24.57	NA	21.267	NA	NA	NA	20.828	NA	NA	NA	NA	20.21	NA	23.402	NA	19.821	NA	NA	NA	NA	NA	NA	NA	21.15	NA	16.989	NA	NA	NA	15.889	NA	18.339	NA	NA	NA	NA	NA	NA	NA	NA	NA	NA	18.717	15.235	18.203	NA	NA	NA	NA
B20180624sunyt_TPD_DIA_b54_5	24.235	NA	19.659	NA	18.991	NA	21.985	NA	NA	NA	20.833	NA	NA	23.737	NA	18.505	NA	NA	16.774	NA	NA	NA	NA	NA	NA	NA	NA	NA	NA	19.542	19.819	19.795	NA	18.257	17.192	NA	NA	NA	NA	NA	NA	NA	17.231	16.621	NA	NA	NA	NA	NA
B20180624sunyt_TPD_DIA_b54_6	25.345	19.086	20.472	NA	19.617	NA	23.345	NA	NA	NA	21.295	NA	NA	23.891	NA	20.612	18.088	16.452	NA	20.057	NA	NA	NA	NA	NA	NA	NA	NA	NA	19.425	19.453	15.849	NA	19.433	16.909	NA	NA	NA	NA	NA	NA	NA	18.271	17.197	NA	NA	18.046	NA	NA
B20180624sunyt_TPD_DIA_b54_7	23.606	NA	NA	NA	18.615	NA	21.736	NA	NA	NA	NA	NA	NA	22.76	NA	18.546	NA	NA	NA	NA	NA	NA	NA	NA	NA	NA	NA	NA	NA	19.082	NA	19.129	NA	NA	18.061	NA	NA	NA	NA	NA	NA	NA	17.883	16.818	NA	NA	NA	NA	NA
B20180624sunyt_TPD_DIA_b54_8	22.644	NA	17.179	NA	16.268	NA	18.701	NA	NA	NA	18.966	18.983	NA	21.467	NA	16.795	NA	NA	NA	NA	NA	NA	NA	18.59	NA	NA	NA	NA	NA	NA	NA	13.092	NA	NA	NA	NA	NA	NA	NA	NA	NA	NA	NA	NA	NA	NA	NA	NA	NA
B20180624sunyt_TPD_DIA_b54_9	23.697	17.106	18.374	NA	17.734	NA	21.048	NA	NA	NA	20.52	NA	NA	22.588	NA	18.845	NA	NA	16.849	NA	NA	NA	NA	NA	NA	NA	NA	NA	NA	17.514	NA	15.798	NA	NA	NA	NA	NA	NA	NA	NA	NA	NA	15.712	NA	NA	NA	NA	NA	NA
B20180624sunyt_TPD_DIA_b54_10	26.959	20.816	22.443	NA	22.103	NA	23.932	18.985	NA	18.461	22.619	21.571	NA	26.266	NA	22.017	NA	18.905	18.8	21.17	NA	NA	NA	23.99	NA	19.905	20.397	NA	NA	20.299	21.557	21.258	NA	NA	16.492	NA	NA	NA	NA	NA	NA	NA	NA	NA	NA	NA	NA	NA	NA
B20180624sunyt_TPD_DIA_b54_11	24.614	NA	20.691	NA	18.829	NA	20.779	19.838	NA	NA	22.388	20.347	NA	23.841	NA	18.952	18.149	17.16	NA	NA	NA	19.963	NA	21.904	NA	19.256	NA	NA	NA	NA	19.613	NA	NA	NA	NA	NA	NA	18.001	NA	NA	NA	NA	17.355	16.912	19.543	NA	NA	NA	NA
B20180624sunyt_TPD_DIA_b54_12	24.307	NA	19.116	NA	17.508	NA	19.296	NA	NA	NA	NA	18.753	NA	22.699	NA	19.2	NA	NA	NA	NA	NA	20.394	NA	19.632	NA	NA	NA	NA	NA	NA	NA	NA	NA	NA	NA	NA	NA	NA	NA	NA	NA	NA	19.304	NA	20.194	NA	NA	NA	NA
B20180624sunyt_TPD_DIA_b54_13	24.588	18.14	19.306	NA	NA	NA	19.442	NA	NA	NA	NA	20.084	NA	23.838	NA	18.052	NA	NA	NA	NA	NA	19.479	NA	21.486	20.553	17.657	NA	NA	NA	NA	NA	NA	NA	NA	NA	17.383	NA	16.656	NA	NA	NA	NA	18.092	NA	19.189	NA	NA	NA	NA
B20180624sunyt_TPD_DIA_b54_14	24.547	18.792	20.79	NA	17.67	NA	20.664	NA	NA	NA	21.474	20.234	NA	23.646	NA	19.335	16.934	NA	16.466	NA	NA	NA	NA	20.683	NA	17.827	NA	18.881	NA	NA	19.513	21.105	15.995	NA	NA	NA	NA	19.168	NA	NA	NA	NA	18.276	NA	NA	NA	NA	NA	NA
B20180624sunyt_TPD_DIA_b54_15	24.121	19.569	19.419	NA	NA	NA	19.834	NA	NA	NA	NA	18.791	NA	22.873	NA	18.134	NA	NA	NA	NA	NA	NA	NA	21.127	NA	17.426	NA	NA	NA	NA	18.467	NA	NA	NA	NA	NA	NA	16.956	NA	NA	NA	NA	18.165	16.083	NA	NA	17.23	NA	NA
B20180625sunyt_TPD_DIA_b60_3	21.762	NA	NA	NA	NA	NA	18.541	NA	NA	NA	17.516	16.796	NA	NA	NA	NA	NA	NA	NA	NA	NA	NA	NA	17.103	NA	NA	NA	NA	NA	NA	NA	16.614	NA	NA	NA	NA	NA	NA	NA	NA	NA	NA	NA	16.156	NA	NA	NA	NA	NA
B20180718sunyt_TPD_DIA_b73_1	23.102	NA	19.237	NA	NA	NA	NA	18.59	NA	NA	19.136	NA	NA	21.951	NA	19.275	16.74	NA	NA	18.453	NA	NA	NA	20.406	NA	NA	16.707	NA	NA	17.572	18.566	19.111	NA	NA	NA	NA	NA	15.437	NA	NA	NA	NA	NA	NA	NA	NA	NA	NA	NA
B20180718sunyt_TPD_DIA_b73_2	25.428	20.717	20.667	17.058	21.714	NA	21.842	21.035	NA	NA	21.12	21.083	NA	24.382	NA	21.358	16.906	17.931	17.718	NA	16.105	20.214	NA	22.321	NA	18.761	NA	19.549	NA	18.699	19.747	18.34	17.88	20.277	NA	19.079	18.41	20.491	NA	16.125	NA	NA	18.874	18.1	18.881	NA	19.795	NA	NA
B20180718sunyt_TPD_DIA_b73_3	25.607	19.957	20.404	NA	NA	NA	21.668	20.369	NA	NA	21.033	20.7	NA	24.064	NA	20.064	NA	NA	NA	18.746	NA	19.458	NA	21.836	NA	NA	NA	NA	NA	19.008	19.191	19.383	NA	19.886	18.942	NA	17.013	NA	NA	NA	20.473	NA	17.347	NA	18.477	NA	19.434	NA	NA
B20180718sunyt_TPD_DIA_b73_4	25.278	19.342	19.762	NA	21.384	NA	21.487	20.249	NA	NA	20.885	20.696	NA	23.891	NA	20.344	16.401	16.951	NA	NA	NA	19.342	16.136	21.513	NA	15.888	NA	17.106	NA	18.969	19.328	NA	NA	18.116	NA	NA	NA	16.231	NA	NA	NA	NA	15.847	NA	16.627	NA	NA	NA	15.246
B20180718sunyt_TPD_DIA_b73_5	24.887	20.998	20.111	NA	18.873	NA	20.661	18.509	NA	NA	20.031	21.414	NA	23.545	NA	21.424	NA	NA	NA	NA	NA	20.844	NA	21.978	NA	NA	NA	NA	NA	NA	18.295	20.059	18.198	20.638	20.787	19.964	NA	20.977	NA	NA	NA	NA	18.515	18.213	20.096	NA	NA	NA	NA
B20180718sunyt_TPD_DIA_b73_6	22.442	NA	NA	NA	15.549	NA	NA	NA	NA	NA	NA	17.162	NA	21.148	NA	NA	14.548	NA	NA	NA	NA	18.331	NA	NA	NA	NA	NA	NA	NA	NA	NA	17.439	NA	NA	16.868	16.824	NA	18.158	NA	14.682	NA	NA	16.366	NA	16.306	NA	NA	NA	NA
B20180718sunyt_TPD_DIA_b73_7	26.67	21.435	22.03	19.891	20.78	NA	20.501	20.396	NA	NA	22.141	22.686	NA	25.533	NA	21.68	18.937	17.693	NA	NA	16.61	20.216	18.627	23.842	21.584	19.074	NA	18.594	NA	18.625	20.613	20.996	17.384	20.685	18.24	19.63	NA	15.095	NA	NA	NA	NA	18.103	16.113	19.355	NA	19.131	NA	NA
B20180718sunyt_TPD_DIA_b73_8	25.033	20.772	20.02	18.408	NA	NA	19.331	19.409	NA	NA	20.762	21.145	NA	23.387	NA	20.069	18.546	NA	NA	NA	NA	18.146	16.932	22.251	NA	NA	NA	NA	NA	17.736	NA	18.901	NA	18.76	18.651	17.337	NA	NA	NA	NA	NA	NA	NA	NA	NA	NA	NA	NA	NA
B20180718sunyt_TPD_DIA_b73_9	24.294	19.828	19.918	NA	18.301	NA	NA	18.019	NA	NA	20.128	19.933	NA	23.411	NA	20.349	NA	NA	NA	NA	NA	18.802	NA	21.067	NA	17.759	NA	18.286	NA	NA	NA	17.172	16.962	19.793	19.799	NA	18.88	18.37	NA	17.552	18.893	NA	17.567	NA	17.785	NA	NA	NA	NA
B20180718sunyt_TPD_DIA_b73_10	25.2	NA	20.545	18.992	19.518	NA	21.051	18.736	NA	NA	20.654	21.195	NA	24.053	NA	20.801	18.072	NA	NA	NA	NA	24.524	NA	21.657	NA	NA	NA	NA	NA	18.179	18.882	20.752	17.695	20.767	20.05	19.55	NA	21.051	NA	20.305	NA	NA	18.722	18.663	22.873	18.47	18.823	NA	NA
B20180718sunyt_TPD_DIA_b73_11	24.291	19.072	NA	NA	17.769	NA	NA	NA	NA	NA	19.767	20.094	NA	22.72	NA	19.402	NA	NA	NA	NA	NA	19.186	16.682	20.759	NA	NA	NA	NA	NA	NA	NA	20.16	16.812	NA	18.043	NA	NA	15.416	NA	NA	NA	NA	NA	NA	16.657	NA	NA	NA	NA
B20180718sunyt_TPD_DIA_b73_12	24.305	NA	17.369	NA	18.104	NA	19.714	18.611	NA	NA	18.486	18.203	NA	22.811	NA	18.829	NA	NA	NA	NA	NA	18.941	NA	19.617	20.807	NA	NA	18.375	NA	16.916	19.962	19.816	16.79	NA	16.499	16.252	NA	17.156	NA	16.508	NA	NA	16.506	16.876	18.68	NA	NA	NA	NA
B20180718sunyt_TPD_DIA_b73_13	23.56	17.972	19.261	NA	15.991	NA	NA	NA	NA	NA	20.05	18.51	NA	22.014	NA	17.749	16.051	NA	NA	NA	NA	14.131	NA	19.716	NA	NA	NA	NA	NA	NA	NA	NA	NA	NA	15.788	NA	NA	NA	NA	NA	NA	NA	NA	NA	NA	NA	NA	NA	NA
B20180718sunyt_TPD_DIA_b73_14	24.651	18.844	NA	17.42	18.443	NA	19.925	19.353	NA	NA	20.139	20.554	NA	23.509	NA	19.56	17.541	NA	NA	NA	NA	NA	18.437	21.223	18.593	17.347	NA	NA	NA	15.991	18.242	NA	NA	NA	16.63	18.003	NA	NA	NA	NA	NA	NA	NA	NA	NA	NA	NA	NA	NA
B20180718sunyt_TPD_DIA_b73_15	24.967	20.36	20.298	18.275	20.275	NA	19.728	NA	NA	NA	20.604	20.781	NA	23.796	NA	21.757	18.887	NA	NA	NA	NA	19.874	NA	22.118	20.566	17.439	NA	NA	NA	NA	18.144	20.17	17.642	19.406	19.593	18.464	NA	NA	NA	NA	NA	NA	NA	16.928	NA	NA	NA	17.039	NA
B20180720sunyt_TPD_DIA_b77_1	22.564	NA	19.181	NA	NA	NA	NA	NA	NA	NA	18.735	18.901	NA	21.706	NA	18.447	17.177	17.682	15.519	NA	NA	18.064	NA	20.066	NA	17.57	17.258	17.967	NA	NA	NA	17.491	16.052	16.764	18.071	NA	NA	17.181	NA	NA	NA	NA	15.168	13.878	NA	NA	18.087	NA	NA
B20180720sunyt_TPD_DIA_b77_2	24.947	NA	20.312	NA	21.78	NA	NA	19.955	NA	NA	21.5	21.628	NA	23.695	NA	20.681	NA	NA	NA	NA	NA	NA	17.843	21.624	NA	NA	NA	16.391	NA	17.076	NA	20.949	NA	19.335	19.114	16.45	NA	NA	NA	NA	NA	NA	16.551	15.68	NA	NA	NA	NA	NA
B20180720sunyt_TPD_DIA_b77_3	24.887	21.311	19.49	18.247	21.007	NA	20.434	NA	NA	NA	20.903	21.4	NA	24.089	NA	21.032	17.983	NA	NA	NA	NA	NA	NA	21.844	NA	NA	NA	19.933	NA	18.806	18.907	NA	NA	19.003	NA	NA	NA	NA	NA	NA	NA	NA	NA	17.24	16.146	NA	NA	NA	NA
B20180720sunyt_TPD_DIA_b77_4	22.925	17.446	19.758	NA	NA	NA	18.801	NA	NA	NA	18.045	20.538	NA	21.787	NA	19.591	20.26	NA	NA	NA	NA	14.777	NA	20.286	18.471	15.664	NA	NA	NA	NA	17.665	18.084	NA	19.428	17.631	18.019	NA	17.988	NA	NA	NA	NA	NA	NA	NA	NA	NA	NA	NA
B20180720sunyt_TPD_DIA_b77_5	24.554	20.7	19.737	18.898	21.926	NA	NA	19.136	NA	NA	20.977	22.08	NA	23.385	NA	21.701	18.264	18.745	16.171	NA	13.095	NA	18.059	21.988	NA	18.928	17.378	19.254	NA	17.736	18.432	19.908	NA	NA	NA	NA	NA	13.748	NA	NA	NA	NA	NA	NA	NA	NA	NA	NA	NA
B20180720sunyt_TPD_DIA_b77_7	26.026	22.144	21.161	18.716	21.03	NA	19.715	19.215	NA	NA	21.247	22.933	NA	24.262	NA	22.772	18.692	18.507	NA	15.774	NA	NA	18.791	22.88	NA	18.223	NA	18.639	NA	18.311	18.73	19.851	15.834	NA	18.554	19.041	NA	NA	NA	NA	NA	NA	15.34	NA	NA	NA	NA	NA	NA
B20180720sunyt_TPD_DIA_b77_8	24.261	NA	19.905	18.88	22.283	NA	NA	19.551	NA	NA	19.657	20.726	NA	23.494	NA	20.34	18.374	17.971	NA	18.051	15.543	19.12	NA	20.993	NA	NA	18.678	18.762	NA	18.066	20.049	19.37	16.191	18.925	18.41	15.735	NA	16.077	NA	NA	NA	NA	15.158	17.451	NA	NA	NA	NA	NA
B20180720sunyt_TPD_DIA_b77_12	24.385	18.75	18.174	NA	20.275	NA	NA	18.48	NA	NA	19.209	20.682	NA	22.8	NA	20.518	NA	18.444	15.553	NA	13.944	NA	16.157	21.791	19.391	16.672	17.59	17.571	NA	17.158	18.679	18.919	14.81	17.001	17.101	NA	NA	NA	NA	NA	NA	NA	14.974	NA	15.856	NA	17.897	NA	NA
B20180720sunyt_TPD_DIA_b77_13	25.278	18.75	20.602	NA	19.264	NA	19.936	18.645	NA	NA	20.77	21.424	NA	23.882	NA	20.812	18.758	NA	NA	NA	NA	19.753	NA	22.443	NA	17.31	NA	17.149	NA	NA	18.497	NA	17.039	20.318	18.81	17.974	NA	18.634	NA	NA	NA	NA	15.453	14.781	16.628	NA	NA	NA	NA
B20180720sunyt_TPD_DIA_b77_14	24.134	NA	19.813	NA	21.284	NA	20.56	NA	NA	17.31	20.168	19.298	NA	23.555	NA	20.602	18.556	NA	16.219	NA	NA	18.396	NA	19.716	NA	NA	NA	18.746	NA	17.657	NA	16.124	NA	17.893	17.038	16.818	NA	17.847	NA	NA	NA	NA	16.635	18.113	NA	NA	NA	NA	NA
B20180720sunyt_TPD_DIA_b77_15	23.752	NA	20.324	NA	21.259	NA	NA	18.711	NA	NA	18.786	21.019	NA	22.991	NA	21.041	20.696	17.722	NA	NA	16.59	18.063	NA	20.209	19.803	NA	NA	18.486	NA	NA	19.255	20.272	16.924	18.072	15.287	NA	NA	15.245	NA	NA	NA	NA	NA	NA	NA	NA	NA	NA	NA
B20180721sunyt_TPD_DIA_b78_1	22.646	16.963	17.58	NA	18.511	NA	NA	NA	NA	16.792	17.387	18.668	NA	21.811	NA	18.6	19.051	NA	NA	NA	NA	NA	NA	18.768	NA	NA	NA	17.703	NA	17.072	NA	17.687	NA	16.451	NA	NA	NA	NA	NA	NA	NA	NA	NA	NA	NA	NA	NA	NA	NA
B20180721sunyt_TPD_DIA_b78_2	28.395	22.385	23.388	19.06	19.88	NA	21.67	20.646	NA	NA	22.633	23.702	NA	26.831	NA	21.901	NA	20.996	NA	18.186	NA	20.822	18.627	24.532	NA	23.256	18.185	21.528	NA	18.96	20.596	21.496	17.105	21.382	20.812	19.53	NA	14.346	NA	NA	NA	NA	18.359	NA	18.917	NA	18.867	NA	NA
B20180721sunyt_TPD_DIA_b78_3	24.379	19.704	20.921	NA	20.034	NA	17.114	NA	NA	NA	20.014	20.195	NA	22.613	NA	20.516	NA	NA	NA	NA	NA	22.549	17.145	20.907	18.958	18.12	NA	NA	NA	NA	18.963	NA	18.054	20.277	20.054	20.11	NA	19.164	NA	NA	NA	NA	17.519	17.718	20.101	NA	19.79	NA	NA
B20180721sunyt_TPD_DIA_b78_4	22.928	18.872	19.464	NA	17.107	NA	18.742	NA	NA	NA	NA	19.434	NA	21.419	NA	20.411	NA	NA	NA	NA	NA	19.994	NA	20.009	NA	NA	NA	NA	NA	16.539	NA	NA	17.634	20.343	19.526	19.751	NA	21.08	NA	19.982	NA	NA	17.185	NA	19.644	NA	NA	NA	NA
B20180721sunyt_TPD_DIA_b78_5	23.865	20.783	19.894	NA	20.36	NA	NA	NA	NA	NA	19.083	20.026	NA	22.793	NA	20.195	17.709	NA	NA	NA	16.292	NA	NA	20.409	NA	NA	NA	19.162	NA	16.275	NA	15.896	NA	18.046	17.18	NA	NA	16.846	NA	NA	NA	NA	NA	13.644	NA	NA	NA	NA	NA
B20180721sunyt_TPD_DIA_b78_6	22.298	NA	NA	NA	19.612	NA	19.11	NA	NA	NA	18.517	18.081	NA	21.219	NA	17.616	20.139	NA	NA	NA	NA	NA	NA	NA	NA	NA	NA	17.649	NA	NA	NA	17.819	NA	17.55	NA	16.37	NA	15.577	NA	NA	NA	NA	NA	17.064	NA	NA	NA	NA	NA
B20180721sunyt_TPD_DIA_b78_7	25.422	NA	21.644	18.754	23.044	NA	23.093	20.054	NA	NA	20.557	21.942	NA	24.261	NA	21.169	19.839	NA	NA	18.094	NA	20.163	NA	22.752	NA	NA	19.835	NA	NA	18.384	19.612	21.795	17.645	21.124	19.432	19.101	NA	NA	17.949	NA	NA	19.044	19.025	20.218	19.359	NA	NA	NA	NA
B20180721sunyt_TPD_DIA_b78_8	22.657	NA	18.118	NA	19.094	NA	17.561	15.138	NA	NA	18.254	19.566	NA	21.934	NA	18.549	19.022	NA	NA	NA	NA	NA	16.934	18.841	NA	NA	NA	NA	NA	NA	NA	NA	NA	16.931	16.298	15.115	NA	NA	NA	NA	NA	NA	NA	NA	NA	NA	NA	NA	NA
B20180721sunyt_TPD_DIA_b78_9	24.914	20.31	19.296	15.315	18.516	NA	NA	19.036	NA	NA	20.71	20.549	NA	23.351	NA	20.473	NA	16.705	NA	NA	NA	NA	NA	20.516	NA	17.306	NA	19.274	NA	NA	17.898	18.279	NA	NA	NA	NA	NA	12.293	NA	NA	NA	NA	NA	NA	NA	NA	NA	NA	NA
B20180721sunyt_TPD_DIA_b78_10	27.001	24.692	21.568	17.582	19.08	NA	21.837	19.906	NA	NA	22.206	22.201	NA	25.26	NA	22.453	20.412	18.309	NA	17.657	NA	19.941	19.14	23.978	NA	NA	19.542	NA	NA	19.054	20.296	22.028	18.378	20.561	19.788	18.861	NA	18.13	NA	NA	NA	NA	17.655	17.086	18.449	NA	19.008	NA	NA
B20180721sunyt_TPD_DIA_b78_11	24.474	20.36	20.653	17.511	19.871	NA	19.537	19.023	NA	NA	20.035	22.093	NA	23.36	NA	21.085	17.516	17.67	NA	NA	NA	NA	NA	21.378	17.368	16.472	NA	NA	NA	16.95	18.612	18.466	NA	18.975	19.098	NA	NA	NA	NA	NA	19.955	NA	NA	NA	NA	NA	16.857	NA	NA
B20180721sunyt_TPD_DIA_b78_12	25.364	NA	21.908	NA	19.015	NA	20.521	NA	NA	NA	20.261	21.968	NA	23.929	NA	20.387	NA	NA	NA	17.794	NA	22.599	NA	22.749	20.425	15.403	NA	17.214	NA	17.239	NA	21.183	17.53	20.566	20.683	19.506	NA	20.694	NA	NA	21.886	NA	17.79	NA	22.093	NA	NA	NA	NA
B20180721sunyt_TPD_DIA_b78_13	24.337	NA	19.292	15.447	21.654	NA	20.772	18.896	NA	NA	18.647	20.897	NA	23.494	NA	19.612	NA	NA	16.891	17.142	NA	19.982	NA	21.112	NA	17.499	NA	18.333	NA	16.902	NA	18.662	16.222	20.445	18.787	17.479	NA	18.455	NA	NA	NA	NA	16.023	16.749	17.7	NA	17.634	NA	NA
B20180721sunyt_TPD_DIA_b78_14	23.765	NA	NA	NA	17.827	NA	16.305	18.642	NA	NA	19.482	17.799	NA	21.051	NA	18.717	18.611	NA	NA	NA	NA	NA	NA	19.355	NA	17.614	NA	NA	NA	NA	NA	NA	NA	18.566	18.753	17.233	NA	17.995	NA	NA	NA	NA	17.009	18.16	16.878	NA	NA	NA	NA
B20180721sunyt_TPD_DIA_b78_15	25.749	21.71	20.446	16.591	22.498	NA	NA	20.911	NA	NA	20.962	21.888	NA	24.689	NA	21.917	18.105	18.675	18.564	NA	NA	16.595	19.63	22.576	NA	19.202	19.389	21.496	NA	17.892	19.824	17.467	16.718	18.804	NA	NA	NA	16.389	NA	NA	NA	NA	NA	NA	NA	NA	NA	NA	NA
B20180723sunyt_TPD_DIA_b79_1	24.744	19.698	NA	NA	NA	NA	17.513	NA	NA	NA	19.952	20.066	NA	22.116	NA	19.114	NA	NA	NA	NA	NA	NA	NA	21.216	NA	NA	NA	14.89	NA	NA	NA	15.463	17.009	19.458	19.378	18.11	NA	NA	NA	NA	NA	NA	NA	NA	NA	NA	NA	NA	NA
B20180723sunyt_TPD_DIA_b79_2	22.904	NA	19.828	17.616	NA	NA	18.139	NA	NA	NA	NA	18.236	NA	22.071	NA	19.402	NA	NA	NA	NA	NA	21.814	NA	20.429	NA	NA	NA	NA	NA	NA	NA	NA	18.339	20.205	19.442	19.754	NA	18.791	NA	19.445	NA	NA	16.645	15.142	20.65	NA	19.198	NA	NA
B20180723sunyt_TPD_DIA_b79_3	25.851	22.185	21.86	NA	22.015	NA	20.483	19.594	NA	NA	21.434	22.79	NA	24.834	NA	22.095	17.754	18.388	NA	NA	NA	20.702	16.467	22.861	NA	NA	NA	NA	NA	NA	NA	17.083	NA	20.727	20.791	20.07	NA	14.767	NA	NA	NA	NA	18.196	NA	19.809	NA	20.197	NA	NA
B20180723sunyt_TPD_DIA_b79_4	26.087	23.778	21.132	16.774	19.542	NA	20.837	19.118	NA	NA	21.118	21.118	NA	23.966	NA	21.022	19.786	17.568	NA	NA	15.255	NA	18.269	22.731	NA	NA	18.609	17.59	NA	17.891	19.529	20.763	15.932	19.017	18.815	17.934	NA	NA	NA	NA	NA	NA	14.935	NA	NA	NA	NA	NA	NA
B20180723sunyt_TPD_DIA_b79_5	23.894	NA	NA	16.868	19.309	NA	NA	17.483	NA	NA	19.808	20.762	NA	22.913	NA	20.379	NA	NA	NA	NA	NA	18.682	NA	20.62	NA	NA	NA	NA	NA	18.356	16.9	NA	16.964	18.347	19.001	NA	NA	NA	NA	NA	NA	NA	NA	NA	16.233	NA	NA	NA	NA
B20180723sunyt_TPD_DIA_b79_6	24.269	21.363	20.316	18.55	21.701	NA	19.895	NA	NA	NA	20.885	21.225	NA	23.399	NA	20.77	17.752	18.603	NA	NA	NA	19.604	NA	21.174	NA	17.024	NA	17.399	NA	NA	19.066	19.992	18.815	20.752	20.136	19.997	NA	19.726	NA	NA	NA	19.748	17.717	18.169	17.862	NA	19.974	NA	NA
B20180723sunyt_TPD_DIA_b79_7	24.989	18.668	NA	NA	20.122	NA	NA	18.699	NA	NA	20.608	20.548	NA	24.28	NA	20.381	18.846	17.621	NA	NA	15.781	NA	NA	21.793	NA	NA	18.339	NA	NA	15.587	18.955	16.256	NA	16.871	16.855	NA	NA	13.86	NA	NA	NA	NA	NA	NA	NA	NA	NA	NA	NA
B20180723sunyt_TPD_DIA_b79_8	21.816	NA	NA	NA	NA	NA	NA	NA	NA	NA	NA	17.769	NA	19.446	NA	15.722	NA	NA	NA	NA	NA	20.579	NA	19.531	NA	NA	NA	NA	NA	NA	NA	16.835	15.954	19.213	19.317	18.7	NA	NA	NA	18.604	19.98	NA	14.075	NA	19.47	NA	17.873	NA	NA
B20180723sunyt_TPD_DIA_b79_9	23.349	NA	NA	NA	NA	NA	NA	18.369	NA	NA	19.758	19.128	NA	22.176	NA	19.317	22.127	NA	NA	NA	NA	18.422	NA	19.981	NA	NA	NA	19.586	NA	NA	NA	18.284	17.346	17.357	16.593	16.921	NA	NA	NA	NA	NA	NA	NA	NA	16.828	NA	NA	NA	NA
B20180723sunyt_TPD_DIA_b79_10	22.249	NA	17.451	NA	NA	NA	15.84	NA	NA	NA	19.284	19.454	NA	20.723	NA	18.761	NA	16.665	13.469	NA	13.849	NA	15.63	19.395	NA	NA	NA	15.618	NA	NA	NA	16.934	NA	NA	NA	NA	NA	NA	NA	NA	NA	NA	NA	NA	NA	NA	17.327	NA	NA
B20180723sunyt_TPD_DIA_b79_11	NA	NA	NA	NA	NA	NA	NA	NA	NA	NA	NA	NA	NA	NA	NA	NA	19.158	18.038	NA	NA	14.006	NA	NA	NA	NA	NA	NA	NA	NA	NA	NA	NA	NA	NA	15.517	NA	NA	NA	NA	NA	NA	NA	NA	NA	NA	NA	NA	NA	NA
B20180723sunyt_TPD_DIA_b79_12	24.937	NA	21.137	NA	NA	NA	NA	18.155	NA	NA	20.67	20.755	NA	22.886	NA	19.916	22.275	16.956	NA	NA	NA	NA	NA	21.212	NA	NA	17.735	NA	NA	16.884	NA	NA	16.149	17.734	NA	NA	NA	NA	NA	NA	NA	NA	NA	NA	NA	NA	NA	NA	NA
B20180723sunyt_TPD_DIA_b79_13	23.298	NA	17.878	NA	18.417	NA	NA	16.03	NA	NA	19.566	19.524	NA	21.355	NA	20.218	18.462	NA	NA	NA	NA	NA	NA	20.033	NA	NA	NA	NA	NA	NA	NA	14.623	NA	17.423	18.496	NA	NA	NA	NA	NA	NA	NA	NA	NA	15.519	NA	15.752	NA	NA
B20180723sunyt_TPD_DIA_b79_14	25.076	21.1	20.705	NA	NA	NA	20.337	NA	NA	NA	21.061	21.294	NA	23.855	NA	20.102	19.858	NA	NA	NA	NA	17.379	NA	22.245	NA	NA	NA	NA	NA	16.952	NA	20.21	18.017	19.433	NA	18.87	19.349	19.653	NA	NA	NA	NA	17.379	NA	19.435	NA	NA	NA	NA
B20180723sunyt_TPD_DIA_b79_15	26.138	17.963	21.097	18.245	22.501	NA	22.345	20.578	NA	NA	22.142	22.906	NA	25.023	NA	21.533	NA	19.985	NA	19.757	13.804	17.694	18.051	22.983	NA	16.987	18.701	NA	NA	18.538	20.653	21.649	NA	17.894	16.872	18.05	NA	16.557	NA	NA	NA	NA	15.58	NA	17.276	NA	18.144	NA	NA
B20180724sunyt_TPD_DIA_b80_1	24.839	NA	20.224	19.517	NA	NA	NA	NA	NA	NA	20.332	20.676	NA	24.042	NA	20.094	17.491	NA	NA	NA	NA	19.791	NA	22.22	NA	NA	18.045	NA	NA	18.696	NA	15.703	17.717	19.993	20.264	19.967	18.333	19.318	NA	20.455	NA	NA	16.285	NA	18.707	NA	NA	17.323	NA
B20180724sunyt_TPD_DIA_b80_2	24.058	21.03	19.988	NA	18.667	NA	NA	18.184	NA	NA	19.632	20.164	NA	22.889	NA	19.723	19.236	NA	NA	NA	15.935	17.703	16.841	21.006	NA	NA	NA	NA	NA	NA	NA	15.986	NA	17.919	17.508	17.618	NA	11.809	NA	NA	NA	NA	NA	NA	NA	NA	NA	NA	NA
B20180724sunyt_TPD_DIA_b80_3	24.364	21.056	20.415	NA	18.988	NA	19.871	17.587	NA	NA	19.175	20.688	NA	23.802	NA	20.259	NA	18.159	NA	NA	NA	20.842	NA	21.588	NA	NA	NA	NA	NA	18.689	19.792	19.042	19.06	21.508	20.392	20.102	NA	20.287	NA	NA	NA	NA	18.238	16.961	19.713	NA	20.467	NA	NA
B20180724sunyt_TPD_DIA_b80_4	23.873	19.171	19.817	NA	19.273	NA	20.105	18.112	NA	NA	19.432	19.459	NA	22.301	NA	20.443	20.686	NA	NA	NA	NA	NA	NA	19.928	NA	NA	NA	16.356	NA	NA	NA	17.601	NA	17.82	17.663	16.828	NA	NA	NA	NA	NA	NA	NA	NA	NA	NA	NA	NA	NA
B20180724sunyt_TPD_DIA_b80_5	23.559	NA	19.635	NA	NA	NA	18.239	NA	NA	NA	19.519	19.335	NA	21.721	NA	18.892	15.304	NA	NA	NA	NA	20.965	NA	20.32	NA	NA	NA	NA	NA	NA	NA	NA	18.925	19.742	20.072	16.253	NA	19.805	NA	NA	19.765	NA	16.677	NA	18.977	16.254	19.412	18.202	NA
B20180724sunyt_TPD_DIA_b80_6	23.53	18.903	NA	NA	NA	NA	NA	18.721	NA	NA	19.247	19.24	NA	22.032	NA	19.053	18.544	NA	NA	NA	NA	18.708	14.969	19.989	NA	NA	NA	NA	NA	NA	NA	16.537	NA	18.14	NA	17.36	NA	NA	NA	NA	NA	NA	15.435	NA	16.936	NA	NA	NA	NA
B20180724sunyt_TPD_DIA_b80_7	24.234	19.895	19.455	NA	20.861	NA	19.923	NA	NA	NA	20.053	20.482	NA	23.628	NA	20.116	NA	NA	NA	NA	NA	19.163	NA	20.787	NA	NA	NA	NA	NA	19.141	18.848	15.049	15.591	19.152	19.038	NA	NA	18.542	NA	NA	NA	NA	16.256	NA	17.46	NA	NA	NA	NA
B20180724sunyt_TPD_DIA_b80_8	24.189	21.106	NA	NA	NA	NA	19.823	18.462	NA	NA	19.534	20.619	NA	23.208	NA	20.207	NA	NA	NA	NA	NA	22.028	NA	21.519	NA	NA	NA	NA	NA	NA	18.924	19.287	18.062	19.723	20.139	19.566	NA	18.987	NA	18.532	NA	NA	16.959	15.285	20.334	NA	19.938	NA	NA
B20180724sunyt_TPD_DIA_b80_9	24.284	20.089	20.058	NA	NA	NA	19.17	NA	NA	NA	19.632	20.747	NA	23.07	NA	19.385	NA	NA	NA	NA	NA	17.922	NA	21.844	NA	NA	NA	NA	NA	NA	NA	15.898	18.116	19.309	19.85	NA	NA	NA	NA	NA	19.28	NA	16.195	NA	16.038	NA	18.786	NA	NA
B20180724sunyt_TPD_DIA_b80_11	23.998	NA	NA	NA	NA	NA	19.984	NA	NA	NA	20.352	21.054	NA	22.945	NA	20.276	NA	NA	NA	NA	NA	NA	NA	20.958	17.178	16.976	NA	NA	NA	17.111	NA	NA	NA	18.535	NA	NA	NA	NA	NA	NA	NA	NA	NA	NA	NA	NA	NA	NA	NA
B20180724sunyt_TPD_DIA_b80_12	22.598	NA	NA	NA	19.816	NA	18.869	NA	NA	NA	18.479	NA	NA	21.814	NA	18.403	NA	NA	NA	NA	NA	19.894	NA	19.04	20.046	NA	NA	NA	NA	16.679	NA	19.531	16.285	18.594	NA	NA	NA	18.091	NA	NA	NA	NA	16.218	18.082	19.755	NA	NA	NA	NA
B20180724sunyt_TPD_DIA_b80_13	24.078	NA	20.727	NA	18.822	NA	20.529	19.017	NA	NA	19.37	19.594	NA	22.844	NA	19.499	NA	15.927	16.178	NA	NA	NA	NA	20.819	NA	16.473	NA	NA	NA	16.444	NA	19.296	NA	17.176	17.166	16.811	NA	NA	NA	NA	NA	NA	14.707	NA	NA	NA	NA	NA	NA
B20180724sunyt_TPD_DIA_b80_14	24.911	20.057	20.807	NA	19.647	NA	19.988	18.284	NA	NA	20.407	21.403	NA	23.933	NA	20.759	NA	17.94	NA	18.747	15.594	19.631	NA	22.086	NA	18.872	NA	19.136	NA	18.406	NA	21.218	18.356	20	19.35	18.965	NA	18.823	18.065	NA	NA	NA	17.369	16.623	18.872	NA	18.68	NA	NA
B20180724sunyt_TPD_DIA_b80_15	23.36	18.446	NA	NA	NA	NA	NA	18.62	NA	NA	18.834	18.913	NA	22.58	NA	19.409	NA	16.161	NA	16.774	NA	17.374	NA	19.412	17.062	NA	NA	NA	NA	16.852	18.665	18.685	NA	17.685	NA	14.894	NA	NA	NA	NA	NA	NA	NA	NA	NA	NA	NA	NA	NA
B20180725sunyt_TPD_DIA_b81_1	24.088	19.986	19.618	NA	20.061	NA	19.791	16.709	NA	NA	19.165	19.997	NA	22.541	NA	18.913	NA	16.067	NA	16.92	NA	NA	NA	20.172	NA	15.24	NA	17.405	NA	15.514	18.318	17.678	NA	15.634	NA	NA	NA	NA	NA	NA	NA	NA	NA	NA	NA	NA	NA	NA	NA
B20180725sunyt_TPD_DIA_b81_4	26.79	21.844	22.923	NA	22.174	NA	21.51	NA	NA	NA	21.175	22.521	NA	25.286	NA	23.431	17.658	19.147	NA	NA	NA	21.248	NA	23.524	21.358	18.426	NA	NA	NA	18.928	NA	20.171	18.446	20.661	20.292	19.75	NA	18.931	NA	18.734	NA	NA	16.044	16.615	18.989	NA	18.857	NA	NA
B20180725sunyt_TPD_DIA_b81_5	24.468	18.416	NA	NA	19.854	NA	19.916	NA	13.547	NA	20.203	19.771	NA	22.714	NA	20.209	22.849	17.868	NA	18.035	14.025	NA	18.187	21.151	NA	NA	NA	17.529	NA	17.131	18.155	16.891	NA	17.418	NA	NA	NA	NA	NA	NA	NA	NA	NA	NA	NA	NA	NA	NA	NA
B20180725sunyt_TPD_DIA_b81_6	24.804	20.058	19.754	NA	20.486	NA	20.743	17.161	NA	NA	20.497	20.469	NA	23.283	NA	20.066	21.083	NA	NA	NA	NA	NA	NA	21.162	17.203	NA	NA	NA	NA	17.046	18.105	16.13	15.668	17.593	17.852	NA	NA	NA	NA	NA	NA	NA	NA	NA	NA	NA	NA	NA	NA
B20180725sunyt_TPD_DIA_b81_7	22.978	19.306	18.966	NA	NA	NA	18.851	NA	NA	NA	18.183	20.064	NA	NA	NA	18.473	20.052	14.571	NA	NA	NA	NA	NA	19.89	NA	NA	NA	NA	NA	NA	NA	16.566	NA	15.013	NA	NA	NA	NA	NA	NA	NA	NA	NA	NA	NA	NA	NA	NA	NA
B20180725sunyt_TPD_DIA_b81_8	25.252	21.007	21.846	20.811	20.332	NA	20.903	NA	NA	NA	20.502	21.263	NA	24.223	NA	21.265	NA	18.895	NA	NA	17.15	22.226	NA	22.153	NA	17.801	NA	NA	NA	NA	20.158	NA	19.472	20.823	20.902	20.611	NA	16.062	NA	NA	NA	NA	16.991	17.113	18.519	NA	19.281	NA	NA
B20180725sunyt_TPD_DIA_b81_10	21.927	18.774	NA	NA	NA	NA	15.678	NA	NA	NA	17.217	17.279	NA	20.579	NA	16.853	23.04	NA	NA	NA	NA	NA	NA	NA	NA	NA	NA	NA	NA	NA	NA	NA	NA	17.223	17.842	NA	NA	NA	NA	NA	NA	NA	NA	NA	NA	NA	NA	NA	NA
B20180725sunyt_TPD_DIA_b81_11	22.492	NA	NA	NA	NA	NA	NA	NA	NA	NA	18.198	18.46	NA	NA	NA	NA	22.897	NA	NA	NA	NA	NA	NA	18.623	NA	NA	NA	NA	NA	NA	NA	14.22	NA	16.761	17.348	17.066	NA	NA	NA	NA	NA	NA	NA	NA	NA	NA	NA	NA	NA
B20180725sunyt_TPD_DIA_b81_12	22.464	19.773	19.427	NA	20.016	NA	19.687	NA	NA	NA	17.896	19.088	NA	21.765	NA	18.3	20.805	17.491	NA	NA	NA	16.129	NA	18.949	NA	NA	NA	16.941	NA	NA	19.207	19.303	NA	NA	NA	NA	NA	14.916	NA	NA	NA	NA	NA	NA	NA	NA	NA	NA	NA
B20180725sunyt_TPD_DIA_b81_13	25.275	NA	NA	NA	20.351	NA	20.388	NA	NA	NA	19.678	21.228	NA	22.931	NA	19.228	NA	NA	NA	NA	NA	24.26	NA	19.589	NA	NA	NA	NA	NA	NA	NA	NA	18.971	20.538	21.238	20.623	NA	20.789	NA	22.604	NA	NA	16.71	18.63	21.596	18.586	17.442	NA	NA
B20180725sunyt_TPD_DIA_b81_14	24.727	18.606	21.167	19.172	22.618	NA	22.133	19.379	NA	NA	20.7	21.297	NA	23.578	NA	20.816	20.173	19.606	NA	17.047	NA	19.107	NA	21.136	NA	NA	19.726	17.254	NA	19.146	19.967	20.604	17.383	NA	NA	17.495	NA	18.833	NA	NA	NA	NA	15.204	17.3	17.06	NA	NA	NA	NA
B20180725sunyt_TPD_DIA_b81_15	24.747	19.024	20.811	NA	19.759	NA	19.727	NA	NA	NA	19.08	20.871	NA	22.594	NA	19.3	NA	NA	NA	NA	NA	21.046	NA	21.346	19.231	NA	NA	NA	NA	17.415	NA	NA	18.004	20.857	20.559	19.603	NA	15.305	NA	NA	NA	NA	17.135	15.948	19.29	NA	19.78	NA	NA
B20180730sunyt_TPD_DIA_b75_1	23.185	17.094	NA	NA	18.72	NA	20.014	NA	NA	NA	18.561	18.676	NA	NA	NA	16.808	18.409	NA	NA	NA	NA	18.312	NA	19.37	15.776	NA	NA	NA	NA	17.513	NA	17.323	NA	17.342	17.044	NA	NA	17.644	NA	NA	NA	NA	NA	NA	16.24	NA	NA	NA	NA
B20180730sunyt_TPD_DIA_b75_2	23.19	NA	17.9	NA	19.259	NA	19.893	18.625	NA	NA	19.173	18.713	NA	22.06	NA	18.772	NA	NA	NA	NA	NA	18.098	NA	19.205	NA	NA	NA	NA	NA	15.274	18.057	19.043	NA	17.537	17.08	16.736	NA	14.408	NA	NA	NA	NA	NA	NA	NA	NA	NA	NA	14.896
B20180730sunyt_TPD_DIA_b75_3	24.23	NA	19.942	NA	NA	NA	20.193	18.957	NA	NA	20.187	18.372	NA	23.315	NA	19.194	NA	NA	NA	18.106	NA	17.478	NA	20.687	NA	NA	NA	16.093	NA	18.493	18.995	19.761	NA	17.82	17.198	NA	NA	17.42	NA	NA	NA	NA	NA	NA	16.277	NA	NA	NA	NA
B20180730sunyt_TPD_DIA_b75_4	25.31	19.629	20.832	17.104	19.553	NA	21.116	17.574	NA	NA	19.425	19.499	NA	24.286	NA	19.108	NA	NA	NA	NA	NA	23.215	NA	20.409	NA	NA	18.383	NA	NA	18.23	18.767	19.714	17.385	19.671	19.152	18.452	NA	20.392	NA	20.055	NA	NA	16.421	18.351	22.5	15.632	NA	NA	NA
B20180730sunyt_TPD_DIA_b75_5	22.84	NA	19.212	NA	18.222	NA	20.899	18.525	NA	NA	17.861	14.811	NA	22.241	NA	16.927	NA	NA	NA	16.801	NA	17.273	NA	18.962	NA	NA	NA	NA	NA	16.794	19.337	16.489	NA	17.632	17.376	NA	NA	14.317	NA	NA	NA	NA	NA	14.38	16.638	NA	NA	NA	NA
B20180730sunyt_TPD_DIA_b75_6	23.763	21.158	NA	17.233	NA	NA	21.502	19.591	NA	NA	19.476	19.497	NA	22.71	NA	18.958	18.179	15.731	NA	17.094	NA	20.009	NA	20.278	NA	NA	NA	NA	NA	17.469	20.417	19.748	17.834	19.38	19.091	18.654	NA	19.689	NA	NA	NA	NA	14.955	14.34	18.449	NA	NA	NA	NA
B20180730sunyt_TPD_DIA_b75_7	25.11	19.989	18.709	NA	21.073	NA	22.928	19.939	NA	NA	20.393	20.938	NA	24.196	NA	20.558	18.769	NA	NA	18.104	16.223	19.712	NA	21.832	NA	NA	19.403	NA	NA	19.576	21.02	20.32	17.431	19.553	19.38	18.55	NA	19.762	NA	NA	NA	NA	15.318	15.177	19.012	NA	NA	NA	16.553
B20180730sunyt_TPD_DIA_b75_8	24.174	NA	20.63	16.723	20.779	NA	22.619	19.877	NA	NA	19.467	20.65	NA	23.708	NA	19.253	NA	NA	NA	17.724	NA	19.534	NA	21.532	NA	NA	20.141	NA	NA	18.758	20.844	19.615	18.202	20.255	19.447	19.577	19.769	17.926	17.503	18.19	NA	18.723	15.541	16.854	19.115	NA	19.882	NA	NA
B20180730sunyt_TPD_DIA_b75_9	22.868	NA	20.423	17.405	NA	NA	20.443	19.438	NA	NA	19.186	20.882	NA	23.297	13.009	18.948	17.529	NA	NA	NA	NA	19.183	NA	21.28	NA	18.191	18.346	19.113	NA	18.519	18.588	20.55	17.019	NA	NA	18.033	NA	18.379	NA	NA	NA	NA	NA	NA	NA	NA	17.577	NA	NA
B20180730sunyt_TPD_DIA_b75_10	25.153	NA	21.707	16.278	20.122	NA	21.637	19.73	NA	NA	20.979	21.24	NA	23.732	NA	20.486	17.943	NA	NA	18.056	NA	21.413	NA	22.353	NA	17.401	NA	18.386	NA	18.803	NA	18.144	19.331	20.917	20.561	20.302	NA	22.066	NA	NA	NA	NA	NA	15.159	18.799	NA	19.041	NA	NA
B20180730sunyt_TPD_DIA_b75_11	27.03	NA	23.859	19.897	22.158	NA	23.913	21.608	NA	NA	23.248	23.904	NA	25.855	NA	22.484	19.916	NA	NA	NA	18.241	22.557	18.822	23.944	NA	NA	20.5	NA	NA	21.438	21.477	21.477	19.674	22.493	21.336	20.845	NA	21.197	NA	NA	21.619	NA	18.932	19.174	20.946	NA	21.058	NA	NA
B20180730sunyt_TPD_DIA_b75_12	26.524	NA	19.498	20.427	22.117	NA	22.35	20.633	NA	NA	22.838	23.098	NA	25.298	NA	22.145	NA	20.166	18.219	18.543	NA	17.776	19.802	23.21	NA	20.621	19.991	NA	NA	20.905	22.069	21.734	NA	20.164	19.363	NA	NA	17.075	NA	NA	NA	NA	NA	NA	NA	NA	19.148	NA	NA
B20180730sunyt_TPD_DIA_b75_13	24.579	NA	18.798	NA	21.626	NA	22.514	NA	NA	19.793	20.765	18.448	NA	23.312	NA	21.966	NA	NA	NA	NA	NA	NA	NA	21.539	NA	NA	NA	NA	NA	19.512	NA	18.385	18.404	18.56	NA	NA	NA	13.79	NA	NA	NA	NA	NA	18.029	18.614	NA	NA	NA	NA
B20180730sunyt_TPD_DIA_b75_14	25.313	NA	NA	17.051	22.438	NA	22.533	NA	NA	20.303	22.582	21.229	NA	24.653	NA	22.129	18.828	20.364	19.771	19.643	NA	22.118	18.446	23.116	NA	19.418	NA	NA	NA	19.188	21.641	20.974	NA	21.547	21.039	NA	NA	20.78	NA	NA	21.477	19.38	NA	20.663	21.198	NA	20.799	NA	NA
B20180730sunyt_TPD_DIA_b75_15	23.654	19.454	19.281	NA	NA	NA	20.881	19.314	NA	NA	19.613	16.996	NA	22.5	NA	18.672	NA	NA	NA	NA	NA	NA	NA	19.214	NA	NA	NA	NA	NA	17.325	19.67	19.885	12.334	16.997	NA	NA	NA	NA	NA	NA	NA	NA	NA	NA	15.666	NA	NA	NA	NA
B20180731sunyt_TPD_DIA_b82_1	24.351	19.514	19.837	NA	20.896	NA	21.798	NA	NA	NA	19.914	20.68	NA	23.495	NA	20.175	18.859	18.871	NA	17.511	16.049	19.583	NA	21.005	NA	NA	NA	NA	NA	18.714	19.151	19.907	16.82	18.889	NA	17.872	NA	18.018	NA	NA	NA	NA	15.234	17.152	19.096	NA	NA	NA	NA
B20180731sunyt_TPD_DIA_b82_2	24.309	NA	19.503	NA	18.919	NA	20.744	18.918	NA	NA	20.209	19.728	NA	23.352	NA	18.422	NA	17.318	16.859	NA	NA	NA	NA	21.072	NA	NA	NA	NA	NA	16.652	18.751	17.543	NA	NA	NA	NA	NA	NA	NA	NA	NA	NA	NA	NA	15.361	NA	NA	NA	NA
B20180731sunyt_TPD_DIA_b82_3	27.657	23.439	23.633	21.045	23.655	20.707	24.817	23.835	NA	21.168	24.092	24.066	NA	27.175	18.573	23.195	20.385	22.702	18.854	20.69	19.883	18.231	20.831	24.349	NA	19.653	21.725	21.943	NA	22.677	23.164	21.23	17.109	18.65	NA	17.808	NA	18.635	NA	NA	NA	NA	15.553	16.006	18.032	NA	NA	NA	NA
B20180731sunyt_TPD_DIA_b82_4	24.821	NA	NA	NA	NA	NA	19.866	19.449	NA	NA	NA	20.541	NA	22.902	NA	19.826	17.812	NA	NA	NA	NA	22.531	NA	21.52	NA	NA	18.681	NA	NA	NA	NA	NA	17.754	20.227	21.571	19.678	NA	20.547	NA	NA	NA	NA	15.983	18.355	21.704	NA	NA	NA	NA
B20180731sunyt_TPD_DIA_b82_5	25.13	21.118	21.032	18.622	NA	NA	20.402	19.632	NA	NA	20.903	20.946	NA	23.677	NA	19.279	18.288	NA	NA	NA	NA	19.498	16.861	21.67	NA	NA	NA	NA	NA	17	NA	NA	17.603	20.837	20.835	19.206	NA	NA	20.209	NA	NA	NA	NA	NA	19.722	NA	20.436	NA	NA
B20180731sunyt_TPD_DIA_b82_6	23.314	NA	NA	NA	20.017	NA	19.575	17.419	15.686	NA	19.252	20.159	NA	21.915	NA	19.632	21.842	NA	NA	NA	NA	NA	NA	19.613	17.802	NA	NA	17.884	NA	NA	NA	17.065	NA	18.172	17.455	NA	NA	NA	NA	NA	NA	NA	NA	NA	NA	NA	NA	NA	NA
B20180731sunyt_TPD_DIA_b82_7	24.409	NA	NA	NA	NA	NA	20.494	NA	18.066	NA	19.759	21.948	NA	22.801	NA	19.382	NA	NA	NA	NA	NA	20.257	NA	21.454	NA	19.193	NA	NA	NA	NA	NA	NA	NA	22.093	22.145	20.843	NA	NA	NA	NA	NA	NA	NA	NA	NA	NA	18.931	NA	NA
B20180731sunyt_TPD_DIA_b82_8	26.675	21.146	20.565	NA	19.785	NA	20.663	19.272	NA	NA	20.762	21.456	NA	25.652	NA	19.256	19.978	18.152	NA	17.503	NA	21.158	NA	22.539	20.202	17.767	NA	NA	NA	NA	NA	18.821	18.438	20.155	20.011	19.802	NA	14.639	NA	NA	NA	NA	NA	NA	18.426	NA	18.128	NA	NA
B20180731sunyt_TPD_DIA_b82_9	23.252	17.92	NA	NA	NA	NA	19.782	NA	16.586	NA	19.304	19.54	NA	22.412	NA	17.679	20.753	NA	NA	NA	NA	20.076	NA	20.026	NA	NA	NA	NA	NA	NA	NA	17.1	17.083	19.141	19.669	18.883	NA	15.277	NA	NA	NA	NA	NA	NA	18.362	NA	NA	NA	NA
B20180731sunyt_TPD_DIA_b82_10	26.456	22.009	21.784	17.495	21.513	NA	22.991	20.631	NA	18.855	21.996	21.908	NA	25.033	17.251	20.892	17.329	19.167	NA	19.596	17.92	NA	19.999	23.124	NA	20.424	19.54	21.549	NA	19.524	20.449	21.599	NA	NA	NA	NA	NA	NA	NA	NA	NA	NA	NA	NA	NA	NA	NA	NA	NA
B20180731sunyt_TPD_DIA_b82_11	22.777	19.057	18.587	NA	NA	NA	18.262	17.618	NA	NA	18.034	17.238	NA	20.673	NA	17.055	21.646	NA	14.769	NA	NA	NA	NA	18.738	19.232	NA	NA	19.234	NA	NA	NA	18.401	NA	15.939	NA	NA	NA	NA	NA	NA	NA	NA	NA	NA	NA	NA	NA	NA	NA
B20180731sunyt_TPD_DIA_b82_12	24.348	NA	19.928	16.47	20.592	NA	19.894	NA	15.422	NA	20.163	21.812	NA	22.802	NA	19.123	NA	NA	NA	NA	16.898	NA	17.083	22.123	NA	19.295	NA	18.952	NA	NA	NA	17.199	NA	20.177	20.427	18.89	NA	NA	NA	NA	NA	NA	NA	NA	NA	NA	19.522	NA	NA
B20180731sunyt_TPD_DIA_b82_13	24.977	18.757	21.218	NA	18.786	NA	20.732	NA	NA	NA	20.204	21.355	NA	23.102	NA	18.688	NA	17.804	16.745	17.728	NA	18.782	NA	20.812	NA	19.199	NA	18.219	NA	NA	NA	13.957	17.572	19.812	20.094	16.933	NA	14.728	NA	NA	NA	NA	13.883	NA	15.736	NA	17.673	NA	NA
B20180731sunyt_TPD_DIA_b82_14	26.393	21.635	21.012	18.056	21.322	NA	21.271	NA	16.399	NA	21.706	22.386	NA	24.557	NA	21.13	NA	19.523	NA	NA	15.837	NA	17.321	23.052	NA	19.372	17.838	20.079	NA	19.823	19.468	17.333	16.726	19.856	19.579	18.305	NA	15.223	NA	NA	NA	NA	NA	NA	NA	NA	19.401	NA	NA
B20180731sunyt_TPD_DIA_b82_15	23.163	19.048	NA	NA	NA	NA	18.352	NA	NA	NA	19.063	19.676	NA	21.417	NA	19.441	NA	NA	NA	NA	NA	20.374	NA	19.66	NA	NA	NA	NA	NA	15.461	NA	NA	19.103	20.307	20.59	20.068	NA	21.4	NA	NA	NA	NA	15.028	NA	19.071	15.732	NA	NA	NA
B20180801sunyt_TPD_DIA_b83_1	23.597	NA	NA	NA	NA	NA	18.195	NA	NA	NA	17.621	20.144	NA	21.721	NA	17.936	21.446	14.641	NA	NA	15.827	NA	NA	18.477	NA	16.685	NA	17.985	NA	13.694	17.948	17.805	NA	16.304	NA	14.72	NA	NA	NA	NA	NA	NA	NA	NA	NA	NA	NA	NA	NA
B20180801sunyt_TPD_DIA_b83_2	28.059	22.598	24.525	21.358	23.398	21.142	25.743	24.298	NA	20.936	23.602	23.886	NA	27.102	18.008	23.007	21.078	22.606	19.577	22.553	20.439	NA	19.507	25.272	NA	18.818	22.63	21.161	NA	23.211	23.949	20.509	16.584	19.094	18.85	18.769	NA	NA	NA	NA	NA	NA	NA	NA	NA	NA	NA	NA	NA
B20180801sunyt_TPD_DIA_b83_3	22.912	17.982	NA	NA	NA	NA	17.853	NA	NA	NA	19.226	19.208	NA	21.077	NA	16.718	NA	NA	NA	NA	NA	21.188	NA	18.693	NA	NA	NA	NA	NA	NA	NA	NA	18.83	20.543	19.72	19.148	NA	16.167	NA	NA	NA	NA	NA	14.631	19.661	NA	18.214	15.978	NA
B20180801sunyt_TPD_DIA_b83_4	23.178	NA	18.805	NA	19.375	NA	20.271	NA	NA	NA	18.961	18.538	NA	22.275	NA	15.364	NA	NA	NA	NA	NA	18.915	NA	18.716	NA	NA	NA	NA	NA	17.306	18.952	18.617	16.898	18.274	NA	16.728	NA	NA	NA	NA	NA	NA	NA	NA	19.193	NA	NA	NA	NA
B20180801sunyt_TPD_DIA_b83_5	24.916	NA	20.883	NA	19.689	NA	20.854	19.328	NA	NA	20.671	20.082	NA	23.497	NA	19.042	21.554	17.256	18.043	NA	NA	NA	18.805	21.793	NA	NA	NA	20.239	NA	18.551	19.357	19.934	17.623	18.606	17.684	17.838	NA	15.336	NA	NA	NA	NA	NA	NA	14.411	NA	NA	NA	NA
B20180801sunyt_TPD_DIA_b83_6	NA	NA	NA	NA	17.63	NA	17.585	NA	NA	NA	NA	18.061	NA	21.111	NA	18.056	NA	NA	NA	NA	NA	20.671	NA	19.828	NA	NA	NA	NA	NA	NA	NA	NA	19.233	19.892	20.19	18.912	NA	15.341	NA	18.517	NA	NA	NA	15.555	18.206	NA	19.143	NA	NA
B20180801sunyt_TPD_DIA_b83_7	23.032	18.487	19.533	NA	NA	NA	18.595	NA	NA	NA	19.053	19.414	NA	21.773	NA	18.484	20.606	NA	NA	NA	NA	18.626	NA	18.343	NA	NA	NA	NA	NA	NA	NA	NA	18.729	19.64	19.961	18.136	NA	18.263	NA	NA	NA	NA	NA	NA	16.943	NA	NA	NA	NA
B20180801sunyt_TPD_DIA_b83_8	24.582	19.504	20.621	NA	19.685	NA	20.876	16.581	NA	NA	19.746	20.074	NA	23.077	NA	17.906	NA	17.476	NA	NA	NA	NA	15.885	20.811	NA	NA	NA	19.502	NA	16.115	18.995	19.838	NA	NA	NA	NA	NA	NA	NA	NA	NA	NA	NA	NA	NA	NA	NA	NA	NA
B20180801sunyt_TPD_DIA_b83_9	24.64	20.143	20.764	NA	19.603	NA	20.272	NA	NA	NA	20.191	21.889	NA	23.539	NA	20.534	NA	19.093	NA	NA	NA	22.623	NA	21.134	NA	NA	NA	NA	NA	NA	NA	20.095	18.106	21.338	20.037	20.38	NA	16.804	NA	NA	NA	NA	NA	17.337	20.765	NA	NA	NA	NA
B20180801sunyt_TPD_DIA_b83_10	22.773	19.44	NA	NA	17.709	NA	18.784	NA	NA	NA	17.699	18.172	NA	21.482	NA	16.282	NA	15.533	NA	NA	NA	17.457	NA	17.149	NA	NA	NA	NA	NA	15.804	18.444	17.799	15.197	NA	NA	14.998	NA	15.915	NA	NA	NA	NA	NA	NA	16.016	NA	NA	NA	NA
B20180801sunyt_TPD_DIA_b83_11	23.593	18.887	20.323	NA	18.787	NA	19.63	NA	NA	NA	18.76	20.187	NA	22.57	NA	18.358	NA	17.434	NA	NA	NA	NA	18.436	20.436	NA	NA	NA	15.628	NA	NA	18.623	17.842	17.816	18.763	19.361	17.765	NA	16.19	NA	NA	NA	NA	NA	NA	NA	NA	NA	NA	NA
B20180801sunyt_TPD_DIA_b83_12	23.041	NA	NA	NA	NA	NA	18.775	NA	NA	NA	17.741	18.828	NA	21.326	NA	16.485	NA	NA	NA	NA	NA	NA	NA	18.485	NA	NA	NA	18.229	NA	NA	NA	16.06	NA	NA	NA	NA	NA	NA	NA	NA	NA	NA	NA	NA	NA	NA	NA	NA	NA
B20180801sunyt_TPD_DIA_b83_13	24.329	20.377	NA	NA	NA	NA	19.537	NA	NA	NA	19.117	20.727	NA	22.286	NA	19.082	NA	NA	NA	NA	NA	21.733	NA	20.87	NA	NA	NA	NA	NA	NA	NA	NA	18.564	20.029	20.416	19.969	NA	15.784	NA	NA	NA	NA	NA	NA	17.712	NA	NA	NA	NA
B20180801sunyt_TPD_DIA_b83_14	23.962	19.348	19.406	NA	NA	NA	19.57	18.137	NA	NA	19.634	19.191	NA	23.011	NA	18.116	NA	NA	NA	NA	NA	NA	NA	19.104	NA	18.715	NA	18.882	NA	17.531	18.924	NA	NA	NA	17.502	NA	NA	NA	NA	NA	NA	NA	NA	NA	17.031	NA	NA	NA	NA
B20180801sunyt_TPD_DIA_b83_15	24.845	NA	NA	NA	20.235	NA	20.972	NA	NA	NA	20.379	20.694	NA	23.068	NA	19.338	NA	NA	NA	NA	NA	20.024	NA	21.065	NA	17.473	NA	NA	NA	NA	NA	20.305	19.695	19.858	20.077	19.416	NA	16.069	NA	NA	NA	NA	14.259	15.896	18.585	NA	19.988	NA	NA
B20180802sunyt_TPD_DIA_b84_1	22.24	19.027	NA	NA	NA	NA	17.259	NA	NA	NA	16.332	18.495	NA	NA	NA	14.45	22.184	NA	NA	NA	NA	NA	NA	16.872	NA	NA	NA	NA	NA	NA	NA	13.725	NA	16.32	17.145	16.59	NA	NA	NA	NA	NA	NA	NA	NA	NA	NA	NA	NA	NA
B20180802sunyt_TPD_DIA_b84_2	24.757	NA	NA	17.271	19.832	NA	20.512	NA	NA	NA	19.587	20.254	NA	23.516	NA	18.06	NA	15.938	NA	NA	NA	NA	NA	21.443	NA	16.089	NA	18.819	NA	17.613	17.803	16.926	NA	NA	NA	NA	NA	NA	NA	NA	NA	NA	NA	NA	NA	NA	NA	NA	NA
B20180802sunyt_TPD_DIA_b84_3	25.423	NA	21.127	17.359	21.669	NA	22.709	NA	NA	17.802	21.664	21.845	NA	24.296	NA	20.743	NA	19.388	NA	17.926	15.149	18.039	19.928	22.857	NA	16.513	18.537	19.258	NA	19.245	20.108	20.029	NA	18.227	NA	17.985	NA	14.757	NA	NA	NA	NA	NA	NA	NA	NA	NA	NA	NA
B20180802sunyt_TPD_DIA_b84_4	22.365	NA	NA	NA	NA	NA	NA	NA	NA	NA	18.9	19.262	NA	20.86	NA	18.184	16.882	NA	NA	NA	NA	NA	NA	19.889	NA	NA	NA	NA	NA	NA	NA	17.128	15.469	18.227	NA	16.33	NA	NA	NA	NA	NA	NA	NA	NA	NA	NA	NA	NA	NA
B20180802sunyt_TPD_DIA_b84_5	24.691	21.34	20.732	18.414	20.871	NA	20.747	NA	NA	NA	20.153	21.754	NA	23.305	NA	18.192	18.857	NA	NA	NA	NA	17.912	15.625	21.847	NA	NA	NA	NA	NA	17.603	NA	15.485	NA	18.098	18.702	NA	NA	NA	NA	NA	NA	NA	NA	NA	NA	NA	NA	NA	NA
B20180802sunyt_TPD_DIA_b84_7	25.641	21.466	21.26	19.415	20.579	NA	21.294	NA	NA	NA	20.632	22.317	NA	24.215	NA	20.07	NA	18.852	NA	NA	17.72	19.895	NA	22.095	NA	NA	NA	NA	NA	NA	19.99	17.634	19.271	21.626	21.207	20.949	NA	NA	NA	NA	NA	NA	NA	NA	NA	NA	19.318	NA	NA
B20180802sunyt_TPD_DIA_b84_8	22.822	19.534	NA	NA	NA	NA	18.55	NA	NA	NA	17.203	18.694	NA	21.009	NA	14.17	NA	NA	NA	NA	NA	16.343	NA	17.664	NA	NA	NA	NA	NA	NA	NA	NA	NA	NA	NA	15.433	NA	NA	NA	NA	NA	NA	NA	NA	NA	NA	NA	NA	NA
B20180802sunyt_TPD_DIA_b84_9	24.103	18.231	18.981	NA	19.984	NA	21.015	19.136	NA	NA	18.758	18.869	NA	22.393	NA	17.525	NA	NA	NA	16.339	NA	NA	NA	20.482	NA	NA	NA	18.204	NA	NA	18.746	15.941	15.646	NA	NA	NA	NA	NA	NA	NA	NA	NA	NA	NA	17.496	NA	NA	NA	NA
B20180802sunyt_TPD_DIA_b84_11	23.603	NA	NA	14.818	19.247	NA	19.441	17.451	NA	NA	19.61	19.184	NA	22.512	NA	16.666	18.216	16.898	NA	16.884	NA	NA	NA	20.293	NA	NA	NA	16.988	NA	14.45	NA	18.228	15.108	16.845	NA	NA	NA	NA	NA	NA	NA	NA	NA	NA	NA	NA	NA	NA	NA
B20180802sunyt_TPD_DIA_b84_12	24.102	NA	NA	18.289	20.871	NA	20.584	18.494	NA	NA	18.391	20.866	NA	22.964	NA	17.249	20.913	NA	NA	NA	NA	NA	17.053	20.246	NA	NA	NA	19.242	NA	16.51	18.68	18.826	16.312	17.482	17.363	NA	NA	13.736	NA	NA	NA	NA	NA	NA	NA	NA	NA	NA	NA
B20180802sunyt_TPD_DIA_b84_13	25.482	20.187	21.445	NA	20.586	NA	21.394	NA	NA	NA	20.911	22.195	NA	23.619	NA	20.297	16.863	19.2	NA	NA	NA	NA	NA	23.896	18.162	NA	NA	NA	NA	NA	20.105	18.478	16.978	20.65	20.879	NA	NA	NA	NA	NA	NA	NA	NA	NA	NA	NA	19.19	NA	NA
B20180802sunyt_TPD_DIA_b84_14	20.509	NA	NA	NA	NA	NA	NA	NA	NA	NA	14.987	NA	NA	18.404	NA	NA	21.366	NA	NA	NA	NA	NA	NA	NA	NA	NA	NA	NA	NA	NA	NA	NA	NA	NA	NA	NA	NA	NA	NA	NA	NA	NA	NA	NA	NA	NA	NA	NA	NA
B20180802sunyt_TPD_DIA_b84_15	22.099	NA	16.815	NA	NA	NA	NA	NA	NA	NA	18.601	19.335	NA	21.689	NA	14.819	15.499	NA	NA	NA	NA	NA	NA	19.882	NA	NA	NA	NA	NA	NA	NA	15.766	NA	16.869	NA	NA	NA	NA	NA	NA	NA	NA	NA	NA	NA	NA	16.914	NA	NA
B20180805sunyt_TPD_DIA_b1_1	24.406	17.907	20.97	NA	18.798	NA	20.357	19.181	NA	NA	19.803	20.843	NA	22.668	NA	17.473	19.126	NA	NA	NA	NA	NA	15.806	21.024	NA	NA	NA	NA	NA	17.417	18.587	18.078	16.243	19.185	19.744	18.057	NA	NA	NA	NA	NA	NA	NA	NA	NA	NA	19.059	NA	NA
B20180805sunyt_TPD_DIA_b1_2	26.807	21.439	22.214	18.374	21.982	NA	21.583	20.307	NA	NA	21.327	22.682	NA	26.096	NA	18.888	NA	21.205	NA	17.876	16.776	19.619	17.554	22.772	NA	21.299	NA	20.952	NA	18.436	19.743	23.412	17.184	20.042	19.948	18.58	NA	NA	NA	NA	NA	NA	NA	NA	17.65	NA	18.904	NA	NA
B20180805sunyt_TPD_DIA_b1_3	23.557	NA	20.176	NA	18.642	NA	20.306	NA	NA	NA	19.752	20.701	NA	22.212	NA	18.132	17.625	NA	NA	NA	NA	19.083	NA	20.714	17.032	NA	17.612	NA	NA	NA	17.729	18.336	17.005	19.08	19.533	18.197	NA	12.465	NA	NA	NA	NA	NA	NA	NA	NA	18.288	NA	NA
B20180805sunyt_TPD_DIA_b1_5	24.768	20.027	21.224	17.695	20.854	NA	21.383	NA	NA	NA	20.084	20.878	NA	23.76	NA	19.708	18.706	NA	NA	NA	15.384	20.928	NA	22.025	NA	NA	NA	NA	NA	NA	19.147	19.891	19.048	20.446	20.367	19.832	NA	20.367	NA	NA	NA	NA	NA	16.571	18.583	NA	19.112	NA	NA
B20180805sunyt_TPD_DIA_b1_6	24.99	20.444	20.529	NA	NA	NA	19.963	NA	NA	NA	21.252	20.328	NA	23.754	NA	18.867	NA	NA	NA	NA	NA	21.105	NA	22.008	NA	NA	NA	NA	NA	NA	18.571	19.35	18.536	20.331	20.161	19.313	NA	11.147	NA	19.381	NA	NA	NA	NA	20.021	NA	18.011	NA	NA
B20180805sunyt_TPD_DIA_b1_7	24.629	20.166	21.602	NA	NA	NA	20.394	17.466	NA	NA	19.271	20.325	NA	22.869	NA	18.238	19.28	16.281	NA	16.712	15.616	NA	15.332	21.485	18.513	NA	17.948	NA	NA	17.138	18.425	17.287	NA	17.371	18.552	16.226	NA	NA	NA	NA	NA	NA	NA	NA	NA	NA	NA	NA	NA
B20180805sunyt_TPD_DIA_b1_8	23.981	18.11	18.352	NA	NA	NA	19.039	NA	NA	NA	18.324	19.359	NA	21.697	NA	16.98	21.181	14.02	NA	NA	NA	NA	NA	20.236	NA	NA	NA	16.038	NA	15.49	17.25	NA	NA	NA	NA	NA	NA	NA	NA	NA	NA	NA	NA	NA	NA	NA	NA	NA	NA
B20180805sunyt_TPD_DIA_b1_9	23.066	NA	NA	NA	NA	NA	16.952	NA	NA	NA	18.2	17.422	NA	20.929	NA	NA	NA	NA	NA	NA	NA	21.114	NA	17.02	NA	NA	NA	NA	NA	NA	NA	NA	17.319	19.207	20.236	17.775	NA	NA	NA	NA	NA	NA	NA	NA	19.417	NA	NA	NA	NA
B20180805sunyt_TPD_DIA_b1_10	26.005	NA	22.257	NA	19.344	NA	21.255	19.255	NA	NA	21.108	20.807	NA	24.435	NA	18.112	19.744	18.264	NA	NA	NA	NA	NA	21.869	NA	NA	18.346	18.38	NA	17.701	19.688	16.885	NA	17.347	17.464	NA	NA	13.515	NA	NA	NA	NA	NA	NA	NA	NA	NA	NA	NA
B20180805sunyt_TPD_DIA_b1_11	23.242	NA	19.149	NA	17.977	NA	19.474	NA	NA	NA	18.158	17.925	16.316	21.696	NA	16.7	NA	NA	NA	NA	NA	NA	NA	18.649	NA	NA	NA	NA	NA	14.424	18.348	17.293	NA	NA	NA	NA	NA	NA	NA	NA	NA	NA	NA	NA	NA	NA	NA	NA	NA
B20180805sunyt_TPD_DIA_b1_12	21.792	NA	18.332	NA	NA	NA	NA	NA	NA	NA	NA	18.453	NA	NA	NA	NA	NA	NA	NA	NA	NA	20.703	NA	19.752	NA	NA	NA	NA	NA	NA	NA	NA	18.921	19.135	19.103	18.21	NA	NA	NA	18.771	20.39	NA	NA	NA	18.29	NA	17.595	16.134	NA
B20180805sunyt_TPD_DIA_b1_13	23.635	19.706	20.395	17.581	NA	NA	NA	NA	NA	NA	18.875	20.509	NA	21.815	NA	16.857	16.497	17.812	NA	NA	NA	22.398	NA	20.787	20.093	17.749	NA	18.15	NA	NA	NA	18.622	18	20.162	19.661	19.485	NA	13.387	NA	20.346	19.944	NA	NA	NA	20.675	15.215	NA	NA	NA
B20180805sunyt_TPD_DIA_b1_14	27.21	NA	NA	19.286	22.664	NA	23.356	20.554	NA	NA	22.069	23.475	NA	25.581	NA	20.659	19.435	20.562	NA	NA	18.242	19.973	NA	23.762	NA	NA	NA	NA	NA	18.511	21.256	22.357	19.805	20.295	20.484	19.891	NA	NA	NA	NA	NA	NA	NA	NA	NA	NA	18.86	NA	NA
B20180805sunyt_TPD_DIA_b1_15	22.879	NA	20.813	NA	NA	NA	18.566	NA	NA	NA	17.582	19.563	NA	20.773	NA	16.766	19.335	NA	NA	NA	NA	18.257	NA	19.14	NA	NA	NA	NA	NA	NA	NA	14.802	16.673	18.055	19.561	17.964	NA	NA	NA	NA	NA	NA	NA	NA	NA	NA	NA	NA	NA
B20180806sunyt_TPD_DIA_b2_1	24.431	19.896	21.108	17.364	19.61	NA	20.779	NA	NA	NA	19.847	21.416	NA	22.972	NA	18.677	16.171	NA	NA	16.336	13.663	20.918	14.95	20.942	NA	16.73	NA	NA	NA	NA	19.805	15.992	17.936	20.374	20.277	19.468	NA	NA	NA	NA	NA	NA	NA	NA	NA	NA	NA	NA	NA
B20180806sunyt_TPD_DIA_b2_3	25.009	22.044	21.331	18.735	20.383	NA	21.066	19.032	NA	NA	20.524	22.501	NA	23.955	NA	20.077	NA	NA	NA	NA	17.555	18.111	NA	22.107	NA	20.199	NA	19.915	NA	NA	19.574	NA	NA	18.825	20.015	NA	NA	NA	NA	NA	NA	NA	NA	NA	NA	NA	17.738	NA	NA
B20180806sunyt_TPD_DIA_b2_5	23.475	19.583	20.472	NA	20.302	NA	20.22	NA	NA	NA	18.75	19.926	NA	22.53	NA	17.783	20.291	16.002	16.956	NA	NA	17.794	NA	19.552	NA	NA	16.633	18.896	NA	17.817	19.153	17.382	16.696	17.704	17.681	17.047	NA	12.268	NA	NA	NA	NA	NA	NA	NA	NA	NA	NA	NA
B20180806sunyt_TPD_DIA_b2_6	30.25	24.186	23.699	20.567	25.09	NA	25.751	22.824	NA	NA	24.307	25.056	NA	29.149	NA	20.046	21.988	22.152	15.796	20.646	17.655	NA	NA	26.003	NA	19.325	22.083	20.153	NA	20.851	23.164	23.551	NA	16.425	NA	NA	NA	NA	NA	NA	NA	NA	NA	NA	NA	NA	NA	NA	NA
B20180806sunyt_TPD_DIA_b2_7	23.596	19.771	18.338	NA	NA	NA	NA	NA	NA	NA	18.183	19.45	NA	21.845	NA	16.437	21.493	NA	NA	NA	NA	NA	NA	20.781	NA	NA	NA	NA	NA	13.76	NA	NA	NA	NA	NA	NA	NA	NA	NA	NA	NA	NA	NA	NA	NA	NA	NA	NA	NA
B20180806sunyt_TPD_DIA_b2_8	21.072	NA	NA	NA	NA	NA	NA	NA	NA	NA	NA	17.855	15.075	NA	NA	NA	NA	NA	NA	NA	NA	20.452	NA	NA	NA	NA	NA	NA	NA	NA	NA	NA	16.536	18.742	19.339	18.895	NA	NA	NA	NA	NA	NA	NA	NA	NA	NA	16.103	NA	NA
B20180806sunyt_TPD_DIA_b2_9	23.988	18.683	NA	NA	19.865	NA	NA	NA	NA	NA	NA	20.296	NA	21.991	NA	18.311	15.847	NA	NA	NA	NA	21.851	NA	20.324	NA	NA	NA	NA	NA	NA	NA	NA	19.732	21.076	20.984	20.45	NA	16.281	NA	NA	NA	NA	NA	NA	18.561	NA	19.722	NA	NA
B20180806sunyt_TPD_DIA_b2_10	22.154	NA	19.327	NA	NA	NA	19.015	NA	NA	NA	18.395	19.073	NA	20.963	NA	16.258	16.839	NA	NA	NA	NA	16.557	NA	19.608	18.405	16.166	NA	NA	NA	NA	NA	NA	NA	NA	NA	NA	NA	NA	NA	NA	NA	NA	NA	NA	NA	NA	NA	NA	NA
B20180806sunyt_TPD_DIA_b2_11	24.812	20.649	20.592	NA	21.155	NA	20.758	NA	NA	NA	20.411	21.438	NA	23.722	NA	18.779	NA	19.575	NA	NA	NA	21.874	18.463	22.254	NA	NA	NA	NA	NA	16.478	19.016	20	18.805	19.861	18.963	18.812	NA	21.046	NA	NA	NA	NA	NA	NA	20.171	15.555	NA	NA	18.059
B20180806sunyt_TPD_DIA_b2_12	23.833	20.073	19.633	NA	20.046	NA	20.221	NA	NA	NA	18.661	20.073	NA	22.287	NA	17.477	NA	NA	NA	NA	NA	18.56	NA	20.597	NA	NA	NA	18.817	NA	17.729	19.122	17.591	16.975	18.373	18.929	17.22	NA	13.729	NA	NA	NA	NA	NA	NA	NA	NA	NA	NA	NA
B20180806sunyt_TPD_DIA_b2_13	24.242	19.789	NA	16.698	19.379	NA	19.944	NA	NA	NA	19.604	20.773	NA	22.937	NA	16.377	NA	NA	NA	NA	NA	19.667	NA	21.491	NA	NA	NA	NA	NA	16.889	NA	NA	17.673	19.847	20.12	19.169	NA	NA	NA	NA	NA	NA	NA	NA	17.457	NA	NA	NA	NA
B20180806sunyt_TPD_DIA_b2_14	21.557	17.161	NA	NA	NA	NA	NA	NA	NA	NA	17.695	17.694	NA	19.896	NA	NA	20.83	NA	NA	NA	NA	19.263	NA	16.895	NA	NA	NA	NA	NA	NA	NA	NA	15.993	18.934	19.532	17.535	17.728	NA	NA	NA	NA	NA	NA	NA	17.307	NA	NA	NA	NA
B20180806sunyt_TPD_DIA_b2_15	22.932	17.548	NA	NA	NA	NA	18.652	NA	NA	NA	17.952	19.247	NA	20.944	NA	15.163	21.319	NA	NA	NA	NA	18.149	NA	19.267	NA	NA	NA	NA	NA	NA	NA	17.929	17.33	18.365	19.131	17.457	NA	15.923	NA	NA	NA	NA	NA	NA	NA	NA	NA	NA	NA
B20180807sunyt_TPD_DIA_b11_1	21.809	19.151	NA	NA	NA	NA	17.509	NA	NA	NA	16.869	17.699	NA	20.688	NA	13.454	21.279	NA	NA	NA	NA	19.366	NA	18.281	NA	NA	NA	NA	NA	NA	NA	NA	NA	18.085	17.688	16.708	NA	17.618	NA	NA	NA	NA	NA	NA	19.524	NA	NA	NA	NA
B20180807sunyt_TPD_DIA_b11_2	24.605	NA	NA	NA	20.753	NA	21.675	19.016	NA	NA	19.232	20.054	NA	23.087	NA	17.369	19.461	14.812	NA	NA	NA	17.14	NA	20.852	NA	NA	18.963	NA	NA	16.64	19.787	18.34	16.071	NA	16.754	16.406	NA	18.338	NA	NA	NA	NA	NA	NA	16.609	NA	NA	NA	NA
B20180807sunyt_TPD_DIA_b11_3	23.104	NA	NA	NA	18.752	NA	20.404	NA	NA	NA	NA	16.862	NA	21.98	NA	17.146	NA	NA	NA	NA	NA	20.976	NA	NA	NA	NA	NA	NA	NA	NA	19.157	18.209	NA	19.791	20.942	18.103	NA	20.045	NA	NA	NA	NA	NA	15.881	21.103	NA	NA	NA	NA
B20180807sunyt_TPD_DIA_b11_4	22.703	NA	NA	NA	19.592	NA	19.46	NA	NA	NA	17.566	18.58	NA	21.803	NA	17.312	21.052	NA	NA	NA	NA	NA	NA	NA	NA	NA	NA	NA	NA	18.054	NA	NA	16.14	16.929	NA	14.174	NA	NA	NA	NA	NA	NA	NA	NA	NA	NA	NA	NA	NA
B20180807sunyt_TPD_DIA_b11_5	25.1	18.627	20.696	NA	19.3	NA	21.26	19.934	NA	NA	20.519	21.283	NA	24.165	NA	20.491	19.316	NA	NA	NA	NA	19.922	NA	22.098	NA	18.397	NA	NA	NA	18.252	19.234	19.735	18.111	20.86	20.173	20.018	NA	16.514	NA	NA	NA	18.272	14.713	17.256	19.664	NA	20.5	NA	NA
B20180807sunyt_TPD_DIA_b11_6	25.54	20.094	20.87	17.351	21.699	NA	21.884	19.704	NA	NA	21.161	21.791	NA	24.924	NA	18.158	NA	19.715	NA	NA	NA	21.066	16.028	22.371	NA	NA	NA	NA	NA	19.997	20.577	19.873	NA	20.219	20.176	19.468	NA	14.878	NA	NA	NA	NA	13.744	18.462	20.682	NA	19.127	NA	NA
B20180807sunyt_TPD_DIA_b11_8	25.747	19.702	NA	NA	21.027	NA	21.052	NA	NA	NA	21.193	19.29	NA	25.126	NA	18.661	17.785	NA	NA	NA	NA	21.707	NA	23.604	NA	NA	NA	NA	NA	NA	20.671	18.506	18.956	21.143	21.497	19.732	NA	20.237	NA	NA	NA	NA	16.637	15.915	21.026	NA	18.717	NA	NA
B20180807sunyt_TPD_DIA_b11_9	23.582	18.957	18.526	18.073	22.087	NA	21.838	NA	NA	NA	19.725	20.969	NA	23.777	NA	18.489	NA	18.053	16.81	NA	NA	19.614	NA	21.542	NA	NA	19.49	NA	NA	18.689	20.14	17.743	NA	19.88	19.221	NA	NA	14.609	NA	NA	19.063	NA	NA	15.509	NA	NA	19.029	NA	NA
B20180807sunyt_TPD_DIA_b11_10	24.82	NA	NA	NA	20.139	NA	21.456	17.654	NA	NA	21.077	20.206	NA	24.022	NA	19.482	NA	NA	NA	NA	NA	19.258	NA	21.477	NA	NA	NA	18.862	NA	17.949	19.301	19.942	18.113	20.589	21.397	20.396	NA	21.567	NA	NA	NA	NA	NA	15.338	20.119	NA	19.517	NA	NA
B20180807sunyt_TPD_DIA_b11_11	22.845	NA	NA	NA	NA	NA	19.065	NA	NA	NA	17.824	17.758	NA	22.406	NA	16.908	NA	NA	NA	NA	NA	19.317	NA	19.845	NA	NA	NA	NA	NA	NA	NA	NA	17.15	18.833	19.736	18.373	NA	20.002	NA	NA	NA	NA	NA	NA	17.354	NA	NA	NA	NA
B20180807sunyt_TPD_DIA_b11_12	25.683	21.468	20.251	NA	20.801	NA	21.808	17.842	NA	NA	20.619	21.248	NA	24.624	NA	20.134	19.008	18.832	18.364	NA	NA	17.904	NA	22.776	NA	18.839	19.2	20.357	NA	18.912	20.488	19.665	15.337	18.892	18.854	NA	18.064	14.942	NA	NA	NA	NA	NA	15.062	18.154	NA	18.942	NA	NA
B20180807sunyt_TPD_DIA_b11_13	24.905	18.625	20.246	NA	19.892	NA	21.67	18.932	NA	NA	21.229	20.034	NA	24.089	NA	19.043	NA	NA	NA	NA	NA	NA	NA	22.019	NA	NA	NA	17.278	NA	17.512	19.934	NA	NA	18.357	NA	NA	NA	18.307	NA	NA	NA	NA	NA	NA	18.104	NA	18.849	NA	NA
B20180807sunyt_TPD_DIA_b11_14	20.657	NA	NA	NA	18.118	NA	NA	18.611	NA	NA	19.943	19.531	NA	NA	NA	19.163	NA	NA	NA	NA	NA	18.665	NA	NA	NA	NA	NA	NA	NA	16.988	20.738	17.206	NA	NA	17.995	18.824	NA	16.304	NA	NA	NA	NA	NA	15.236	19.463	NA	NA	NA	NA
B20180807sunyt_TPD_DIA_b11_15	23.744	NA	18.78	16.374	19.105	NA	20.489	NA	NA	NA	20.252	18.852	NA	22.993	NA	16.397	NA	17.226	NA	16.947	NA	17.882	13.789	20.725	NA	NA	NA	NA	NA	NA	18.475	14.329	15.636	18.655	16.816	16.397	NA	15.591	NA	NA	NA	NA	NA	NA	18.055	NA	NA	NA	NA
B20180808sunyt_TPD_DIA_b10_8	26.76	18.613	20.591	18.45	23.044	NA	23.42	20.001	NA	NA	22.415	22.17	NA	25.257	NA	22.287	19.079	NA	NA	NA	17.716	19.796	NA	23.193	19.843	NA	20.745	NA	NA	19.827	21.486	22.49	18.355	20.123	20.314	NA	NA	19.487	NA	NA	NA	NA	16.191	17.708	18.584	NA	19.282	NA	NA
B20180808sunyt_TPD_DIA_b10_9	22.693	NA	NA	NA	NA	NA	18.778	NA	NA	NA	17.371	19.678	NA	20.807	NA	14.139	21.799	NA	NA	NA	NA	17.844	NA	19.248	NA	NA	NA	NA	NA	NA	NA	NA	NA	19.213	19.667	17.712	NA	NA	NA	NA	NA	NA	NA	NA	NA	NA	NA	NA	NA
B20180808sunyt_TPD_DIA_b10_10	23.7	NA	NA	NA	18.038	NA	19.537	NA	NA	NA	20.17	18.824	NA	22.049	NA	15.416	NA	NA	NA	NA	NA	19.887	15.418	20.12	NA	NA	NA	NA	NA	15.252	18.561	NA	17.063	19.018	17.842	17.628	NA	19.428	NA	NA	NA	NA	NA	NA	18.129	NA	NA	NA	NA
B20180808sunyt_TPD_DIA_b10_11	25.879	21.308	19.883	18.953	20.743	NA	21.258	NA	16.661	NA	21.136	23.136	NA	23.788	NA	20.122	NA	20.038	NA	NA	17.262	23.504	NA	22.388	NA	NA	NA	NA	NA	NA	NA	NA	18.476	21.597	21.621	20.657	NA	21.168	NA	22.181	NA	NA	NA	14.69	19.739	18.104	19.545	NA	NA
B20180808sunyt_TPD_DIA_b10_12	23.941	20.425	19.371	NA	19.142	NA	19.98	18.661	NA	NA	19.025	20.897	NA	22.956	NA	19.051	18.393	NA	NA	NA	NA	18.827	NA	21.666	NA	18.024	NA	NA	NA	NA	NA	NA	17.013	18.559	19.215	17.633	NA	19.144	NA	NA	NA	NA	NA	NA	NA	NA	19.222	NA	NA
B20180808sunyt_TPD_DIA_b10_13	25.388	21.698	21.63	19.087	20.535	NA	20.052	18.985	NA	NA	20.372	20.68	NA	24.639	NA	19.039	19.117	18.613	NA	18.382	16.36	NA	NA	22.601	NA	NA	17.301	17.868	NA	18.6	19.754	20.535	16.226	18.857	17.2	17.9	NA	15.321	NA	NA	NA	NA	NA	NA	NA	NA	NA	NA	NA
B20180808sunyt_TPD_DIA_b10_15	23.558	NA	18.221	NA	18.401	NA	19.016	NA	NA	NA	19.295	19.421	NA	22.083	NA	17.972	NA	17.012	NA	NA	NA	18.621	15.084	20.164	NA	NA	NA	NA	NA	NA	18.654	16.874	17.312	18.554	18.975	17.233	NA	17.478	NA	NA	NA	NA	NA	NA	17.338	NA	NA	NA	NA
B20180808sunyt_TPD_DIA_b70_1	22.162	19.166	18.292	NA	18.879	NA	20.753	18.78	NA	NA	18.148	NA	NA	21.108	NA	16.127	NA	NA	NA	NA	NA	18.497	NA	19.404	NA	NA	NA	NA	NA	16.35	19.179	16.902	NA	18.035	17.512	NA	NA	17.461	NA	NA	NA	NA	NA	NA	NA	NA	NA	NA	NA
B20180808sunyt_TPD_DIA_b70_2	25.04	20.819	20.295	17.696	NA	NA	20.311	18.783	NA	NA	20.417	20.179	NA	23.672	NA	17.265	18.439	NA	NA	NA	NA	19.848	14.682	22.246	NA	NA	NA	NA	NA	16.998	NA	17.732	14.453	19.555	17.851	18.039	19.523	15.677	NA	NA	NA	NA	NA	NA	19.484	NA	18.393	15.608	NA
B20180808sunyt_TPD_DIA_b70_3	24.841	21.173	20.861	NA	NA	NA	21.534	19.193	NA	NA	21.266	21.369	NA	24.019	NA	19.909	NA	NA	NA	NA	NA	21.149	16.138	22.415	NA	NA	19.628	NA	NA	18.987	20.024	20.621	19.202	20.746	21.437	19.813	19.657	21.611	NA	NA	NA	NA	NA	NA	19.95	NA	20.115	17.531	NA
B20180808sunyt_TPD_DIA_b70_4	23.99	19.161	NA	NA	NA	NA	NA	NA	NA	NA	19.595	19.309	NA	NA	NA	NA	NA	NA	NA	NA	NA	NA	NA	21.749	NA	NA	NA	NA	NA	NA	NA	14.748	13.605	NA	NA	NA	NA	NA	18.956	NA	NA	NA	NA	NA	15.552	NA	18.479	NA	NA
B20180808sunyt_TPD_DIA_b70_5	24.293	22.331	19.365	NA	NA	NA	NA	NA	NA	NA	20.33	20.409	NA	22.793	NA	15.678	16.795	NA	NA	NA	NA	17.963	15.258	21.682	NA	18.777	NA	16.793	NA	NA	NA	NA	NA	NA	18.27	NA	NA	NA	NA	NA	NA	NA	NA	NA	NA	NA	18.045	NA	NA
B20180808sunyt_TPD_DIA_b70_6	23.97	18.383	18.329	NA	17.5	NA	21.238	NA	NA	NA	19.895	18.543	NA	23.518	NA	16.059	15.994	NA	NA	NA	NA	NA	NA	20.737	14.806	NA	NA	NA	NA	NA	18.6	NA	14.265	NA	NA	NA	NA	NA	NA	NA	NA	NA	NA	NA	NA	NA	NA	NA	NA
B20180808sunyt_TPD_DIA_b70_7	23.371	NA	NA	NA	NA	NA	NA	15.262	NA	NA	18.827	18.228	NA	22.019	NA	16.08	16.791	NA	NA	NA	NA	NA	NA	20.26	NA	17.168	NA	18.908	NA	NA	NA	16.354	NA	17.252	15.745	NA	NA	NA	NA	NA	NA	NA	NA	NA	16.651	NA	NA	NA	NA
B20180808sunyt_TPD_DIA_b70_8	24.782	NA	20.175	NA	NA	NA	19.837	19.799	NA	NA	20.695	20.902	NA	23.864	NA	17.224	18.335	NA	NA	NA	NA	21.435	NA	22.177	NA	NA	18.718	NA	NA	16.518	NA	NA	17.162	20.533	19.054	18.912	18.942	19.613	NA	18.77	20.645	NA	NA	NA	22.709	NA	19.116	NA	NA
B20180808sunyt_TPD_DIA_b70_9	25.276	21.384	20.834	NA	NA	NA	20.973	18.077	NA	NA	20.803	20.114	NA	24.208	NA	18.605	18.524	NA	NA	17.163	NA	17.666	NA	22.252	NA	NA	17.626	NA	NA	18.289	19.338	18.618	NA	18.617	17.893	NA	NA	12.855	NA	NA	NA	NA	NA	NA	17.187	NA	NA	NA	NA
B20180808sunyt_TPD_DIA_b70_10	24.94	20.248	21.132	18.086	NA	NA	21.295	20.078	NA	NA	21.92	20.696	NA	23.528	NA	19.783	20.004	NA	NA	18.381	NA	19.23	NA	22.447	NA	18.465	NA	18.894	NA	17.365	20.353	20.88	17.041	19.044	19.492	18.353	NA	19.885	NA	NA	NA	NA	14.196	NA	19.88	NA	19.201	NA	16.988
B20180808sunyt_TPD_DIA_b70_11	25.94	NA	20.955	17.329	22.683	NA	22.96	NA	NA	NA	20.234	20.941	NA	25.064	NA	19.151	18.257	18.722	NA	NA	NA	19.002	16.467	22.561	NA	NA	21.123	NA	NA	18.334	20.797	15.807	17.347	20.08	19.317	NA	18.258	19.501	NA	NA	NA	16.652	NA	17.642	19.237	NA	19.085	NA	NA
B20180808sunyt_TPD_DIA_b70_12	25.344	19.621	20.359	NA	NA	NA	21.222	19.851	NA	NA	20.351	20.522	NA	24.108	NA	18.424	NA	NA	NA	18.484	NA	19.012	NA	21.95	NA	NA	NA	NA	NA	NA	18.805	NA	16.853	21.799	20.882	NA	NA	19.861	NA	NA	20.312	NA	NA	NA	18.675	NA	21.043	18.047	NA
B20180808sunyt_TPD_DIA_b70_13	25.074	20.353	NA	NA	19.632	NA	20.694	17.583	NA	NA	20.058	20.497	NA	23.556	NA	18.175	19.848	15.244	NA	NA	NA	NA	NA	21.37	NA	NA	16.608	NA	NA	NA	18.675	14.429	16.524	17.981	17.65	NA	NA	NA	NA	NA	NA	NA	NA	NA	NA	NA	NA	NA	NA
B20180808sunyt_TPD_DIA_b70_14	24.034	20.369	19.07	NA	20.281	NA	21.405	18.909	NA	NA	18.998	19.343	NA	23.533	NA	17.725	17.776	17.046	17.467	16.414	NA	18.06	NA	20.913	NA	17.869	17.96	20.16	NA	17.557	19.599	18.479	NA	17.722	NA	NA	NA	NA	NA	NA	NA	NA	NA	NA	17.251	NA	NA	NA	NA
B20180808sunyt_TPD_DIA_b70_15	25.239	18.688	20.524	NA	18.456	NA	21.964	19.938	NA	NA	21.765	20.566	NA	24.188	NA	19.566	14.594	17.595	NA	18.911	NA	18.898	17.965	22.384	NA	NA	19.761	NA	NA	18.888	20.645	20.008	17.591	19.64	19.932	18.735	19.625	19.977	NA	NA	NA	NA	15.316	15.527	19.986	NA	18.942	NA	16.494
B20180811sunyt_TPD_DIA_b10_1	24.568	19.939	19.027	NA	18.32	NA	NA	16.286	NA	NA	18.979	18.539	NA	23.359	NA	17.014	NA	NA	16.495	17.802	NA	NA	NA	21.602	NA	NA	NA	NA	NA	16.592	19.353	NA	NA	17.32	NA	NA	NA	NA	NA	NA	NA	NA	NA	NA	15.933	NA	NA	NA	NA
B20180811sunyt_TPD_DIA_b10_2	26.926	NA	22.72	NA	22.937	NA	24.083	21.619	NA	NA	21.645	22.942	NA	26.163	16.943	19.311	NA	19.977	19.221	19.681	NA	23.285	NA	23.873	NA	20.575	19.816	21.344	NA	20.717	21.578	22.381	18.436	20.292	20.33	19.331	NA	20.66	NA	21.632	NA	NA	NA	16.185	23.888	NA	NA	NA	NA
B20180811sunyt_TPD_DIA_b10_3	NA	17.993	NA	NA	NA	NA	18.764	NA	NA	NA	16.215	NA	NA	20.897	NA	NA	NA	NA	NA	17.027	NA	18.222	NA	17.238	NA	NA	NA	NA	NA	NA	18.028	14.328	NA	17.523	NA	NA	NA	NA	NA	NA	NA	NA	NA	NA	15.707	NA	NA	NA	NA
B20180811sunyt_TPD_DIA_b10_4	25.802	19.354	21.394	16.033	21.762	NA	22.474	20.948	NA	NA	21.632	21.348	NA	25.178	NA	19.314	19.43	17.781	18.55	17.143	NA	19.107	NA	23.418	NA	19.779	19.862	20.728	NA	NA	20.992	18.286	17.573	19.069	18.664	NA	NA	19.394	NA	NA	NA	NA	NA	NA	15.67	NA	17.789	NA	NA
B20180811sunyt_TPD_DIA_b10_5	22.576	NA	NA	NA	NA	NA	NA	NA	NA	NA	NA	15.681	NA	NA	NA	NA	NA	NA	NA	NA	NA	NA	NA	NA	NA	NA	NA	NA	NA	14.47	NA	17.134	NA	17.061	NA	NA	NA	11.147	NA	NA	NA	NA	NA	NA	NA	NA	NA	NA	NA
B20180811sunyt_TPD_DIA_b10_6	25.461	NA	21.21	17.539	21.432	NA	22.344	20.42	NA	NA	20.645	20.413	NA	24.262	NA	18.857	20.779	19.734	NA	17.297	NA	19.908	NA	22.866	NA	NA	19.349	17.568	NA	17.923	20.854	19.829	17.941	19.532	19.358	18.465	NA	20.437	NA	NA	NA	NA	13.564	16.239	18.616	NA	18.577	NA	NA
B20180811sunyt_TPD_DIA_b10_7	20.467	NA	16.443	NA	16.537	NA	19.047	NA	NA	NA	NA	NA	NA	20.117	NA	NA	NA	NA	NA	17.121	NA	NA	NA	NA	NA	NA	NA	NA	NA	NA	NA	NA	NA	NA	NA	NA	NA	NA	NA	NA	NA	NA	NA	NA	NA	NA	NA	NA	NA
B20180812sunyt_TPD_DIA_b58_1	24.52	NA	19.978	18.655	21.917	NA	22.354	NA	NA	NA	20.669	20.284	NA	23.517	NA	18.054	20.88	16.758	18.056	17.19	NA	NA	NA	20.698	NA	NA	NA	19.37	NA	17.898	19.414	NA	NA	17.349	NA	NA	NA	NA	NA	NA	NA	NA	NA	NA	NA	NA	NA	NA	NA
B20180812sunyt_TPD_DIA_b58_2	24.576	NA	NA	NA	21.389	NA	20.078	NA	NA	NA	20.702	20.95	NA	23.539	NA	19.07	NA	NA	NA	NA	NA	19.584	NA	21.192	NA	NA	NA	NA	NA	NA	19.528	NA	17.16	20.367	19.834	18.378	NA	15.244	NA	NA	NA	NA	15.427	16.359	17.663	NA	18.947	17.58	NA
B20180812sunyt_TPD_DIA_b58_3	24.475	18.757	21.377	NA	20.966	NA	21.02	NA	NA	NA	19.722	21.571	NA	NA	NA	17.764	NA	NA	NA	NA	NA	18.211	NA	22.026	NA	NA	NA	NA	NA	NA	NA	19.349	16.605	20.688	19.427	18.481	NA	18.534	NA	NA	NA	NA	NA	NA	NA	NA	19.43	NA	NA
B20180812sunyt_TPD_DIA_b58_4	23.929	19.908	19.664	NA	19.156	NA	NA	18.579	NA	NA	20.123	19.373	NA	22.814	NA	18.288	18.638	NA	NA	NA	NA	17.511	NA	21.012	NA	NA	NA	NA	NA	16.766	18.344	18.896	NA	18.359	17.997	NA	NA	NA	NA	NA	NA	NA	NA	NA	NA	NA	17.657	NA	NA
B20180812sunyt_TPD_DIA_b58_5	24.92	21.63	20.224	NA	22.118	NA	22.357	19.353	NA	NA	21.324	21.275	NA	24.453	NA	19.733	17.099	17.581	NA	NA	NA	19.822	NA	22.543	NA	NA	19.286	NA	NA	17.994	19.698	17.985	NA	19.219	18.969	NA	NA	NA	NA	NA	NA	NA	NA	NA	20.318	NA	18.182	NA	NA
B20180812sunyt_TPD_DIA_b58_6	23.19	19.451	20.006	NA	21.281	NA	20.715	18.732	NA	18.128	20.073	19.574	NA	22.087	NA	16.405	17.047	18.729	14.953	NA	NA	19.244	NA	20.693	NA	NA	NA	16.527	NA	NA	18.8	18.226	16.621	18.355	NA	16.614	NA	NA	NA	NA	NA	NA	NA	NA	19.616	NA	18.623	NA	NA
B20180812sunyt_TPD_DIA_b58_8	22.351	NA	18.26	NA	17.845	NA	19.588	NA	NA	NA	16.599	17.47	NA	21.138	NA	15.875	20.396	15.671	NA	NA	NA	NA	NA	NA	NA	NA	NA	NA	NA	NA	NA	NA	NA	NA	NA	NA	NA	NA	NA	NA	NA	NA	NA	NA	NA	NA	NA	NA	NA
B20180812sunyt_TPD_DIA_b58_9	23.372	17.69	19.599	NA	17.812	NA	20.162	NA	NA	NA	20.084	NA	NA	21.473	NA	17.069	16.796	NA	NA	NA	NA	19.252	NA	19.69	NA	NA	NA	NA	NA	NA	18.363	16.528	17.746	19.701	18.539	18.317	NA	NA	NA	NA	NA	NA	14.796	NA	18.184	NA	18.951	NA	NA
B20180812sunyt_TPD_DIA_b58_10	23.098	NA	18.795	NA	19.24	NA	21.023	NA	NA	NA	NA	17.726	NA	21.999	NA	14.269	NA	15.444	NA	NA	NA	18.346	NA	19.815	NA	NA	17.181	NA	NA	15.421	19.613	18.755	NA	NA	17.066	NA	NA	NA	NA	NA	NA	NA	NA	NA	NA	NA	NA	NA	NA
B20180812sunyt_TPD_DIA_b58_11	23.2	17.103	NA	NA	20.119	NA	20.68	NA	NA	NA	NA	15.292	NA	21.915	NA	17.735	16.421	NA	NA	17.272	NA	20.272	NA	19.021	NA	NA	17.382	NA	NA	NA	18.288	18.759	19.093	19.933	19.225	17.535	NA	17.923	NA	NA	18.163	19.455	NA	16.229	NA	NA	19.375	NA	NA
B20180812sunyt_TPD_DIA_b58_12	24.307	20.514	19.809	NA	20.727	NA	20.721	18.612	NA	NA	19.262	18.399	NA	23.35	NA	17.313	NA	NA	NA	18.776	NA	17.284	NA	21.236	NA	NA	NA	NA	NA	18.18	NA	19.974	16.735	18.455	NA	15.772	NA	NA	NA	NA	NA	NA	NA	12.56	NA	NA	NA	NA	NA
B20180812sunyt_TPD_DIA_b58_13	28.191	NA	23.294	19.647	22.201	NA	23.052	21.332	NA	18.983	23.017	23.459	NA	25.762	NA	20.172	NA	18.329	NA	NA	20.558	20.478	NA	24.376	NA	18.375	19.392	18.183	NA	19.518	20.357	20.86	17.472	21.042	19.907	19.682	NA	NA	NA	NA	NA	NA	NA	NA	16.474	NA	19.185	NA	NA
B20180812sunyt_TPD_DIA_b58_14	25.35	21.232	21.098	NA	16.992	NA	18.874	NA	NA	NA	19.497	20.001	NA	23.52	NA	17.821	NA	NA	NA	NA	NA	18.922	NA	21.489	NA	NA	NA	NA	NA	NA	NA	NA	16.71	20.366	20.094	19.332	NA	18.823	NA	NA	NA	NA	NA	NA	NA	NA	18.527	NA	NA
B20180812sunyt_TPD_DIA_b58_15	22.382	NA	19.071	NA	19.567	NA	20.378	17.389	NA	NA	17.747	NA	NA	21.888	NA	15.573	NA	NA	NA	17.414	NA	NA	NA	18.941	NA	NA	NA	18.67	NA	17.207	19.487	18.377	NA	18.168	16.276	NA	NA	NA	NA	NA	NA	NA	NA	NA	16.365	NA	NA	NA	13.516
B20180813sunyt_TPD_DIA_b59_1	23.869	NA	NA	NA	19.911	NA	21.163	NA	NA	NA	19.27	19.576	NA	22.691	NA	19.229	NA	17.957	NA	NA	NA	19.262	NA	19.347	NA	NA	18.663	NA	NA	NA	17.595	19.459	19.679	21.278	22.043	17.98	NA	20.258	NA	NA	NA	NA	15.187	16.284	18.205	NA	19.117	NA	NA
B20180813sunyt_TPD_DIA_b59_2	25.721	NA	18.922	NA	19.18	NA	19.594	17.218	NA	NA	18.996	19.707	NA	23.478	NA	18.285	18.272	NA	NA	NA	NA	18.727	NA	21.425	NA	NA	18.108	NA	NA	NA	NA	NA	15.659	18.945	18.408	17.75	NA	18.071	NA	NA	NA	NA	NA	NA	NA	NA	NA	NA	NA
B20180813sunyt_TPD_DIA_b59_3	23.312	20.556	NA	NA	NA	NA	20.431	NA	NA	NA	18.95	17.458	NA	NA	NA	17.672	NA	NA	NA	NA	NA	18.292	NA	20.293	NA	NA	NA	NA	NA	17.561	17.906	NA	NA	NA	18.357	NA	NA	NA	NA	NA	NA	NA	NA	NA	18.44	NA	NA	NA	NA
B20180813sunyt_TPD_DIA_b59_4	24.987	NA	20.278	18.242	22.005	NA	21.283	19.452	NA	NA	20.575	20.74	NA	23.712	NA	18.061	NA	NA	NA	NA	NA	18.965	NA	21.566	NA	NA	NA	NA	NA	NA	19.221	19.576	17.672	20.901	20.197	17.758	NA	NA	NA	NA	NA	NA	NA	15.663	NA	NA	19.187	NA	NA
B20180813sunyt_TPD_DIA_b59_5	25.746	NA	21.119	19.786	22.263	NA	21.474	18.966	NA	NA	21.014	20.801	NA	24.17	NA	20.421	NA	19.165	NA	NA	NA	21.243	18.936	24.193	19.513	NA	NA	NA	NA	NA	18.909	20.424	19.561	21.493	21.073	20.461	NA	NA	NA	NA	20.939	NA	NA	15.293	19.136	NA	19.663	NA	NA
B20180813sunyt_TPD_DIA_b59_6	NA	NA	NA	NA	NA	NA	19.235	NA	NA	NA	NA	NA	NA	21.911	NA	16.211	NA	NA	NA	NA	NA	23.161	NA	18.341	NA	NA	NA	NA	NA	NA	NA	NA	19.234	20.325	21.959	18.273	NA	20.49	NA	20.844	NA	NA	NA	16.517	22.647	16.864	NA	NA	NA
B20180813sunyt_TPD_DIA_b59_7	22.617	NA	16.86	NA	17.428	NA	19.198	NA	NA	NA	19.161	17.019	13.272	21.229	NA	16.857	NA	NA	NA	NA	NA	21.238	NA	16.601	NA	NA	NA	NA	NA	NA	NA	NA	15.917	18.145	17.96	15.946	NA	NA	NA	NA	NA	NA	NA	NA	21.055	NA	NA	NA	NA
B20180813sunyt_TPD_DIA_b59_8	24.47	NA	20.945	NA	21.338	NA	22.344	17.55	NA	17.416	21.139	20.335	NA	23.516	NA	19.219	18.17	18.469	16.398	NA	NA	17.523	NA	21.892	NA	NA	19.021	18.321	NA	18.769	20.06	20.302	NA	NA	NA	16.112	NA	NA	NA	NA	NA	NA	NA	NA	NA	NA	NA	NA	NA
B20180813sunyt_TPD_DIA_b59_9	24.352	19.563	19.498	NA	20.251	NA	21.203	NA	NA	NA	20.083	19.188	NA	23.264	NA	18.272	17.07	NA	NA	17.87	NA	21.454	NA	21.534	NA	NA	16.427	NA	NA	18.328	NA	NA	18.826	19.934	18.92	NA	NA	NA	NA	NA	20.034	16.202	14.173	16.534	19.482	NA	19.003	NA	NA
B20180813sunyt_TPD_DIA_b59_10	25.383	NA	20.976	18.409	22.708	NA	22.101	20.197	NA	18.491	21.342	21.487	NA	24.424	16.791	18.456	17.782	19.737	NA	19.209	16.011	15.592	18.361	22.792	NA	19.512	NA	20.19	NA	19.549	20.95	20.874	14.747	17.287	NA	NA	NA	13.57	NA	NA	NA	NA	NA	14.863	NA	NA	18.962	NA	NA
B20180813sunyt_TPD_DIA_b59_11	21.475	NA	NA	NA	17.864	NA	19.158	NA	NA	NA	14.016	16.648	NA	20.258	NA	NA	NA	NA	NA	NA	NA	NA	NA	16.08	NA	NA	NA	NA	NA	NA	16.54	15.033	NA	NA	NA	NA	NA	NA	NA	NA	NA	NA	NA	NA	NA	NA	NA	NA	NA
B20180813sunyt_TPD_DIA_b59_12	23.787	21.685	19.596	NA	19.82	NA	21.519	19.563	NA	NA	19.427	20.945	NA	22.905	NA	18.828	NA	18.129	NA	NA	NA	18.262	NA	21.821	NA	NA	18.237	NA	NA	NA	19.58	18.496	NA	18.986	18.648	NA	NA	NA	NA	NA	19.585	NA	NA	NA	NA	NA	18.882	NA	NA
B20180813sunyt_TPD_DIA_b59_13	23.559	18.169	19.52	17.56	19.922	NA	20.828	NA	NA	NA	19.062	18.914	NA	22.473	NA	17.302	NA	NA	15.77	NA	NA	18.353	NA	20.309	NA	NA	17.474	NA	NA	17.337	18.865	NA	16.79	19.384	18.831	17.146	NA	17.718	NA	NA	NA	NA	13.57	15.144	NA	NA	NA	NA	NA
B20180813sunyt_TPD_DIA_b59_14	24.705	NA	20.828	NA	20.087	NA	21.177	19.968	NA	NA	20.48	21.117	NA	23.678	NA	18.527	NA	18.593	NA	18.952	NA	18.543	16.988	21.829	NA	NA	NA	NA	NA	NA	19.106	20.219	NA	18.632	NA	NA	NA	NA	NA	NA	NA	NA	NA	NA	NA	NA	18.486	NA	NA
B20180813sunyt_TPD_DIA_b59_15	22.941	NA	NA	NA	19.405	NA	19.289	NA	NA	NA	19.124	18.115	NA	21.438	NA	17.964	21.314	17.152	14.923	NA	NA	NA	NA	19.529	NA	NA	NA	16.57	NA	16.862	18.614	NA	NA	18.018	17.762	15.912	NA	NA	NA	NA	NA	NA	NA	NA	NA	NA	NA	NA	NA
B20180814sunyt_TPD_DIA_b62_2	23.9	19.997	20.533	16.528	NA	NA	19.751	19.018	NA	NA	19.742	20.78	NA	22.757	NA	17.662	NA	NA	NA	NA	15.576	18.708	14.328	20.766	NA	18.338	NA	18.543	NA	17.223	NA	17.758	NA	19.742	19.3	NA	NA	NA	NA	NA	NA	NA	NA	NA	NA	NA	17.929	NA	NA
B20180814sunyt_TPD_DIA_b62_3	22.784	18.266	19.779	NA	18.136	NA	20.333	NA	NA	NA	18.316	18.801	NA	21.792	NA	15.461	NA	NA	NA	NA	NA	NA	NA	20.378	19.197	16.593	NA	NA	NA	NA	NA	NA	NA	17.411	NA	NA	NA	NA	NA	NA	NA	NA	NA	NA	NA	NA	NA	NA	NA
B20180814sunyt_TPD_DIA_b62_4	24.334	19.313	19.601	NA	14.482	NA	18.875	NA	NA	NA	19.473	20.112	NA	23.198	NA	17.963	NA	NA	NA	NA	NA	NA	NA	21.521	16.44	NA	NA	NA	NA	14.562	NA	16.745	NA	NA	NA	NA	NA	NA	NA	NA	NA	NA	NA	NA	NA	NA	NA	NA	NA
B20180814sunyt_TPD_DIA_b62_5	22.896	19.627	18.663	NA	18.632	NA	19.332	18.257	NA	NA	18.898	18.799	NA	22.309	NA	17.197	16.803	NA	NA	NA	NA	20.413	NA	20.426	NA	NA	NA	17.95	NA	16.693	18.814	18.469	17.111	NA	17.96	NA	NA	NA	NA	NA	NA	16.501	NA	NA	19.881	NA	18.248	NA	NA
B20180814sunyt_TPD_DIA_b62_7	24.452	21.521	21.332	19.348	19.858	NA	20.394	19.163	NA	NA	20.715	21.684	NA	22.961	NA	18.648	22.52	18.924	NA	NA	15.522	NA	16.824	21.148	NA	19.521	NA	19.448	NA	NA	19.551	17.558	NA	17.669	19.437	17.238	NA	NA	NA	NA	NA	NA	NA	NA	NA	NA	NA	NA	NA
B20180814sunyt_TPD_DIA_b62_8	21.244	17.521	NA	NA	17.582	NA	17.879	NA	NA	NA	16.616	17.318	NA	20.505	NA	NA	21.098	NA	NA	NA	NA	NA	NA	17.118	19.614	NA	NA	16.486	NA	NA	NA	NA	NA	15.998	NA	NA	NA	NA	NA	NA	NA	NA	NA	NA	NA	NA	NA	NA	NA
B20180814sunyt_TPD_DIA_b62_9	23.667	21.235	19.702	NA	19.89	NA	19.877	17.996	NA	NA	17.241	18.771	NA	22.401	NA	16.59	20.856	14.341	NA	17.546	NA	NA	NA	19.952	NA	17.045	15.951	18.586	NA	16.835	19.647	18.41	NA	NA	NA	NA	NA	NA	NA	NA	NA	NA	NA	NA	NA	NA	NA	NA	NA
B20180814sunyt_TPD_DIA_b62_10	24.818	19.982	20.183	16.77	19.102	NA	19.583	17.789	NA	NA	19.622	20.367	NA	23.519	NA	18.629	NA	NA	NA	NA	NA	19.072	NA	22.161	NA	14.719	NA	16.769	NA	NA	18.916	18.791	17.143	19.485	19.075	18.178	NA	18.878	NA	NA	NA	NA	NA	NA	NA	NA	NA	NA	NA
B20180814sunyt_TPD_DIA_b62_11	23.54	17.498	19.946	NA	19.082	NA	20.329	NA	NA	NA	19.018	20.112	NA	23.299	NA	18.908	NA	NA	NA	NA	NA	18.531	NA	21.385	19.359	NA	NA	NA	NA	NA	NA	NA	17.903	19.797	19.268	17.996	NA	17.662	NA	NA	NA	NA	NA	NA	NA	NA	18.416	NA	NA
B20180814sunyt_TPD_DIA_b62_12	22.195	19.957	NA	NA	18.481	NA	19.247	NA	NA	NA	16.903	18.007	NA	21.189	NA	14.763	NA	NA	13.296	NA	NA	NA	NA	18.127	NA	NA	NA	NA	NA	NA	NA	15.995	NA	17.099	NA	15.033	NA	NA	NA	NA	NA	NA	NA	NA	NA	NA	NA	NA	NA
B20180814sunyt_TPD_DIA_b62_13	26.28	NA	22.093	19.523	21.208	NA	21.776	19.715	NA	NA	22.272	22.447	NA	24.714	NA	19.2	21.089	20.2	18.289	17.494	16.107	NA	NA	23.586	NA	20.656	18.947	20.974	NA	15.907	20.637	21.872	16.615	19.35	17.36	NA	NA	NA	NA	NA	NA	NA	NA	NA	NA	NA	18.397	NA	NA
B20180814sunyt_TPD_DIA_b62_14	23.723	NA	NA	NA	17.676	NA	19.504	14.959	NA	NA	18.483	18.732	NA	22.007	NA	16.107	19.906	NA	NA	NA	NA	NA	NA	20.188	NA	NA	NA	17.064	NA	15.666	18.091	13.665	NA	NA	NA	NA	NA	NA	NA	NA	NA	NA	NA	NA	NA	NA	NA	NA	NA
B20180814sunyt_TPD_DIA_b62_15	23.415	NA	NA	NA	NA	NA	NA	NA	NA	NA	NA	19.692	NA	22.063	NA	15.544	NA	NA	NA	NA	NA	21.403	NA	20.851	NA	NA	NA	15.9	NA	NA	NA	NA	18.052	20.67	20.605	19.767	NA	15.475	NA	NA	20.897	NA	NA	NA	19.679	NA	NA	17.663	NA
B20180815sunyt_TPD_DIA_b63_1	23.67	NA	20.599	NA	NA	NA	20.161	NA	NA	NA	19.317	20.928	NA	22.226	NA	18.851	17.609	18.646	NA	NA	16.347	17.314	16.656	21.001	18.579	NA	NA	17.284	NA	16.409	NA	19.641	17.036	18.772	NA	16.153	NA	NA	NA	NA	NA	NA	NA	NA	NA	NA	19.526	NA	NA
B20180815sunyt_TPD_DIA_b63_2	23.965	19.387	19.997	NA	19.709	NA	18.048	NA	NA	NA	19.185	19.789	NA	22.207	NA	18.344	NA	17.513	NA	NA	NA	19.874	NA	21.452	NA	NA	NA	NA	NA	NA	NA	18.707	18.145	19.649	20.045	18.853	NA	15.385	NA	19.439	NA	NA	NA	NA	19.116	15.383	19.076	NA	NA
B20180815sunyt_TPD_DIA_b63_3	22.317	NA	NA	NA	NA	NA	16.974	NA	NA	NA	17.846	17.542	NA	20.929	NA	15.656	22.277	NA	NA	NA	NA	NA	NA	NA	NA	NA	NA	NA	NA	NA	NA	16.602	16.776	17.799	16.97	17.38	NA	NA	NA	NA	NA	NA	NA	NA	NA	NA	NA	NA	NA
B20180815sunyt_TPD_DIA_b63_4	22.676	NA	NA	NA	18.565	NA	19.032	NA	NA	NA	17.987	19.881	NA	20.939	NA	18.494	17.186	NA	NA	NA	17.492	NA	NA	21.359	NA	NA	NA	NA	NA	NA	NA	17.234	NA	20.049	20.138	18.422	NA	NA	NA	NA	NA	NA	NA	NA	NA	NA	18.188	NA	NA
B20180815sunyt_TPD_DIA_b63_5	24.381	NA	19.524	NA	20.164	NA	20.476	NA	NA	NA	20.84	20.09	NA	22.802	NA	18.955	18.824	NA	NA	NA	NA	20.765	NA	21.655	NA	NA	NA	NA	NA	NA	19.847	19.543	17.891	19.831	20.18	18.835	NA	16.61	NA	NA	NA	NA	NA	NA	19.866	NA	17.789	NA	NA
B20180815sunyt_TPD_DIA_b63_8	23.323	NA	NA	NA	NA	NA	18.839	NA	NA	NA	17.816	19.304	NA	21.269	NA	14.823	22.664	NA	NA	NA	NA	NA	NA	19.111	NA	NA	NA	NA	NA	NA	NA	15.179	NA	14.45	NA	NA	NA	NA	NA	NA	NA	NA	NA	NA	NA	NA	NA	NA	NA
B20180815sunyt_TPD_DIA_b63_9	24.298	NA	NA	NA	18.517	NA	19.232	NA	NA	NA	20.57	20.067	NA	23.004	NA	17.388	18.265	NA	NA	NA	NA	20.297	NA	20.57	NA	NA	NA	NA	NA	16.061	NA	18.343	15.495	20.51	19.725	17.18	18.482	NA	NA	NA	NA	NA	NA	NA	18.057	NA	19.48	NA	NA
B20180815sunyt_TPD_DIA_b63_10	24.156	19.924	NA	NA	19.466	NA	18.126	16.577	NA	NA	19.333	19.579	NA	22.488	NA	17.453	20.963	NA	14.697	NA	NA	NA	NA	19.379	20.275	NA	NA	18.001	NA	16.287	17.182	NA	15.802	16.432	NA	NA	NA	NA	NA	NA	NA	NA	NA	NA	NA	NA	NA	NA	NA
B20180815sunyt_TPD_DIA_b63_11	29.021	24.012	23.671	20.783	23.031	NA	23.661	NA	NA	NA	22.973	24.643	NA	27.209	NA	19.037	21.432	20.45	19.025	18.233	18.755	NA	NA	24.934	NA	23.153	NA	23.524	NA	19.16	NA	21.408	NA	NA	NA	NA	NA	NA	NA	NA	NA	NA	NA	NA	NA	NA	NA	NA	NA
B20180815sunyt_TPD_DIA_b63_12	23.703	NA	NA	NA	15.319	NA	18.283	NA	NA	NA	19.887	20.213	NA	22.37	NA	17.611	NA	NA	NA	NA	NA	20.464	NA	20.6	NA	18.443	NA	NA	NA	NA	NA	18.652	19.13	19.913	19.085	18.641	NA	NA	NA	NA	NA	NA	NA	NA	17.624	NA	19.672	NA	NA
B20180815sunyt_TPD_DIA_b63_13	25.463	NA	22.118	NA	17.068	NA	20.487	17.885	NA	NA	21.595	21.933	NA	23.139	NA	19.651	17.773	NA	NA	NA	16.185	NA	18.466	22.726	NA	15.89	NA	18.04	NA	18.263	18.284	20.107	NA	NA	NA	NA	NA	NA	NA	NA	NA	NA	NA	NA	NA	NA	NA	NA	NA
B20180815sunyt_TPD_DIA_b63_14	24.152	18.362	NA	NA	NA	NA	NA	NA	NA	NA	18.623	19.089	NA	23.216	NA	NA	22.073	NA	NA	NA	NA	NA	NA	21.137	NA	NA	NA	NA	NA	NA	NA	NA	NA	17.383	NA	NA	NA	NA	NA	NA	NA	NA	NA	NA	NA	NA	NA	NA	NA
B20180815sunyt_TPD_DIA_b63_15	26.934	22.662	22.352	NA	19.017	NA	22.14	17.685	NA	NA	20.277	22.414	NA	25.877	NA	18.341	18.55	NA	NA	NA	NA	NA	NA	23.651	NA	21.655	NA	18.971	NA	15.821	NA	19.229	NA	NA	18.074	NA	NA	NA	NA	NA	NA	NA	NA	NA	NA	NA	NA	NA	NA
B20180816sunyt_TPD_DIA_b65_1	21.566	NA	NA	NA	NA	NA	NA	NA	NA	NA	NA	16.998	NA	NA	NA	NA	21.72	NA	NA	NA	NA	NA	NA	18.044	NA	17.239	NA	NA	NA	NA	NA	NA	NA	NA	16.909	16.237	NA	NA	NA	NA	NA	NA	NA	NA	NA	NA	NA	NA	NA
B20180816sunyt_TPD_DIA_b65_2	24.493	18.468	NA	NA	18.586	NA	18.113	NA	NA	NA	18.84	19.391	NA	22.439	NA	NA	21.192	NA	NA	NA	15.949	NA	NA	20.391	NA	19.56	NA	19.349	NA	NA	17.606	NA	NA	17.357	18.088	16.834	NA	NA	NA	NA	NA	NA	NA	NA	NA	NA	NA	NA	NA
B20180816sunyt_TPD_DIA_b65_4	24.892	NA	NA	NA	NA	NA	NA	NA	NA	NA	19.194	20.301	NA	23.274	NA	17.213	19.759	NA	NA	NA	NA	NA	NA	22.447	NA	19.569	NA	18.909	NA	NA	17.02	19.016	NA	NA	NA	NA	NA	NA	NA	NA	NA	NA	NA	NA	NA	NA	NA	NA	NA
B20180816sunyt_TPD_DIA_b65_5	24.379	NA	19.664	NA	19.076	NA	NA	NA	NA	NA	19.628	20.354	NA	22.528	NA	18.343	20.461	NA	NA	NA	NA	NA	NA	20.884	17.097	18.751	NA	18.862	NA	16.368	NA	18.531	NA	NA	NA	NA	NA	NA	NA	NA	NA	NA	NA	NA	NA	NA	NA	NA	NA
B20180816sunyt_TPD_DIA_b65_6	24.025	NA	NA	18.373	19.313	NA	20.511	NA	NA	NA	19.998	20.357	NA	22.611	NA	16.437	20.402	NA	NA	18.98	NA	21.472	NA	21.634	18.767	17.107	NA	17.602	NA	17.89	NA	19.198	17.156	19.386	21.143	18.742	NA	NA	NA	NA	20.98	NA	NA	NA	18.35	NA	NA	NA	NA
B20180816sunyt_TPD_DIA_b65_7	25.017	22.129	21.039	19.067	19.719	NA	20.58	NA	NA	NA	21.478	21.571	NA	23.361	NA	20.488	NA	NA	NA	NA	NA	20.71	NA	21.582	NA	NA	NA	NA	NA	NA	NA	19.57	19.624	21.809	21.583	20.27	19.607	15.302	NA	NA	NA	NA	NA	NA	NA	NA	20.424	NA	NA
B20180816sunyt_TPD_DIA_b65_8	25.249	20.117	NA	NA	19.347	NA	20.08	NA	NA	NA	20.682	20.856	NA	23.385	NA	16.821	21.782	NA	NA	NA	NA	NA	NA	21.87	NA	19.9	NA	19.973	NA	17.5	18.295	19.911	15.811	NA	NA	16.124	NA	NA	NA	NA	NA	NA	NA	NA	17.843	NA	NA	NA	NA
B20180816sunyt_TPD_DIA_b65_9	25.279	NA	19.476	NA	15.812	NA	18.968	NA	NA	NA	18.43	20.132	NA	23.421	NA	17.534	17.522	NA	NA	NA	NA	17.136	NA	21.97	NA	19.345	NA	NA	NA	NA	NA	NA	16.551	20.26	20.305	18.559	NA	NA	NA	NA	NA	NA	NA	NA	NA	NA	17.359	NA	NA
B20180816sunyt_TPD_DIA_b65_10	23.278	NA	NA	NA	NA	NA	NA	NA	NA	NA	17.621	19.253	NA	21.363	NA	NA	21.905	NA	NA	NA	NA	NA	NA	20.162	NA	NA	NA	15.171	NA	NA	NA	NA	NA	NA	18.189	16.67	NA	NA	NA	NA	NA	NA	NA	NA	NA	NA	NA	NA	NA
B20180816sunyt_TPD_DIA_b65_11	24.814	20.814	20.526	17.827	20.946	NA	20.918	18.933	NA	NA	20.281	21.178	NA	23.588	NA	19.327	19.482	18.627	NA	NA	NA	18.248	NA	21.76	NA	17.858	18.316	17.762	NA	NA	18.963	19.217	17.044	19.443	19.929	17.288	NA	NA	NA	NA	NA	NA	NA	NA	NA	NA	18.17	NA	NA
B20180816sunyt_TPD_DIA_b65_12	23.164	NA	NA	NA	18.369	NA	19.884	NA	NA	NA	18.592	18.588	NA	21.827	NA	16.077	22.171	NA	NA	NA	NA	NA	NA	19.526	NA	NA	NA	18.014	NA	NA	17.924	17.19	NA	NA	NA	NA	NA	NA	NA	NA	NA	NA	NA	NA	NA	NA	NA	NA	NA
B20180816sunyt_TPD_DIA_b65_13	23.97	NA	18.388	NA	17.495	NA	NA	17.509	NA	NA	19.19	19.775	NA	22.46	NA	17.808	20.857	15.048	NA	NA	NA	NA	NA	21.378	NA	16.577	NA	18.676	NA	NA	16.224	15.841	NA	16.825	NA	NA	NA	NA	NA	NA	NA	NA	NA	NA	NA	NA	NA	NA	NA
B20180816sunyt_TPD_DIA_b65_14	24.909	19.495	18.167	NA	NA	NA	14.693	NA	NA	NA	18.882	19.599	NA	22.779	NA	18.372	18.538	NA	NA	NA	NA	19.878	NA	21.412	NA	18.381	NA	17.164	NA	NA	NA	16.297	16.128	18.92	20.964	16.915	NA	NA	NA	NA	NA	NA	NA	NA	NA	NA	NA	NA	NA
B20180816sunyt_TPD_DIA_b65_15	24.899	NA	NA	19.36	20.024	NA	20.466	NA	NA	NA	20.255	21.413	NA	23.189	NA	19.126	22.413	NA	17.791	NA	NA	NA	NA	22.456	NA	18.76	NA	NA	NA	18.166	17.542	NA	NA	NA	18.465	NA	NA	NA	NA	NA	NA	NA	NA	NA	NA	NA	NA	NA	NA
B20180821sunyt_TPD_DIA_b60_1	23.996	NA	20.43	NA	17.427	NA	20.952	NA	NA	NA	16.923	18.425	NA	23.156	NA	15.631	20.483	NA	NA	17.292	NA	NA	18.672	21.13	NA	NA	NA	NA	NA	18.038	16.484	18.382	17.121	15.247	14.381	NA	NA	NA	NA	NA	NA	NA	NA	NA	NA	NA	NA	NA	NA
B20180821sunyt_TPD_DIA_b60_2	21.116	NA	NA	NA	16.724	NA	19.747	NA	NA	NA	16.465	NA	NA	20.946	NA	16.326	NA	NA	NA	NA	NA	17.114	NA	20.078	NA	NA	NA	NA	NA	14.351	NA	NA	NA	18.165	17.803	NA	NA	NA	NA	NA	NA	NA	NA	NA	NA	NA	15.773	NA	NA
B20180821sunyt_TPD_DIA_b60_4	23.784	NA	NA	NA	20.331	NA	22.002	18.282	NA	NA	19.661	18.77	NA	23.104	NA	18.438	18.584	17.345	NA	NA	NA	19.724	NA	21.148	NA	NA	16.681	NA	NA	NA	18.03	16.588	17.393	19.517	17.304	17.827	NA	18.629	NA	NA	NA	NA	NA	16.435	18.828	NA	19.433	NA	NA
B20180821sunyt_TPD_DIA_b60_5	23.897	18.774	19.66	NA	21.101	NA	20.899	19	NA	NA	19.266	18.483	NA	22.942	NA	17.848	NA	NA	NA	18.311	NA	NA	14.878	21.166	NA	15.457	18.422	18.618	NA	19.263	19.655	19.372	16.668	18.559	NA	17.288	NA	NA	NA	NA	NA	NA	NA	NA	14.747	NA	16.275	NA	NA
B20180821sunyt_TPD_DIA_b60_6	24.554	21.112	21.606	NA	21.425	NA	21.081	NA	NA	17.373	NA	20.993	NA	23.037	NA	19.163	NA	NA	NA	NA	NA	19.889	17.205	23.148	NA	NA	NA	NA	NA	19.072	NA	NA	19.2	21.205	21.238	19.678	NA	NA	NA	NA	NA	NA	NA	NA	18.172	NA	19.017	NA	NA
B20180821sunyt_TPD_DIA_b60_7	23.864	20.887	20.749	NA	19.867	NA	NA	NA	NA	NA	18.613	20.527	NA	22.246	NA	18.335	21.339	16.707	NA	NA	16.026	NA	NA	20.762	NA	NA	NA	NA	NA	NA	16.217	NA	16.753	17.96	19.001	16.675	NA	NA	NA	NA	NA	NA	NA	NA	NA	NA	16.11	NA	NA
B20180821sunyt_TPD_DIA_b60_8	23.609	NA	NA	NA	17.791	NA	18.318	NA	NA	NA	16.375	18.788	NA	21.788	NA	14.819	22.865	14.619	NA	NA	13.952	NA	17.118	19.254	18.647	16.715	NA	16.217	NA	13.536	NA	NA	14.962	NA	NA	NA	NA	NA	NA	NA	NA	NA	NA	NA	NA	NA	NA	NA	NA
B20180821sunyt_TPD_DIA_b60_9	23.459	18.575	NA	16.336	19.261	NA	18.759	NA	NA	NA	NA	18.95	NA	21.754	NA	16.624	18.973	NA	NA	NA	NA	18.994	NA	19.17	NA	NA	17.097	NA	NA	NA	16.376	16.384	16.964	19.972	19.554	18.975	NA	16.256	NA	NA	NA	NA	NA	NA	16.268	NA	17.876	NA	NA
B20180821sunyt_TPD_DIA_b60_10	23.778	19.692	NA	NA	18.137	NA	18.408	NA	NA	NA	17.823	18.785	NA	21.915	NA	NA	21.563	NA	NA	NA	NA	17.042	NA	20.11	19.628	NA	NA	NA	NA	NA	NA	NA	17.037	NA	18.038	17.224	NA	NA	NA	NA	NA	NA	NA	NA	NA	NA	NA	NA	NA
B20180821sunyt_TPD_DIA_b60_11	23.3	NA	NA	NA	NA	NA	17.877	NA	NA	NA	17.307	18.935	NA	21.179	NA	NA	22.655	NA	NA	NA	NA	NA	NA	18.966	17.169	16.279	NA	NA	NA	NA	NA	16.53	16.362	17.9	17.625	17.462	NA	NA	NA	NA	NA	NA	NA	NA	NA	NA	NA	NA	NA
B20180821sunyt_TPD_DIA_b60_12	22.41	NA	19.334	NA	NA	NA	18.458	NA	NA	NA	18.252	20.021	NA	21.204	NA	17.985	17.706	NA	NA	NA	15.503	NA	NA	19.8	NA	NA	NA	NA	NA	NA	NA	NA	17.829	18.075	18.531	16.26	NA	NA	NA	NA	NA	NA	NA	NA	NA	NA	NA	NA	NA
B20180821sunyt_TPD_DIA_b60_13	24.825	20.057	20.304	NA	20.172	NA	20.156	NA	NA	NA	17.77	20.395	NA	24.771	NA	NA	NA	NA	NA	NA	NA	20.048	NA	21.562	NA	NA	NA	NA	NA	16.182	17.258	15.675	17.243	20.017	20.037	18.674	NA	17.875	NA	NA	NA	NA	NA	NA	18.259	NA	18.603	NA	NA
B20180821sunyt_TPD_DIA_b60_14	22.017	NA	NA	NA	19.462	NA	18.806	16.362	NA	NA	15.709	17.809	NA	20.98	NA	NA	21.339	NA	NA	NA	NA	NA	NA	18.835	19.191	NA	NA	NA	NA	NA	NA	NA	NA	NA	NA	NA	NA	NA	NA	NA	NA	NA	NA	NA	NA	NA	NA	NA	NA
B20180821sunyt_TPD_DIA_b60_15	23.516	NA	NA	NA	18.523	NA	19.538	NA	NA	NA	NA	18.761	NA	22.689	NA	NA	19.188	NA	NA	NA	NA	NA	NA	21.152	NA	NA	NA	NA	NA	NA	NA	NA	17.018	19.618	19.231	17.53	NA	NA	NA	NA	NA	NA	NA	NA	17.366	NA	NA	NA	NA
B20180821sunyt_TPD_DIA_b61_1	24.64	19.731	19.908	NA	16.621	NA	19.631	NA	NA	NA	17.687	18.605	NA	22.657	NA	15.227	18.467	NA	NA	NA	NA	NA	NA	20.523	NA	18.591	NA	NA	NA	NA	NA	14.907	NA	19.255	20.534	19.72	NA	17.944	NA	NA	20.44	NA	NA	NA	NA	NA	15.124	16.703	NA
B20180821sunyt_TPD_DIA_b61_2	24.493	20.14	NA	NA	19.135	NA	17.737	NA	NA	NA	NA	20.656	NA	23.19	NA	16.449	NA	NA	NA	NA	NA	22.531	NA	21.76	NA	NA	NA	19.782	NA	NA	17.102	18.682	18.842	20.144	21.629	19.594	NA	13.267	NA	NA	21.804	NA	NA	NA	18.58	NA	18.901	NA	NA
B20180821sunyt_TPD_DIA_b61_3	25.99	20.641	20.367	NA	22.457	NA	21.528	20.627	NA	NA	21.689	22.489	NA	24.58	NA	19.065	NA	NA	NA	18.998	NA	21.782	NA	22.397	NA	19.931	18.196	NA	NA	17.237	19.509	18.776	NA	19.319	18.51	18.66	NA	19.732	NA	NA	19.391	NA	NA	16.337	19.065	NA	18.854	NA	NA
B20180821sunyt_TPD_DIA_b61_4	24.678	NA	20.254	NA	18.965	NA	20.29	19.624	NA	NA	19.979	21.053	NA	23.416	NA	17.242	19.464	NA	NA	NA	NA	18.272	NA	22.463	NA	18.396	17.761	18.02	NA	NA	18.287	19.737	16.869	19.623	19.833	18.147	NA	18.59	NA	NA	NA	NA	NA	NA	15.077	NA	18.733	NA	NA
B20180821sunyt_TPD_DIA_b61_5	24.855	20.232	22.372	NA	18.445	NA	20.081	NA	NA	NA	20.17	20.484	NA	23.125	NA	18.397	18.181	NA	NA	NA	NA	20.34	NA	21.909	NA	17.865	NA	18.879	NA	16.289	NA	17.486	17.558	20.411	20.995	20.094	NA	20.093	NA	NA	NA	NA	NA	NA	17.307	NA	17.193	NA	NA
B20180821sunyt_TPD_DIA_b61_6	24.679	21.781	NA	NA	NA	NA	20.956	19.504	NA	NA	20.145	20.207	NA	23.181	NA	17.538	NA	NA	NA	NA	NA	21.231	NA	21.81	NA	19.389	NA	NA	NA	18.186	19.422	NA	NA	19.59	19.903	NA	NA	19.814	17.362	NA	NA	NA	NA	NA	16.356	NA	18.955	NA	NA
B20180821sunyt_TPD_DIA_b61_7	25.534	21.279	21.524	NA	20.378	NA	21.424	20.833	NA	NA	21.547	21.865	NA	24.348	NA	18.494	19.707	NA	NA	NA	NA	21.085	NA	22.934	NA	NA	18.166	NA	NA	NA	18.788	19.481	NA	21.822	21.046	19.601	NA	NA	NA	NA	NA	NA	NA	16.558	19.508	15.206	21.073	NA	16.655
B20180821sunyt_TPD_DIA_b61_8	24.829	NA	NA	NA	NA	NA	20.483	19.423	NA	NA	NA	19.578	NA	24.034	NA	19.217	NA	NA	NA	NA	NA	20.13	NA	21.514	NA	NA	18.446	NA	NA	16.735	16.923	18.762	18.279	20.048	21.588	19.835	NA	21.407	NA	NA	NA	NA	NA	NA	19.203	NA	NA	NA	NA
B20180821sunyt_TPD_DIA_b61_9	23.867	19.762	NA	NA	17.354	NA	19.349	NA	NA	NA	19.145	19.979	NA	22.109	NA	NA	21.95	NA	NA	NA	NA	NA	NA	21.07	NA	NA	NA	NA	NA	NA	NA	NA	18.177	19.235	18.876	18.837	NA	NA	NA	NA	NA	NA	NA	NA	NA	NA	NA	NA	NA
B20180821sunyt_TPD_DIA_b61_10	23.982	NA	20.403	NA	19.015	NA	20.595	NA	NA	NA	19.488	19.455	NA	23.268	NA	18.088	17.933	NA	NA	NA	NA	NA	NA	21.868	19.823	16.836	17.306	NA	NA	NA	NA	18.01	NA	NA	NA	NA	NA	NA	NA	NA	NA	NA	NA	NA	NA	NA	NA	NA	NA
B20180821sunyt_TPD_DIA_b61_11	25.451	20.051	21.171	NA	20.503	NA	20.074	19.409	NA	NA	20.288	19.043	NA	22.891	NA	18.158	19.334	NA	NA	NA	NA	20.257	NA	20.93	NA	NA	16.758	NA	NA	NA	18.823	NA	17.96	20.593	20.795	18.889	NA	19.961	NA	NA	NA	NA	NA	NA	15.928	NA	19.238	NA	NA
B20180821sunyt_TPD_DIA_b61_12	19.772	NA	NA	NA	NA	NA	NA	NA	NA	NA	NA	NA	NA	NA	NA	NA	22.301	NA	NA	NA	NA	NA	NA	NA	NA	NA	NA	NA	NA	NA	NA	NA	NA	NA	17.449	NA	NA	NA	NA	NA	NA	NA	NA	NA	NA	NA	NA	NA	NA
B20180821sunyt_TPD_DIA_b61_13	27.261	NA	21.665	20.052	22.779	NA	22.64	20.944	NA	NA	22.26	23.276	NA	25.435	NA	20.552	19.598	20.114	19.561	NA	18.563	20.037	NA	23.922	NA	21.243	19.806	21.494	NA	18.702	20.191	21.887	19.091	20.736	20.876	20.126	NA	NA	NA	NA	NA	NA	NA	NA	NA	NA	19.4	NA	NA
B20180821sunyt_TPD_DIA_b61_14	24.615	22.71	20.78	18.864	18.331	NA	20.482	NA	NA	NA	18.617	19.112	NA	23.094	NA	17.808	18.941	NA	NA	NA	NA	NA	NA	21.136	NA	16.765	17.532	NA	NA	NA	17.101	19.67	16.256	NA	NA	NA	NA	NA	NA	NA	NA	NA	NA	NA	NA	NA	NA	NA	NA
B20180821sunyt_TPD_DIA_b61_15	25.75	NA	21.105	18.178	17.351	NA	20.594	NA	NA	NA	19.563	19.928	NA	24.093	NA	17.493	20.459	NA	NA	17.981	NA	NA	16.735	22.837	NA	20.054	NA	20.25	NA	16.847	17.839	20.342	NA	17.647	NA	NA	NA	NA	NA	NA	NA	NA	NA	NA	NA	NA	NA	NA	NA
B20180821sunyt_TPD_DIA_b64_1	20.319	NA	NA	NA	NA	NA	NA	NA	NA	NA	NA	NA	NA	18.592	NA	NA	21.666	NA	NA	NA	NA	NA	NA	NA	NA	NA	NA	NA	NA	NA	NA	NA	NA	NA	14.935	NA	NA	NA	NA	NA	NA	NA	NA	NA	NA	NA	NA	NA	NA
B20180821sunyt_TPD_DIA_b64_2	21.589	NA	NA	NA	17.143	NA	17.404	NA	NA	NA	NA	15.363	NA	19.271	NA	NA	NA	NA	NA	NA	NA	NA	NA	NA	18.976	NA	NA	17.532	NA	NA	NA	NA	NA	NA	NA	NA	NA	NA	NA	NA	NA	NA	NA	NA	NA	NA	NA	NA	NA
B20180821sunyt_TPD_DIA_b64_3	23.613	19.412	NA	NA	NA	NA	NA	NA	NA	NA	17.29	18.403	NA	21.978	NA	16.113	22.071	NA	NA	NA	15.178	NA	NA	20.546	NA	NA	NA	17.302	NA	NA	NA	NA	NA	NA	NA	NA	NA	NA	NA	NA	NA	NA	NA	NA	NA	NA	NA	NA	NA
B20180821sunyt_TPD_DIA_b64_4	22.694	18.329	NA	NA	NA	NA	18.899	NA	NA	NA	15.719	16.843	NA	22.347	NA	NA	17.104	NA	NA	NA	NA	NA	NA	19.701	NA	NA	NA	NA	NA	NA	NA	NA	NA	NA	NA	NA	NA	NA	NA	NA	NA	NA	NA	NA	NA	NA	NA	NA	NA
B20180821sunyt_TPD_DIA_b64_5	23.689	NA	NA	15.36	18.318	NA	18.167	NA	NA	NA	17.573	18.817	NA	22.65	NA	NA	21.066	NA	NA	NA	NA	NA	16.409	20.885	17.855	17.402	NA	16.635	NA	NA	NA	NA	16.139	17.833	17.955	17.296	NA	NA	NA	NA	NA	NA	NA	NA	NA	NA	NA	NA	NA
B20180821sunyt_TPD_DIA_b64_6	23.475	20.827	NA	NA	16.866	NA	19.381	NA	NA	NA	17.059	19.138	NA	22.282	NA	16.314	21.515	NA	NA	NA	NA	20.565	16.852	20.538	NA	18.622	NA	17.37	NA	NA	NA	NA	14.475	NA	NA	17.198	18.027	17.119	NA	NA	NA	NA	NA	NA	15.665	NA	NA	NA	NA
B20180821sunyt_TPD_DIA_b64_7	24.319	20.65	NA	18.856	18.762	NA	20.579	NA	NA	NA	17.71	20.287	NA	23.234	NA	14.677	20.717	17.2	NA	NA	15.148	NA	NA	21.828	NA	NA	NA	15.682	NA	16.186	17.742	NA	17.055	17.889	18.835	16.687	NA	16.095	NA	NA	NA	NA	NA	NA	NA	NA	NA	NA	NA
B20180821sunyt_TPD_DIA_b64_8	26.767	21.59	23.676	20.131	19.259	NA	22.22	20.719	NA	NA	21.666	22.683	NA	24.68	NA	19.374	20.799	19.352	17.014	NA	NA	19.709	NA	23.308	NA	20.982	NA	20.712	NA	18.251	19.977	21.885	16.15	17.657	18.916	17.426	NA	NA	NA	NA	NA	NA	NA	NA	NA	NA	NA	NA	NA
B20180821sunyt_TPD_DIA_b64_9	23.416	NA	NA	NA	16.394	NA	17.273	NA	NA	NA	16.513	17.894	NA	20.881	NA	NA	22.276	NA	NA	NA	NA	NA	NA	19.661	NA	19.189	NA	19.736	NA	NA	NA	17.229	15.921	NA	15.955	NA	NA	NA	NA	NA	NA	NA	NA	NA	NA	NA	NA	NA	NA
B20180821sunyt_TPD_DIA_b64_10	25.763	22.206	21.931	NA	19.962	NA	19.789	NA	NA	15.902	20.726	21.04	NA	23.75	NA	17.717	NA	NA	NA	NA	NA	NA	NA	21.996	NA	18.177	NA	17.753	NA	17.501	16.835	19.176	17.948	18.367	19.263	17.403	NA	NA	NA	NA	NA	NA	NA	NA	NA	NA	16.988	NA	NA
B20180821sunyt_TPD_DIA_b64_11	22.86	17.652	NA	NA	17.338	NA	19.159	17.378	NA	NA	16.195	17.765	NA	21.607	NA	14.283	21.513	NA	NA	NA	NA	NA	NA	18.554	19.5	18.219	NA	17.142	NA	12.573	NA	NA	NA	NA	NA	NA	NA	NA	NA	NA	NA	NA	NA	NA	NA	NA	NA	NA	NA
B20180821sunyt_TPD_DIA_b64_12	22.971	19.256	NA	NA	17.781	NA	18.183	NA	NA	NA	NA	17.856	NA	21.676	NA	15.475	21.734	NA	NA	16.718	NA	NA	NA	19.359	NA	19.011	NA	19.164	NA	15.448	NA	16.427	NA	NA	14.851	14.602	NA	15.875	NA	NA	NA	NA	NA	NA	NA	NA	NA	NA	NA
B20180821sunyt_TPD_DIA_b64_13	22.34	NA	NA	NA	NA	NA	16.413	NA	NA	NA	16.013	NA	NA	19.81	NA	NA	22.782	NA	NA	NA	NA	NA	NA	18.526	NA	17.313	NA	16.898	NA	NA	NA	NA	16.819	17.138	NA	NA	NA	NA	NA	NA	NA	NA	NA	NA	NA	NA	NA	NA	NA
B20180821sunyt_TPD_DIA_b64_14	25.987	21.635	21.532	19.264	20.419	NA	21.668	18.749	NA	15.713	21.067	22.054	NA	24.661	NA	18.09	21.307	NA	NA	NA	17.109	NA	19.658	22.832	NA	21.871	NA	20.059	NA	17.583	17.369	NA	NA	NA	14.641	NA	NA	NA	NA	NA	NA	NA	NA	NA	NA	NA	NA	NA	NA
B20180821sunyt_TPD_DIA_b64_15	22.648	NA	NA	NA	NA	NA	16.502	NA	NA	NA	15.153	16.658	NA	20.333	NA	NA	22.258	NA	NA	NA	NA	NA	NA	16.331	16.868	17.194	NA	16.76	NA	NA	NA	NA	NA	NA	NA	NA	NA	NA	NA	NA	NA	NA	NA	NA	NA	NA	NA	NA	NA
B20180821sunyt_TPD_DIA_b71_1	24.204	NA	18.986	NA	20.446	NA	21.326	19.507	NA	16.852	19.348	18.775	NA	23.024	NA	17.625	14.815	NA	NA	NA	13.776	17.393	NA	21.135	17.759	13.826	19.105	16.906	NA	17.332	19.556	19.092	16.204	18.176	NA	15.236	NA	NA	NA	NA	NA	NA	NA	NA	15.616	NA	18.923	NA	NA
B20180821sunyt_TPD_DIA_b71_2	25.484	20.964	NA	NA	17.414	NA	20.381	NA	NA	NA	18.962	20.064	NA	24.043	NA	16.808	19.08	NA	NA	NA	NA	17.285	18.133	22.263	17.582	15.478	14.49	NA	NA	17.061	NA	17.314	NA	NA	NA	NA	NA	NA	NA	NA	NA	NA	NA	NA	NA	NA	NA	NA	NA
B20180821sunyt_TPD_DIA_b71_3	23.246	NA	NA	NA	19.956	NA	21.335	NA	NA	NA	17.588	NA	NA	22.569	NA	14.306	NA	NA	NA	17.049	NA	17.038	NA	20.823	19.459	NA	16.229	NA	NA	17.208	18.414	NA	NA	17.711	15.242	16.205	NA	NA	NA	NA	NA	NA	NA	NA	NA	NA	NA	NA	NA
B20180821sunyt_TPD_DIA_b71_4	24.046	19.181	19.908	16.971	18.602	NA	20.363	18.625	NA	NA	19.33	19.645	NA	22.864	NA	15.654	16.838	NA	NA	17.319	NA	18.822	NA	21.601	NA	18.411	17.265	18.585	NA	16.458	19.43	19.503	16.375	18.806	18.824	17.393	NA	NA	NA	NA	NA	NA	NA	NA	14.951	NA	17.246	NA	NA
B20180821sunyt_TPD_DIA_b71_5	23.895	20.07	19.179	17.468	16.355	NA	NA	18.156	NA	NA	18.204	20.787	NA	23.528	NA	15.69	NA	NA	NA	NA	NA	NA	16.051	21.176	NA	NA	NA	NA	NA	17.323	NA	16.16	NA	18.185	18.72	NA	NA	NA	NA	NA	NA	NA	NA	NA	NA	NA	17.454	NA	NA
B20180821sunyt_TPD_DIA_b71_6	29.337	21.377	20.712	NA	23.416	20.341	25.558	21.879	NA	20.417	21.273	20.37	NA	27.334	NA	18.209	18.893	22.716	NA	17.321	16.534	20.524	NA	24.808	NA	NA	NA	NA	21.465	20.595	20.698	17.929	NA	19.858	19.733	NA	NA	19.104	NA	NA	NA	NA	NA	NA	16.736	NA	18.491	NA	NA
B20180821sunyt_TPD_DIA_b71_7	28.377	NA	23.199	20.311	22.567	NA	23.142	21.894	NA	20.002	22.697	22.888	NA	25.926	NA	18.408	19.62	NA	NA	NA	20.281	19.814	NA	24.318	NA	19.045	19.301	19.494	NA	19.387	19.814	19.701	17.281	20.902	20.343	19.286	NA	NA	NA	NA	NA	NA	NA	NA	NA	NA	19.066	NA	NA
B20180821sunyt_TPD_DIA_b71_8	23.748	19.226	18.281	NA	18.721	NA	21.82	19.98	NA	NA	19.461	20.022	NA	23.366	NA	17.795	18.603	NA	NA	NA	NA	19.717	NA	21.589	NA	18.436	18.025	NA	NA	17.253	19.033	17.301	NA	16.171	NA	NA	NA	NA	NA	NA	NA	NA	NA	NA	16.847	NA	18.649	NA	NA
B20180821sunyt_TPD_DIA_b71_9	24.802	21.07	19.676	17.045	19.1	NA	21.58	19.915	NA	NA	18.648	19.465	NA	24.091	NA	17.404	17.057	NA	NA	NA	NA	NA	18.463	22.13	NA	19.256	16.892	19.662	NA	18.017	18.57	NA	NA	16.724	NA	NA	NA	15.63	NA	NA	NA	NA	NA	NA	NA	NA	16.796	NA	NA
B20180821sunyt_TPD_DIA_b71_10	24.491	NA	19.785	NA	20.478	NA	22.282	19.936	NA	NA	NA	16.596	NA	23.734	NA	18.495	16.363	NA	NA	18.241	NA	21.369	NA	21.939	20.28	NA	18.267	NA	NA	19.773	19.148	18.381	16.45	20.066	19.11	18.302	19.022	19.326	NA	NA	19.474	NA	NA	17.761	20.333	NA	18.754	NA	NA
B20180821sunyt_TPD_DIA_b71_11	25.482	18.77	19.547	NA	19.42	NA	22.666	19.736	NA	NA	20.741	20.011	NA	24.317	NA	16.733	NA	NA	16.486	NA	NA	18.832	16.343	22.149	NA	NA	16.929	NA	NA	18.898	19.886	NA	18.352	19.034	NA	18.402	NA	NA	NA	NA	NA	NA	NA	NA	17.409	NA	18.527	NA	NA
B20180821sunyt_TPD_DIA_b71_12	23.438	NA	20.465	NA	18.971	NA	21.856	NA	NA	17.781	17.61	16.615	NA	22.554	NA	16.494	17.868	NA	NA	19.319	NA	NA	NA	21.182	NA	NA	16.202	NA	NA	16.65	18.428	19.091	NA	NA	NA	15.66	NA	NA	NA	NA	NA	NA	NA	NA	NA	NA	NA	NA	NA
B20180821sunyt_TPD_DIA_b71_13	24.193	NA	20.776	17.012	20.564	NA	21.87	NA	NA	NA	NA	17.049	NA	23.152	NA	NA	NA	NA	NA	20.852	NA	22.948	NA	20.836	NA	NA	17.792	NA	NA	19.32	18.86	19.916	17.476	20.032	19.436	18.177	21.102	21.021	NA	NA	21.2	NA	NA	NA	21.38	NA	NA	NA	NA
B20180821sunyt_TPD_DIA_b71_14	23.41	18.713	NA	NA	18.163	NA	19.245	17.38	NA	NA	16.79	18.926	NA	22.044	NA	15.259	20.689	NA	NA	NA	NA	NA	15.532	20.233	19.207	NA	14.577	17.402	NA	15.018	17.122	NA	15.4	17.813	16.473	15.15	NA	15.905	NA	NA	NA	NA	NA	NA	NA	NA	NA	NA	13.978
B20180821sunyt_TPD_DIA_b71_15	25.956	19.482	21.535	NA	21.248	NA	20.804	19.661	NA	NA	21.898	21.237	NA	24.131	NA	17.991	NA	NA	NA	NA	NA	20.046	18.846	23.159	NA	19.007	19.332	19.582	NA	17.426	19.425	19.666	18.275	19.742	20.761	19.364	NA	19.546	NA	NA	NA	NA	NA	NA	18.279	NA	18.22	NA	NA
B20180825sunyt_TPD_DIA_b4_2	25.074	21.202	17.625	NA	21.049	NA	NA	18.513	NA	NA	17.262	19.07	NA	25.285	14.442	NA	19.537	16.479	18.55	15.183	NA	NA	NA	22.577	NA	19.421	17.053	18.555	NA	14.951	20.782	17.411	16.702	NA	13.967	NA	NA	NA	NA	NA	NA	NA	NA	NA	NA	NA	NA	NA	NA
B20180825sunyt_TPD_DIA_b4_8	23.625	18.922	NA	NA	19.738	NA	19.629	17.302	NA	NA	18.269	19.195	NA	21.939	NA	NA	NA	NA	17.241	NA	NA	20.007	NA	20.299	NA	17.564	16.913	18.299	NA	NA	18.581	16.902	17.739	18.347	16.951	16.975	NA	17.589	NA	NA	NA	NA	NA	NA	15.386	NA	17.19	NA	NA
B20180825sunyt_TPD_DIA_b5_8	25.733	22.29	21.221	17.943	NA	NA	19.613	20.544	NA	NA	21.221	22.316	NA	25.267	NA	NA	19.26	NA	NA	NA	NA	19.445	NA	22.773	21.34	19.538	NA	18.654	NA	18.777	19.87	19.98	18.463	19.384	19.602	17.674	NA	19.805	NA	NA	NA	NA	NA	NA	NA	NA	NA	NA	NA
B20180825sunyt_TPD_DIA_b6_8	20.515	NA	NA	NA	15.869	NA	14.92	NA	NA	NA	NA	16.852	NA	19.361	NA	NA	NA	NA	NA	NA	NA	NA	NA	17.254	17.029	NA	NA	NA	NA	NA	NA	NA	NA	NA	NA	NA	NA	NA	NA	NA	NA	NA	NA	NA	NA	NA	NA	NA	NA
B20180825sunyt_TPD_DIA_b8_9	22.202	17.562	17.453	NA	18.615	NA	NA	NA	NA	NA	14.969	17.267	NA	22.743	NA	NA	NA	NA	NA	NA	NA	NA	NA	18.36	NA	16.805	13.554	NA	NA	NA	15.331	15.271	NA	NA	NA	NA	NA	NA	NA	NA	NA	NA	NA	NA	NA	NA	NA	NA	NA
B20180825sunyt_TPD_DIA_b9_9	23.324	19.402	19.216	NA	18.629	NA	NA	16.911	NA	NA	NA	18.674	NA	22.817	NA	NA	19.856	15.472	NA	NA	NA	NA	NA	20.723	NA	17.12	NA	17.869	NA	NA	NA	NA	NA	NA	NA	NA	NA	NA	NA	NA	NA	NA	NA	NA	NA	NA	NA	NA	NA
B20180825sunyt_TPD_DIA_b9_14	24.758	20.84	20.686	NA	NA	NA	NA	16.484	NA	NA	19.067	18.43	NA	23.258	NA	NA	17.5	18.02	NA	NA	14.736	NA	NA	21.289	NA	17.128	NA	NA	NA	13.636	16.251	NA	14.777	NA	14.283	NA	NA	NA	NA	NA	NA	NA	NA	NA	NA	NA	NA	NA	NA
B20180825sunyt_TPD_DIA_b12_1	23.221	NA	18.154	NA	NA	NA	NA	17.865	NA	NA	17.459	18.304	NA	21.944	NA	NA	NA	15.922	NA	NA	NA	NA	14.155	20.313	NA	NA	NA	NA	NA	NA	NA	NA	16.201	18.61	16.345	16.025	NA	18.104	NA	NA	NA	NA	NA	NA	NA	NA	18.593	NA	NA
B20180825sunyt_TPD_DIA_b13_8	25.671	21.358	21.317	17.65	20.262	NA	NA	18.643	NA	NA	20.068	20.652	NA	24.535	NA	15.649	19.188	18.189	17.085	NA	NA	19.149	NA	21.992	NA	19.709	NA	19.61	NA	15.847	19.309	17.498	16.967	17.815	15.028	17.028	NA	NA	NA	NA	NA	NA	NA	NA	NA	NA	18.532	NA	NA
B20180825sunyt_TPD_DIA_b13_12	22.648	NA	NA	NA	NA	NA	18.056	NA	NA	NA	NA	17.537	NA	21.058	NA	NA	NA	NA	NA	NA	NA	20.347	NA	19.184	NA	NA	NA	NA	NA	NA	NA	NA	16.582	19.127	19.381	16.167	NA	20.736	NA	NA	19.072	NA	NA	NA	18.293	NA	19.029	NA	NA
B20180825sunyt_TPD_DIA_b14_11	24.754	20.903	20.579	NA	20.582	NA	NA	17.587	NA	17.491	19.35	20.428	NA	23.48	NA	15.864	17.924	19.796	17.318	NA	NA	NA	NA	21.696	NA	18.941	13.596	NA	NA	NA	18.27	NA	16.64	18.484	16.172	NA	NA	17.247	NA	NA	NA	NA	NA	NA	NA	NA	NA	NA	NA
B20180825sunyt_TPD_DIA_b15_1	23.829	NA	20.163	NA	20.276	NA	NA	17.958	NA	NA	18.154	21.191	NA	23.342	NA	15.927	19.484	17.597	NA	NA	NA	16.82	13.884	21.518	NA	15.36	NA	NA	NA	NA	NA	17.695	16.517	18.329	17.933	18.016	NA	17.763	NA	NA	NA	NA	NA	NA	NA	NA	18.433	NA	NA
B20180825sunyt_TPD_DIA_b15_9	24.68	19.535	20.282	NA	19.141	NA	NA	18.321	NA	NA	20.21	20.532	NA	23.232	NA	NA	NA	18.259	16.241	NA	NA	19.508	16.098	21.359	NA	18.841	NA	18.806	NA	15.919	17.272	18.337	17.118	19.046	18.803	17.749	NA	17.718	NA	16.739	NA	NA	NA	NA	NA	NA	19.198	NA	NA
B20180825sunyt_TPD_DIA_b16_4	23.402	NA	19.625	NA	NA	NA	20.101	NA	NA	NA	19.069	18.291	NA	22.701	NA	NA	17.897	17.027	NA	NA	NA	NA	NA	20.941	NA	17.031	15.925	NA	NA	NA	NA	NA	NA	NA	NA	NA	NA	NA	NA	NA	NA	NA	NA	NA	NA	NA	NA	NA	NA
B20180825sunyt_TPD_DIA_b16_5	26.551	21.97	20.513	NA	20.996	NA	20.657	20.584	NA	NA	NA	22.206	NA	25.903	NA	16.075	NA	NA	16.765	NA	17.369	19.28	16.946	22.573	NA	21.151	NA	20.106	NA	NA	18.334	17.078	18.979	20.157	20.024	19.114	NA	19.197	NA	NA	19.792	NA	NA	NA	NA	NA	19.86	NA	NA
B20180825sunyt_TPD_DIA_b16_9	25.778	20.267	20.392	NA	20.173	NA	20.072	NA	NA	NA	19.241	20.791	NA	23.155	NA	NA	NA	NA	17.302	NA	NA	18.708	NA	21.502	NA	18.898	17.077	NA	NA	15.026	16.982	16.302	15.912	20.145	19.206	18.618	NA	NA	NA	NA	NA	NA	NA	NA	NA	NA	18.188	NA	NA
B20180825sunyt_TPD_DIA_b16_12	26.734	NA	23.301	NA	20.939	NA	21.697	19.282	NA	17.609	20.706	21.148	NA	24.715	NA	NA	21.185	18.715	17.909	16.741	15.972	NA	14.284	22.631	NA	20.322	19.068	20.667	NA	18.673	19.209	NA	15.134	16.028	17.003	16.837	NA	NA	NA	NA	NA	NA	NA	NA	NA	NA	NA	NA	NA
B20180825sunyt_TPD_DIA_b17_1	24.645	NA	18.956	NA	20.077	NA	NA	17.562	NA	NA	18.83	20.258	NA	23.042	NA	NA	20.32	15.721	NA	NA	NA	16.307	NA	21.765	21.389	19.705	NA	18.8	NA	17.302	NA	17.544	15.851	17.522	18.306	16.936	NA	NA	NA	NA	NA	NA	NA	NA	NA	NA	NA	NA	NA
B20180825sunyt_TPD_DIA_b17_7	26.431	21.449	20.306	NA	21.379	NA	19.982	20.469	NA	16.298	20.872	21.409	NA	24.686	NA	NA	18.811	NA	15.996	18.842	NA	20.922	NA	22.486	NA	20.523	NA	18.371	NA	NA	19.156	NA	16.995	19.235	19.342	18.073	NA	NA	NA	NA	NA	NA	NA	NA	20.108	NA	18.605	NA	NA
B20180825sunyt_TPD_DIA_b17_10	25.769	NA	21.023	NA	22.12	NA	22.365	20.443	NA	NA	20.863	21.189	NA	24.818	NA	NA	NA	19.242	18.646	16.23	NA	18.931	16.991	22.909	NA	19.841	18.749	20.48	NA	18.037	20.034	14.973	17.262	20.214	20.641	NA	NA	18.664	NA	NA	NA	NA	NA	NA	18.327	NA	19.291	NA	NA
B20180825sunyt_TPD_DIA_b19_9	27.225	21.526	23.326	18.762	23.107	NA	22.896	21.482	NA	20.708	21.533	22.266	NA	26.098	NA	18.862	15.886	NA	20.23	19.172	14.193	20.883	18.243	24.024	NA	21.01	21	22.149	NA	21	22.158	21.792	15.956	19.129	NA	17.056	NA	18.156	NA	NA	NA	NA	NA	NA	17.923	NA	19.238	NA	NA
B20180825sunyt_TPD_DIA_b20_15	23.858	17.671	NA	NA	19.625	NA	19.849	17.306	NA	NA	17.516	18.815	NA	22.252	NA	14.043	NA	NA	NA	17.051	NA	17.381	NA	20.592	NA	18.326	14.418	18.04	NA	15.563	17.316	17.298	16.467	18.262	16.706	16.375	NA	16.963	NA	NA	NA	NA	NA	NA	NA	NA	NA	NA	NA
B20180825sunyt_TPD_DIA_b21_5	25.8	NA	NA	NA	20.349	NA	22.669	20.071	NA	NA	21.026	20.592	NA	24.086	NA	NA	18.406	17.069	NA	NA	NA	19.443	NA	22.035	19.25	NA	17.809	NA	NA	17.728	19.857	19.846	17.985	NA	19.226	17.014	NA	20.513	NA	NA	NA	NA	NA	NA	NA	NA	NA	NA	NA
B20180825sunyt_TPD_DIA_b21_7	22.271	18.055	20.133	NA	NA	NA	NA	NA	NA	NA	NA	16.393	NA	22.246	NA	NA	14.289	15.754	NA	NA	NA	NA	NA	19.449	NA	17.355	NA	NA	NA	NA	NA	NA	14.289	NA	NA	NA	NA	NA	NA	NA	NA	NA	NA	NA	NA	NA	NA	NA	NA
B20180825sunyt_TPD_DIA_b22_4	26.47	22.503	NA	18.443	22.851	NA	23.26	19.623	NA	NA	18.651	20.681	NA	25.952	NA	NA	20.846	18.854	18.263	18.614	14.362	15.838	NA	23.734	NA	18.868	19.477	18.057	NA	17.478	NA	18.252	NA	NA	NA	NA	NA	NA	NA	NA	NA	NA	NA	NA	NA	NA	NA	NA	NA
B20180825sunyt_TPD_DIA_b23_1	24.258	19.29	NA	NA	19.881	NA	NA	17.533	NA	NA	19.565	18.894	NA	23.497	14.096	NA	17.519	17.566	NA	NA	NA	18.744	NA	21.195	20.792	18.398	18.535	17.924	NA	NA	19.082	NA	17.131	17.216	18.438	16.843	NA	18.624	NA	NA	NA	NA	NA	NA	19.353	NA	NA	NA	NA
B20180825sunyt_TPD_DIA_b24_15	26.162	22.762	21.597	19.973	24.744	NA	23.465	22.18	NA	18.766	20.596	23.104	NA	25.79	NA	NA	NA	21.244	20.503	18.368	17.602	18.713	NA	23.341	NA	21.494	20.589	22.424	NA	19.983	21.329	17.725	NA	20.179	19.007	NA	NA	NA	NA	NA	NA	NA	NA	NA	17.496	NA	18.058	NA	NA
B20180825sunyt_TPD_DIA_b25_1	25.003	NA	19.243	NA	NA	NA	19.858	18.343	NA	NA	19.724	20.469	NA	23.214	NA	NA	17.96	NA	NA	NA	NA	20.454	NA	21.659	NA	16.672	16.438	17.326	NA	NA	19.592	18.257	17.773	19.061	19.751	17.804	NA	18.527	NA	NA	NA	NA	NA	NA	20.706	NA	18.93	NA	NA
B20180825sunyt_TPD_DIA_b28_10	24.524	NA	NA	NA	19.144	NA	17.003	NA	16.427	NA	19.352	19.601	NA	22.694	NA	NA	NA	17.671	NA	NA	NA	17.473	NA	21.158	17.637	16.747	NA	NA	NA	NA	NA	NA	19.064	20.351	19.871	18.132	NA	NA	NA	NA	NA	NA	NA	NA	NA	NA	NA	NA	NA
B20180825sunyt_TPD_DIA_b29_6	22.741	19.057	19.808	NA	20.362	NA	19.714	15.858	NA	NA	17.74	17.947	NA	22.773	NA	NA	NA	17.231	16.062	NA	NA	NA	NA	20.405	NA	17.39	NA	NA	NA	14.343	NA	NA	16.59	NA	NA	NA	NA	NA	NA	NA	NA	NA	NA	NA	NA	NA	17.981	NA	NA
B20180825sunyt_TPD_DIA_b29_8	28.27	23.008	22.605	19.634	21.04	NA	23.691	23.274	NA	NA	22.434	23.747	NA	26.855	NA	18.967	21.077	17.316	16.653	NA	NA	18.917	NA	24.476	19.938	19.911	NA	NA	NA	20.545	22.294	23.465	NA	17.613	18.265	18.028	NA	NA	NA	NA	NA	NA	NA	NA	NA	NA	17.536	NA	NA
B20180825sunyt_TPD_DIA_b30_5	22.684	16.716	NA	NA	17.423	NA	18.562	NA	NA	NA	NA	18.418	NA	21.464	NA	NA	18.164	NA	NA	NA	NA	15.646	NA	19.629	NA	NA	NA	NA	NA	NA	17.835	NA	NA	16.489	NA	15.728	NA	16.243	NA	NA	NA	NA	NA	NA	NA	NA	NA	NA	NA
B20180825sunyt_TPD_DIA_b31_3	24.291	NA	NA	NA	19.478	NA	19.931	16.985	NA	NA	NA	18.417	NA	23.513	NA	NA	17.225	NA	NA	NA	NA	15.139	NA	20.211	NA	17.002	NA	16.415	NA	NA	NA	15.192	14.5	NA	16.887	NA	NA	NA	NA	NA	NA	NA	NA	NA	NA	NA	15.881	NA	NA
B20180825sunyt_TPD_DIA_b31_7	24.677	20.673	19.677	NA	19.445	NA	NA	18.533	NA	NA	19.777	20.977	NA	23.85	NA	NA	NA	NA	17.46	NA	NA	18.445	15.122	21.142	NA	19.341	NA	19.264	NA	NA	NA	NA	NA	15.173	NA	NA	NA	NA	NA	NA	NA	NA	NA	NA	NA	NA	NA	NA	NA
B20180825sunyt_TPD_DIA_b31_14	23.435	NA	NA	NA	18.73	NA	19.496	16.691	NA	NA	16.875	17.62	NA	22	NA	14.244	20.827	NA	NA	17.311	NA	16.994	NA	20.844	NA	15.867	NA	NA	NA	14.113	NA	NA	NA	NA	NA	NA	NA	NA	NA	NA	NA	NA	NA	NA	NA	NA	NA	NA	NA
B20180825sunyt_TPD_DIA_b32_4	22.937	20.382	20.438	NA	NA	NA	NA	14.978	NA	NA	17.742	18.204	NA	22.595	NA	NA	16.964	15.803	NA	NA	NA	NA	NA	20.98	NA	18.148	NA	17.359	NA	NA	NA	NA	15.202	NA	NA	NA	NA	NA	NA	NA	NA	NA	NA	NA	NA	NA	NA	NA	NA
B20180825sunyt_TPD_DIA_b32_7	24.994	18.49	NA	NA	18.157	NA	20.008	17.033	NA	NA	19.051	19.674	NA	23.95	NA	16.288	19.498	NA	15.988	NA	NA	NA	NA	22.176	NA	18.897	NA	19.588	NA	NA	16.359	20.205	16.076	17.66	NA	15.087	NA	16.884	NA	NA	NA	NA	NA	NA	NA	NA	NA	NA	NA
B20180825sunyt_TPD_DIA_b32_8	25.649	NA	19.962	19.236	21.141	NA	21.016	20.755	NA	NA	22.248	21.607	NA	24.757	NA	18.777	NA	NA	17.939	20.072	NA	20.342	17.545	23.109	NA	20.728	NA	20.373	NA	NA	20.217	20.08	17.628	20.254	20.637	20.06	NA	NA	NA	NA	NA	NA	NA	17.628	19.06	NA	20.194	NA	NA
B20180825sunyt_TPD_DIA_b32_9	22.639	17.556	16.971	NA	NA	NA	NA	NA	NA	NA	NA	13.836	NA	21.791	NA	NA	17.585	NA	NA	NA	NA	NA	NA	19.347	NA	NA	NA	14.335	NA	NA	NA	NA	NA	NA	NA	NA	NA	NA	NA	NA	NA	NA	NA	NA	16.293	NA	NA	NA	NA
B20180825sunyt_TPD_DIA_b33_2	25.429	NA	21.591	15.587	NA	NA	NA	17.276	NA	NA	17.648	18.604	NA	24.574	NA	NA	18.766	NA	18.321	NA	NA	NA	18.21	22.32	21.485	19.179	14.376	19.252	NA	17.516	NA	17.45	NA	NA	NA	NA	NA	NA	NA	NA	NA	NA	NA	NA	NA	NA	NA	NA	NA
B20180825sunyt_TPD_DIA_b33_4	25.182	19.99	20.306	NA	NA	NA	21.527	20.407	NA	NA	19.092	20.865	NA	24.149	NA	NA	NA	NA	NA	NA	NA	18.98	NA	21.49	NA	16.117	16.679	NA	NA	17.635	NA	NA	18.964	14.726	18.274	15.886	NA	NA	NA	NA	NA	NA	NA	NA	NA	NA	NA	NA	NA
B20180825sunyt_TPD_DIA_b33_6	25.636	19.798	20.52	18.511	22.43	NA	22.107	20.368	NA	19.336	20.677	20.819	NA	24.262	16.176	15.848	20.487	NA	18.048	19.411	NA	17.306	NA	22.055	NA	20.852	18.538	20.792	NA	16.327	21.285	18.426	15.752	NA	17.16	NA	NA	NA	NA	NA	NA	NA	NA	NA	NA	NA	NA	NA	NA
B20180825sunyt_TPD_DIA_b34_13	23.206	19.954	19.626	NA	NA	NA	NA	NA	NA	NA	17.943	19.102	NA	22.211	NA	NA	15.984	NA	NA	NA	NA	NA	NA	20.029	NA	NA	NA	NA	NA	NA	NA	13.608	17.192	16.93	19.793	15.587	NA	18.24	NA	NA	NA	NA	NA	NA	NA	NA	NA	NA	NA
B20180825sunyt_TPD_DIA_b35_8	23.772	NA	NA	15.615	19.942	NA	20.98	NA	NA	17.39	NA	19.513	NA	23.052	NA	14.405	18.926	NA	NA	17.471	NA	NA	NA	20.665	NA	16.994	17.398	NA	NA	16.735	18.231	18.993	15.306	17.947	14.897	16.948	NA	NA	NA	NA	NA	NA	NA	NA	NA	NA	NA	NA	NA
B20180825sunyt_TPD_DIA_b35_9	23.888	20.154	19.066	16.437	21.297	NA	NA	19.548	NA	NA	17.553	19.931	NA	23.68	NA	NA	17.686	NA	NA	NA	NA	18.016	NA	20.959	NA	18.82	16.413	17.183	NA	NA	18.559	NA	16.133	16.185	17.028	16.076	NA	18.148	NA	NA	NA	NA	NA	NA	NA	NA	NA	NA	NA
B20180825sunyt_TPD_DIA_b35_11	24.471	NA	20.219	NA	17.895	NA	19.892	NA	NA	NA	16.681	19.721	NA	23.011	NA	NA	NA	16.206	NA	NA	NA	17.999	NA	21.645	19.692	17.8	NA	NA	NA	NA	18.772	NA	18.34	16.972	18.702	18.085	NA	NA	NA	NA	NA	NA	NA	NA	NA	NA	NA	NA	NA
B20180825sunyt_TPD_DIA_b41_15	24.303	19.918	20.462	NA	21.723	NA	20.723	19.154	NA	NA	19.278	19.885	NA	23.317	NA	18.176	17.864	NA	NA	NA	NA	18.69	15.807	21.235	NA	NA	18.304	NA	NA	18.16	19.22	15.323	17.465	19.835	20.197	17.365	NA	NA	18.539	NA	NA	NA	NA	NA	18.34	NA	20.04	NA	NA
B20180825sunyt_TPD_DIA_b48_4	21.791	17.603	17.014	NA	17.419	NA	18.062	NA	NA	NA	NA	15.383	NA	21.052	NA	NA	NA	NA	NA	NA	NA	NA	NA	NA	20.056	17.167	NA	NA	NA	NA	NA	NA	NA	NA	NA	NA	NA	NA	NA	NA	NA	NA	NA	NA	NA	NA	NA	NA	NA
B20180825sunyt_TPD_DIA_b50_4	25.335	20.37	20.556	NA	NA	NA	17.465	17.276	NA	NA	19.445	20.484	NA	22.595	NA	NA	18.872	NA	NA	NA	NA	23.03	NA	22.871	NA	19.68	NA	19.082	NA	NA	NA	NA	16.181	18.969	19.793	17.535	NA	NA	NA	17.776	NA	NA	NA	NA	21.985	NA	NA	NA	NA
B20180825sunyt_TPD_DIA_b56_3	23.479	19.502	NA	NA	NA	NA	NA	NA	NA	NA	14.767	15.852	NA	22.795	NA	NA	NA	NA	NA	NA	NA	NA	NA	19.988	NA	NA	NA	NA	NA	NA	17.534	NA	NA	NA	NA	NA	NA	NA	NA	NA	NA	NA	NA	NA	16.232	NA	NA	NA	NA
B20180825sunyt_TPD_DIA_b56_7	23.228	21.549	16.502	NA	NA	NA	19.6	18.139	NA	NA	18.724	17.932	NA	21.95	NA	NA	17.1	NA	NA	NA	NA	19.437	NA	20.891	NA	14.58	14.813	16.981	NA	NA	17.275	NA	16.853	17.206	18.439	17.828	NA	NA	NA	NA	NA	NA	NA	NA	NA	NA	16.008	NA	NA
B20180825sunyt_TPD_DIA_b57_14	24.184	NA	19.541	NA	18.966	NA	20.171	NA	NA	NA	19.626	19.502	NA	22.734	NA	16.057	17.974	NA	NA	NA	NA	18.938	NA	21.764	NA	17.6	17.196	19.109	NA	17.281	17.685	17.666	16.26	18.256	18.136	17.828	NA	18.702	NA	NA	NA	NA	NA	NA	NA	NA	NA	NA	NA
B20180825sunyt_TPD_DIA_b57_15	28.581	21.783	22.469	15.92	23.193	20.127	21.559	21.989	NA	18.954	21.129	23.037	NA	28.488	NA	17.354	17.793	22.527	19.689	NA	18.035	20.738	18.809	27.838	NA	23.24	17.54	22.037	NA	20.345	20.463	20.128	16.89	19.565	19.403	17.587	NA	18.858	NA	NA	NA	NA	NA	NA	16.813	NA	19.374	NA	NA
B20180825sunyt_TPD_DIA_b68_4	22.318	20.592	NA	NA	17.705	NA	18.985	NA	NA	NA	NA	17.102	NA	20.884	NA	13.621	18.031	NA	15.226	NA	NA	NA	NA	18.123	NA	16.935	NA	NA	NA	NA	16.484	16.174	NA	17.894	NA	17.019	NA	17.17	NA	NA	NA	NA	NA	NA	NA	NA	NA	NA	NA
B20180825sunyt_TPD_DIA_b77_6	22.357	NA	NA	NA	19.309	NA	19.955	NA	NA	NA	NA	16.816	NA	21.164	NA	NA	18.767	NA	NA	NA	NA	NA	NA	17.358	17.825	16.382	NA	NA	NA	NA	17.947	NA	NA	NA	NA	NA	NA	NA	NA	NA	NA	NA	NA	NA	NA	NA	NA	NA	NA
B20180825sunyt_TPD_DIA_b80_10	23.497	NA	NA	NA	NA	NA	NA	NA	NA	NA	NA	17.478	NA	20.973	NA	NA	15.688	NA	NA	NA	NA	21.664	NA	19.195	17.012	NA	NA	NA	NA	NA	NA	NA	17.145	19.16	19.553	16.61	NA	18.892	NA	NA	NA	NA	NA	NA	NA	NA	NA	NA	NA
B20180825sunyt_TPD_DIA_b81_9	25.099	21.169	21.202	NA	20.492	NA	NA	19.128	NA	NA	20.275	20.21	NA	23.305	NA	NA	NA	NA	17.239	NA	NA	17.643	NA	21.314	NA	19.499	17.462	19.3	NA	17.35	18.808	18.125	17.984	17.704	18.8	17.209	NA	NA	16.262	NA	NA	NA	NA	NA	NA	NA	NA	NA	NA
B20180901sunyt_TPD_DIA_b12_15	23.414	18.513	NA	NA	NA	NA	NA	NA	NA	NA	NA	17.622	NA	21.913	NA	NA	18.18	NA	NA	NA	NA	19.493	NA	19.142	19.264	16.912	NA	NA	NA	NA	16.625	NA	NA	NA	16.151	14.192	18.903	NA	NA	NA	NA	NA	NA	NA	20.127	NA	NA	NA	NA
B20180901sunyt_TPD_DIA_b13_9	24.426	18.381	19.324	NA	18.165	NA	NA	14.126	NA	NA	15.487	NA	NA	22.995	NA	NA	18.489	NA	NA	NA	NA	16.244	NA	19.652	NA	17.195	16.101	16.215	NA	NA	NA	NA	15.749	15.507	15.196	NA	NA	17.147	NA	NA	NA	NA	NA	NA	15.803	NA	NA	NA	NA
B20180901sunyt_TPD_DIA_b13_15	24.816	NA	NA	NA	NA	NA	14.682	NA	NA	NA	18.244	18.61	NA	22.859	NA	NA	NA	NA	NA	NA	NA	22.843	NA	20.901	NA	NA	NA	NA	NA	NA	NA	NA	16.56	17.03	19.008	15.575	NA	19.2	NA	NA	NA	NA	NA	NA	20.104	NA	NA	NA	NA
B20180901sunyt_TPD_DIA_b20_1	23.171	NA	18.917	NA	NA	NA	18.079	NA	NA	NA	NA	NA	NA	22.241	NA	NA	NA	NA	NA	NA	NA	NA	NA	20.056	18.483	NA	NA	NA	NA	NA	NA	NA	NA	NA	NA	13.604	NA	NA	NA	NA	NA	NA	NA	NA	NA	NA	NA	NA	NA
B20180901sunyt_TPD_DIA_b29_3	23.999	18.089	19.214	NA	18.631	NA	21.352	18.474	NA	NA	17.444	19.47	NA	24.456	NA	NA	NA	NA	13.904	NA	NA	NA	NA	21.462	NA	18.992	NA	16.707	NA	NA	NA	NA	15.991	NA	NA	NA	NA	NA	NA	NA	NA	NA	NA	NA	NA	NA	NA	NA	NA
B20180901sunyt_TPD_DIA_b35_2	21.806	NA	NA	NA	NA	NA	NA	NA	NA	NA	NA	NA	NA	21.641	NA	NA	NA	NA	NA	NA	NA	16.291	NA	16.065	NA	NA	NA	NA	NA	NA	NA	NA	NA	NA	NA	13.861	NA	16.701	NA	NA	NA	NA	NA	NA	NA	NA	NA	NA	NA
B20180901sunyt_TPD_DIA_b37_9	21.82	19.375	19.396	NA	15.391	NA	NA	NA	NA	NA	13.958	13.912	NA	21.776	NA	NA	20.795	NA	NA	NA	NA	NA	NA	18.497	NA	NA	NA	NA	NA	NA	NA	NA	NA	NA	NA	NA	NA	NA	NA	NA	NA	NA	NA	NA	NA	NA	NA	NA	NA
B20180901sunyt_TPD_DIA_b38_13	25.229	22.147	20.918	NA	NA	NA	19.895	16.634	NA	NA	18.465	19.357	NA	23.948	NA	NA	16.084	16.689	NA	NA	14.668	14.63	NA	21.051	NA	NA	NA	NA	NA	NA	14.564	NA	NA	NA	17.994	15.162	16.384	NA	NA	NA	NA	NA	NA	NA	NA	NA	NA	NA	NA
B20180901sunyt_TPD_DIA_b41_4	19.527	NA	NA	NA	NA	NA	17.402	NA	NA	NA	16.825	NA	NA	20.514	NA	NA	NA	NA	NA	NA	NA	NA	NA	18.269	NA	NA	NA	NA	NA	NA	NA	NA	NA	NA	NA	NA	NA	NA	NA	NA	NA	NA	NA	NA	NA	NA	NA	NA	NA
B20180901sunyt_TPD_DIA_b49_14	22.556	NA	19.662	NA	NA	NA	NA	NA	NA	NA	NA	15.714	NA	21.211	NA	NA	17.212	NA	NA	NA	NA	NA	NA	20.531	NA	NA	NA	NA	NA	NA	NA	NA	NA	NA	15.368	NA	NA	NA	NA	NA	NA	NA	NA	NA	NA	NA	NA	NA	NA
B20180901sunyt_TPD_DIA_b51_1	19.216	NA	NA	NA	NA	NA	NA	NA	NA	NA	NA	NA	NA	18.708	NA	NA	NA	NA	NA	NA	NA	NA	NA	NA	NA	NA	NA	NA	NA	NA	NA	NA	NA	NA	NA	NA	NA	NA	NA	NA	NA	NA	NA	NA	NA	NA	NA	NA	NA
B20180901sunyt_TPD_DIA_b56_1	20.108	18.086	NA	NA	NA	NA	NA	NA	NA	NA	NA	NA	NA	20.506	NA	NA	NA	NA	NA	NA	NA	17.704	NA	NA	14.995	NA	NA	NA	NA	NA	15.775	NA	NA	NA	NA	15.214	NA	NA	NA	NA	NA	NA	NA	NA	NA	NA	NA	NA	NA
B20180901sunyt_TPD_DIA_b58_7	23.423	20.304	18.891	NA	18.846	NA	19.008	NA	NA	NA	19.371	19.817	NA	22.488	NA	NA	15.92	NA	NA	NA	NA	18.678	NA	20.917	NA	15.267	NA	NA	NA	NA	NA	NA	16.571	16.769	18.514	16.33	NA	NA	NA	NA	NA	NA	NA	NA	16.927	NA	NA	NA	NA
B20180901sunyt_TPD_DIA_b62_1	24.87	20.392	19.897	NA	20.064	NA	NA	18.066	NA	15.013	19.066	18.872	NA	23.95	NA	NA	16.951	17.556	NA	NA	NA	NA	15.422	21.284	NA	16.995	NA	16.732	NA	16.429	19.764	15.558	NA	NA	15.594	NA	NA	NA	NA	NA	NA	NA	NA	NA	NA	NA	NA	NA	NA
B20180901sunyt_TPD_DIA_b63_6	NA	NA	NA	NA	NA	NA	NA	NA	NA	NA	NA	NA	NA	NA	NA	NA	20.868	17.707	NA	NA	NA	NA	NA	NA	NA	NA	NA	NA	NA	NA	NA	NA	NA	NA	NA	NA	NA	NA	NA	NA	NA	NA	NA	NA	NA	NA	NA	NA	NA
B20180901sunyt_TPD_DIA_b63_7	22.196	NA	17.304	NA	NA	NA	NA	17.354	NA	NA	16.29	18.898	NA	22.336	NA	NA	NA	NA	14.882	NA	NA	NA	NA	19.037	NA	15.56	NA	16.866	NA	NA	NA	NA	NA	NA	16.945	NA	NA	NA	NA	NA	NA	NA	NA	NA	18.262	NA	NA	NA	NA
B20180901sunyt_TPD_DIA_b65_3	23.359	20.546	NA	NA	NA	NA	20.575	NA	NA	NA	NA	19.105	NA	23.546	NA	NA	16.568	NA	NA	NA	NA	NA	NA	20.244	NA	NA	NA	NA	NA	NA	NA	15.021	NA	NA	16.217	16.449	NA	NA	NA	NA	18.698	NA	NA	NA	NA	NA	NA	NA	NA
B20180901sunyt_TPD_DIA_b68_7	26.784	21.874	20.458	NA	21.373	NA	20.754	20.445	NA	NA	21.676	22.167	NA	25.282	NA	NA	19.029	NA	NA	17.93	NA	20.642	NA	23.398	NA	22.286	NA	NA	NA	NA	NA	NA	16.135	19.483	19.699	17.06	NA	NA	NA	NA	NA	NA	NA	NA	19.36	NA	17.759	NA	NA
B20180901sunyt_TPD_DIA_b68_8	23.763	NA	21.384	NA	19.941	NA	NA	15.398	NA	NA	18.124	18.876	NA	23.605	NA	NA	17.228	17.767	15.601	NA	NA	NA	NA	21.125	NA	17.295	NA	18.497	NA	NA	NA	15.933	NA	NA	NA	NA	NA	NA	NA	NA	NA	NA	NA	NA	NA	NA	NA	NA	NA
B20180901sunyt_TPD_DIA_b72_1	23.324	NA	20.496	NA	NA	NA	18.539	16.94	NA	NA	18.313	17.798	NA	23.091	NA	14.144	17.574	16.732	15.501	NA	NA	NA	NA	21.121	NA	17.732	NA	17.592	NA	NA	NA	NA	NA	NA	NA	NA	NA	NA	NA	NA	NA	NA	NA	NA	NA	NA	17.964	NA	NA
B20180901sunyt_TPD_DIA_b72_10	23.878	NA	NA	NA	18.638	NA	17.564	NA	NA	NA	NA	17.704	NA	22.706	NA	NA	NA	NA	NA	NA	NA	21.54	NA	20.484	19.126	NA	NA	NA	NA	NA	NA	NA	16.48	17.875	20.199	15.95	NA	20.908	NA	NA	NA	NA	NA	NA	19.883	NA	NA	NA	NA
B20180901sunyt_TPD_DIA_b72_11	24.356	18.339	NA	NA	20.04	NA	19.378	18.861	NA	NA	NA	18.528	NA	23.56	NA	NA	NA	NA	13.63	NA	NA	22.155	NA	20.943	NA	NA	16.225	17.44	NA	16.418	17.65	17.934	17.626	18.846	19.694	16.712	NA	20.921	NA	NA	20.686	NA	NA	NA	20.608	NA	17.496	NA	NA
B20180901sunyt_TPD_DIA_b72_13	22.455	NA	NA	NA	NA	NA	15.824	NA	NA	NA	NA	17.49	NA	20.803	NA	NA	NA	NA	NA	NA	NA	20.993	NA	18.494	NA	16.355	NA	15.668	NA	NA	NA	NA	18.398	18.124	19.718	17.506	NA	19.077	NA	NA	NA	NA	NA	NA	20.124	NA	17.598	NA	NA
B20180901sunyt_TPD_DIA_b77_9	24.56	NA	19.884	17.931	21.164	NA	21.59	21.233	NA	NA	NA	18.658	NA	23.787	NA	NA	15.877	16.93	19.113	NA	NA	19.453	NA	23.466	NA	18.165	16.848	19.701	NA	16.784	19.098	17.479	17.258	16.839	18.194	16.914	NA	18.724	NA	NA	NA	NA	NA	NA	NA	NA	16.841	NA	NA
B20180901sunyt_TPD_DIA_b77_11	22.935	18.511	NA	NA	NA	NA	NA	NA	NA	NA	NA	16.374	NA	23.019	NA	NA	16.095	NA	NA	NA	NA	14.306	NA	19.631	NA	NA	NA	NA	NA	NA	NA	NA	NA	NA	NA	NA	NA	NA	NA	NA	NA	NA	NA	NA	NA	NA	NA	NA	NA
B20180901sunyt_TPD_DIA_b81_2	22.649	NA	NA	NA	NA	NA	NA	NA	NA	NA	NA	NA	NA	20.756	NA	NA	19.049	NA	NA	NA	NA	NA	NA	NA	NA	NA	NA	NA	NA	NA	NA	NA	NA	NA	NA	NA	NA	NA	NA	NA	NA	NA	NA	NA	NA	NA	NA	NA	NA
B20180901sunyt_TPD_DIA_b81_3	21.18	NA	NA	NA	19.592	NA	21.267	16.415	NA	NA	NA	19.115	NA	21.907	NA	NA	NA	NA	NA	NA	NA	NA	NA	20.053	NA	15.673	NA	17.931	NA	NA	19.127	NA	NA	NA	NA	NA	NA	NA	NA	NA	NA	NA	NA	NA	NA	NA	NA	NA	NA
B20180901sunyt_TPD_DIA_b84_6	22.494	NA	NA	NA	19.865	NA	NA	NA	NA	NA	NA	17.615	NA	22.154	NA	NA	NA	NA	NA	NA	NA	20.553	NA	17.985	NA	NA	15.218	16.714	NA	NA	NA	NA	16.596	18.57	19.595	17.651	NA	20.982	NA	NA	NA	NA	NA	NA	17.489	NA	16.792	NA	17.137
B20180901sunyt_TPD_DIA_b84_10	25.225	23.171	19.109	NA	21.964	NA	22.735	21.318	NA	NA	17.688	20.63	NA	25	NA	NA	16.635	17.617	NA	17.018	NA	19.88	15.181	21.311	NA	17.248	16.378	17.131	NA	16.182	19.512	14.791	15.825	16.709	17.492	17.26	NA	18.252	NA	NA	17.801	NA	NA	NA	19.88	NA	16.439	NA	NA
B20180920sunyt_TPD_DIA_vb3_1	NA	NA	NA	NA	NA	NA	NA	NA	17.833	NA	NA	NA	NA	NA	NA	NA	21.589	NA	NA	NA	NA	NA	NA	NA	NA	NA	NA	NA	NA	NA	NA	NA	NA	NA	15.587	NA	NA	NA	NA	NA	NA	NA	NA	NA	NA	NA	NA	NA	NA
B20180920sunyt_TPD_DIA_vb3_2	25.963	NA	20.942	16.554	21.123	NA	NA	18.032	NA	17.467	20.67	20.808	NA	24.018	NA	20.479	NA	17.682	NA	NA	NA	18.809	NA	22.177	NA	17.955	16.934	17.168	NA	15.204	18.097	17.452	15.745	19.302	17.917	17.738	NA	16.393	NA	NA	NA	NA	16.911	16.903	18.422	NA	18.001	NA	NA
B20180920sunyt_TPD_DIA_vb3_3	23.31	NA	NA	NA	19.783	NA	18.848	NA	NA	17.544	20.7	19.153	NA	22.558	NA	19.969	NA	NA	NA	NA	NA	21.103	NA	20.713	NA	17.511	NA	NA	NA	NA	NA	17.33	16.067	16.719	18.442	17.655	NA	18.893	NA	NA	NA	NA	17.622	NA	20.494	NA	NA	NA	NA
B20180920sunyt_TPD_DIA_vb3_5	24.294	18.525	19.677	NA	18.938	NA	18.793	NA	NA	NA	21.555	21.136	NA	22.658	NA	20.61	NA	NA	NA	NA	NA	18.087	NA	21.503	NA	20.167	NA	NA	NA	16.222	NA	16.097	15.537	18.622	17.519	17.229	NA	NA	NA	NA	NA	NA	17.108	NA	17.811	NA	17.799	NA	NA
B20180920sunyt_TPD_DIA_vb3_6	27.58	23.098	22.691	18.754	23.4	NA	21.156	21.388	NA	NA	22.842	22.77	NA	26.439	NA	22.585	NA	20.585	19.136	18.697	18.436	18.435	17.555	24.225	NA	21.375	18.557	21.76	NA	18.355	21.025	21.591	15.73	19.135	18.991	18.827	NA	NA	NA	NA	NA	NA	NA	17.374	17.895	NA	18.43	NA	NA
B20180920sunyt_TPD_DIA_vb3_7	23.885	20.326	21.286	NA	20.031	NA	NA	NA	NA	NA	20.321	20.896	NA	22.803	NA	21.031	17.338	16.289	NA	NA	14.405	17.667	NA	21.808	NA	19.955	NA	19.446	NA	16.263	18.729	20.002	NA	NA	17.158	NA	NA	NA	NA	NA	NA	NA	NA	NA	17.392	NA	NA	NA	NA
B20180920sunyt_TPD_DIA_vb3_8	24.764	NA	20.596	18.39	21.4	NA	NA	20.312	NA	NA	21.431	21.819	NA	23.847	NA	21.464	18.486	18.172	NA	NA	17.208	18.782	15.241	21.953	19.844	19.269	19.873	18.684	NA	18.934	19.197	19.649	NA	18.151	17.027	16.947	NA	16.964	NA	NA	NA	NA	17.016	NA	NA	NA	18.411	NA	NA
B20180920sunyt_TPD_DIA_vb3_9	24.488	NA	NA	NA	NA	NA	NA	NA	NA	NA	20.728	20.341	NA	22.86	NA	21.028	NA	NA	NA	NA	NA	20.405	NA	21.193	NA	NA	NA	NA	NA	NA	NA	NA	16.455	20.694	19.822	19.259	NA	NA	NA	NA	NA	NA	17.26	NA	20.012	NA	19.236	NA	NA
B20180920sunyt_TPD_DIA_vb3_10	23.021	NA	19.158	NA	NA	NA	17.408	NA	NA	NA	19.194	19.38	NA	21.725	NA	19.736	19.684	NA	NA	NA	NA	16.87	NA	19.684	NA	NA	NA	NA	NA	NA	NA	NA	13.911	NA	17.885	17.143	NA	NA	NA	NA	NA	NA	NA	NA	NA	NA	NA	NA	NA
B20180920sunyt_TPD_DIA_vb3_11	26.149	22.195	20.341	18.53	21.438	NA	NA	18.904	NA	NA	21.638	21.889	NA	24.937	NA	21.64	NA	18.245	18.522	18.253	16.177	19.561	17.487	23.266	NA	20.783	NA	NA	NA	18.287	19.62	18.074	NA	17.863	17.151	NA	NA	NA	NA	NA	NA	NA	NA	NA	19.093	NA	NA	NA	NA
B20180920sunyt_TPD_DIA_vb3_12	25.3	18.789	19.968	NA	NA	NA	NA	NA	NA	NA	20.947	20.319	NA	22.643	NA	19.675	NA	NA	NA	NA	NA	20.188	NA	22.257	NA	18.534	NA	NA	NA	NA	NA	16.952	16.093	19.686	19.364	18.859	NA	NA	NA	NA	19.877	NA	NA	NA	19.046	NA	15.204	NA	NA
B20180920sunyt_TPD_DIA_vb3_14	25.14	NA	19.804	NA	22.493	NA	21.572	NA	NA	19.904	20.771	21.421	NA	24.244	NA	21.431	NA	19.176	NA	NA	16.784	20.115	19.54	22.471	NA	19.738	NA	19.816	NA	18.756	19.068	20.72	15.868	20.04	18.802	NA	NA	18.009	18.604	NA	NA	NA	18.729	19.894	20.037	NA	20.177	NA	NA
B20180920sunyt_TPD_DIA_vb3_15	24.364	17.857	19.881	NA	20.067	NA	NA	18.962	NA	NA	21.287	21.197	NA	22.662	NA	20.402	NA	NA	NA	NA	NA	19.004	NA	20.945	NA	NA	NA	NA	NA	16.852	18.575	18.772	NA	19.184	18.704	NA	NA	17.722	NA	NA	NA	NA	17.138	NA	17.907	NA	NA	NA	NA
B20180921sunyt_TPD_DIA_vb4_1	22.876	NA	NA	NA	21.315	NA	20.153	NA	NA	NA	19.434	20.774	NA	21.993	NA	19.766	19.002	NA	NA	NA	NA	20.145	NA	22.002	NA	17.066	NA	NA	NA	NA	NA	19.04	NA	NA	17.768	15.853	NA	17.949	NA	NA	NA	NA	16.643	NA	20.861	NA	NA	NA	NA
B20180921sunyt_TPD_DIA_vb4_2	24.963	19.567	20.641	17.247	20.215	NA	16.869	18.555	NA	NA	21.07	20.742	NA	23.58	NA	21.518	18.77	16.887	NA	NA	NA	20.228	NA	21.273	NA	20.078	NA	NA	NA	NA	NA	NA	16.257	19.962	19.255	19.162	NA	NA	NA	NA	NA	NA	17.633	17.496	20.123	NA	18.932	NA	NA
B20180921sunyt_TPD_DIA_vb4_3	23.726	NA	NA	NA	NA	NA	NA	NA	NA	NA	20.063	19.689	NA	22.044	NA	19.407	18.63	NA	NA	NA	NA	18.559	NA	21.071	19.87	18.895	NA	18.447	NA	NA	NA	18.729	NA	18.673	18.507	17.796	NA	17.721	NA	NA	NA	NA	17.581	NA	18.82	NA	18.726	NA	NA
B20180921sunyt_TPD_DIA_vb4_4	23.142	NA	18.619	NA	20.207	NA	19.895	NA	NA	NA	19.37	19.662	NA	22.03	NA	20.634	NA	NA	NA	NA	NA	NA	NA	20.286	NA	17.258	NA	NA	NA	NA	18.435	17.657	NA	NA	NA	NA	NA	NA	NA	NA	NA	NA	NA	NA	NA	NA	NA	NA	NA
B20180921sunyt_TPD_DIA_vb4_5	24.86	19.02	20.173	19.032	20.769	NA	NA	18.96	NA	NA	21.689	21.314	NA	22.788	NA	20.64	18.074	17.632	15.901	NA	16.258	NA	NA	21.822	NA	21.017	NA	NA	NA	NA	15.715	15.929	NA	NA	17.037	NA	NA	NA	NA	NA	NA	NA	NA	NA	NA	NA	NA	NA	NA
B20180921sunyt_TPD_DIA_vb4_6	23.295	NA	NA	NA	19.02	NA	19.187	NA	NA	NA	19.777	19.611	NA	21.588	NA	19.732	19.585	NA	NA	NA	NA	20.372	NA	20.033	NA	19.034	NA	NA	NA	NA	NA	NA	NA	17.422	NA	NA	17.506	NA	NA	NA	NA	NA	NA	NA	18.761	NA	NA	NA	NA
B20180921sunyt_TPD_DIA_vb4_7	21.846	NA	17.712	NA	NA	NA	15.055	NA	NA	NA	NA	17.816	NA	20.482	NA	17.749	16.613	NA	NA	NA	NA	17.487	NA	18.824	NA	NA	NA	NA	NA	NA	NA	NA	NA	18.077	17.411	13.415	NA	NA	NA	NA	NA	NA	NA	NA	16.897	NA	NA	NA	NA
B20180921sunyt_TPD_DIA_vb4_8	22.567	20.069	20.15	16.307	17.692	NA	NA	17.704	NA	15.065	18.682	20.288	NA	21.479	NA	19.677	NA	16.64	NA	NA	NA	NA	15.799	19.962	NA	NA	NA	17.897	NA	15.486	16.868	18.558	NA	17.329	17.027	16.666	NA	NA	NA	NA	NA	NA	NA	NA	15.916	NA	NA	NA	NA
B20180921sunyt_TPD_DIA_vb4_9	24.277	NA	18.789	NA	NA	NA	17.954	NA	NA	NA	20.252	20.142	NA	21.836	NA	20.614	18.62	NA	NA	NA	NA	16.994	NA	21.087	NA	NA	17.391	NA	NA	NA	NA	NA	15.863	19.927	19.368	18.811	NA	NA	NA	NA	NA	NA	18.109	NA	18.031	NA	16.905	NA	NA
B20180921sunyt_TPD_DIA_vb4_10	23.404	NA	NA	NA	NA	NA	17.727	NA	NA	NA	19.259	19.178	NA	22.31	NA	19.833	NA	NA	NA	NA	NA	NA	NA	19.172	NA	17.51	NA	NA	NA	NA	NA	NA	NA	NA	17.224	NA	NA	NA	NA	NA	NA	NA	NA	NA	NA	NA	NA	NA	NA
B20180921sunyt_TPD_DIA_vb4_11	23.436	17.21	19.281	NA	17.743	NA	NA	17.084	NA	NA	19.64	19.824	NA	22.266	NA	18.943	NA	NA	17.169	NA	NA	NA	NA	20.792	NA	18.045	NA	18.534	NA	NA	NA	18.356	NA	16.704	NA	16.818	NA	NA	NA	NA	NA	NA	NA	NA	NA	NA	NA	NA	NA
B20180921sunyt_TPD_DIA_vb4_12	23.788	19.351	19.878	NA	NA	NA	NA	NA	NA	NA	20.064	19.979	NA	22.915	NA	19.939	NA	NA	NA	NA	16.691	18.605	NA	21.77	NA	16.673	NA	19.814	NA	NA	NA	18.973	15.742	18.929	18.77	17.557	NA	NA	NA	NA	NA	NA	17.256	NA	16.989	NA	NA	NA	NA
B20180921sunyt_TPD_DIA_vb4_13	25.442	20.575	20.884	18.362	22.418	NA	20.067	19.911	NA	NA	22.506	22.116	NA	24.649	NA	21.061	19.574	17.668	17.552	NA	NA	18.157	NA	22.351	23.087	21.118	20.122	21.344	NA	NA	19.68	NA	NA	NA	17.13	NA	NA	NA	NA	NA	NA	NA	NA	NA	NA	NA	NA	NA	NA
B20180921sunyt_TPD_DIA_vb4_14	23.642	NA	NA	NA	19.285	NA	18.548	17.167	NA	NA	19.595	19.405	NA	22.153	NA	19.727	NA	NA	NA	NA	NA	NA	NA	21.108	NA	18.495	NA	18.721	NA	NA	NA	NA	NA	18.18	NA	NA	NA	NA	NA	NA	NA	NA	NA	NA	16.831	NA	NA	NA	NA
B20180921sunyt_TPD_DIA_vb4_15	22.585	NA	NA	NA	NA	NA	NA	NA	NA	NA	18.941	18.174	NA	21.35	NA	17.698	NA	NA	NA	NA	NA	NA	NA	19.618	15.729	17.591	NA	NA	NA	NA	NA	NA	NA	NA	NA	NA	NA	NA	NA	NA	NA	NA	NA	NA	NA	NA	NA	NA	NA
B20180923sunyt_TPD_DIA_vb7_1	25.63	NA	19.897	NA	20.039	NA	20.6	NA	NA	NA	23.284	21.749	NA	23.88	NA	22.313	NA	NA	NA	NA	NA	20.29	NA	22.087	NA	16.571	NA	NA	NA	17.717	20.543	22.13	NA	NA	16.252	NA	NA	18.216	NA	NA	NA	NA	NA	18.287	20.052	NA	NA	NA	NA
B20180923sunyt_TPD_DIA_vb7_2	23.674	NA	18.701	NA	20.271	NA	NA	17.755	NA	NA	21.134	19.7	NA	22.158	NA	19.619	NA	NA	NA	NA	NA	18.505	NA	19.236	NA	NA	NA	NA	NA	NA	18.531	19.293	NA	18.688	18.613	17.03	NA	18.164	NA	NA	NA	NA	NA	NA	NA	NA	NA	NA	NA
B20180923sunyt_TPD_DIA_vb7_3	22.721	NA	NA	NA	17.388	NA	NA	NA	NA	NA	19.736	18.869	15.796	21.544	NA	19.416	NA	NA	NA	NA	NA	18.232	NA	19.44	NA	16.786	NA	NA	NA	NA	17.417	NA	15.287	17.841	18.003	16.837	NA	17.271	NA	NA	NA	NA	NA	NA	17.745	NA	NA	NA	NA
B20180923sunyt_TPD_DIA_vb7_4	23.561	20.276	20.399	17.663	NA	NA	NA	17.954	NA	NA	20.093	20.018	NA	23.131	NA	19.965	17.489	NA	NA	NA	NA	19.063	NA	21.187	NA	18.632	NA	NA	NA	16.411	19.219	NA	16.353	18.834	17.323	17.722	NA	16.591	NA	NA	NA	NA	NA	14.851	17.85	NA	NA	NA	NA
B20180923sunyt_TPD_DIA_vb7_5	24.061	NA	NA	NA	21.295	NA	20.291	NA	NA	NA	21.897	20.666	NA	22.994	NA	19.834	NA	18.168	NA	NA	NA	NA	NA	20.934	NA	17.736	20.235	NA	NA	NA	19.085	NA	NA	NA	NA	NA	NA	NA	NA	NA	NA	NA	NA	NA	NA	NA	NA	NA	NA
B20180923sunyt_TPD_DIA_vb7_6	26.163	19.989	NA	18.699	20.637	NA	16.861	18.989	NA	19.015	22.053	20.355	NA	24.719	NA	21.839	20.483	NA	NA	NA	NA	19.042	NA	22.682	NA	19.457	18.381	20.896	NA	16.462	19.576	20.867	NA	18.731	18.646	18.976	NA	19.021	NA	NA	NA	NA	16.783	16.85	17.896	NA	NA	NA	NA
B20180923sunyt_TPD_DIA_vb7_7	26.449	21.501	22.095	NA	24.39	NA	22.775	22.39	NA	NA	23.18	23.271	NA	25.472	NA	23.033	19.658	20.916	NA	19.308	NA	19.931	NA	24.272	NA	22.166	20.307	22.283	NA	19.975	20.648	17.93	17.781	19.296	NA	19.011	NA	19.473	NA	NA	NA	NA	NA	NA	18.645	NA	NA	NA	NA
B20180923sunyt_TPD_DIA_vb7_8	26	NA	20.404	16.446	21.433	NA	21.439	20.079	NA	NA	22.108	20.513	NA	24.424	NA	20.124	18.201	17.946	NA	NA	NA	22.5	NA	22.588	NA	19.388	18.616	NA	NA	NA	18.763	21.731	18.946	20.777	19.31	19.904	NA	20.12	NA	19.05	NA	NA	NA	NA	22.265	NA	NA	NA	NA
B20180923sunyt_TPD_DIA_vb7_9	23.327	NA	NA	NA	NA	NA	19.074	NA	NA	NA	NA	19.988	NA	22.314	NA	19.258	NA	NA	NA	NA	NA	23.239	NA	20.186	NA	NA	NA	NA	NA	NA	NA	NA	18.078	21.302	19.757	19.978	NA	20.415	NA	NA	NA	NA	NA	16.269	23.361	17.08	19.327	NA	NA
B20180923sunyt_TPD_DIA_vb7_10	23.049	18.45	NA	NA	19.5	NA	NA	NA	NA	NA	20.149	19.475	NA	22.203	NA	19.7	NA	17.339	NA	17.012	NA	19.55	NA	19.054	20.384	17.208	NA	NA	NA	16.118	18.787	NA	NA	NA	15.817	NA	NA	NA	NA	NA	NA	NA	NA	NA	18.919	NA	NA	NA	NA
B20180923sunyt_TPD_DIA_vb7_11	24.577	20.613	20.372	18.507	21.337	NA	20.401	NA	NA	19.467	20.52	20.184	NA	23.587	NA	21.048	NA	17.532	18.035	NA	13.58	18.306	NA	19.809	NA	17.289	18.6	19.768	NA	17.277	19.383	19.273	16.739	NA	16.608	17.135	NA	18.01	NA	NA	NA	NA	NA	17.904	17.701	NA	NA	NA	NA
B20180923sunyt_TPD_DIA_vb7_12	23.669	19.358	19.534	NA	20.55	NA	18.688	NA	NA	NA	19.117	20.116	19.358	22.049	NA	21.307	19.121	NA	NA	NA	NA	18.193	NA	20.276	NA	17.5	NA	18.048	NA	16.723	17.472	18.76	NA	NA	18.182	17.069	NA	NA	NA	NA	NA	NA	NA	NA	16.716	NA	NA	NA	NA
B20180923sunyt_TPD_DIA_vb7_13	23.376	NA	18.22	NA	NA	NA	NA	NA	NA	NA	19.371	20.155	NA	22.239	NA	19.562	15.926	NA	NA	NA	NA	17.659	NA	20.561	NA	19.465	NA	19.527	NA	NA	NA	19.009	NA	17.721	16.926	NA	NA	NA	NA	NA	NA	NA	NA	NA	NA	NA	16.913	NA	NA
B20180923sunyt_TPD_DIA_vb7_15	24.216	NA	20.35	NA	20.454	NA	18.905	19.318	NA	NA	NA	20.604	NA	23.329	NA	21.515	NA	18.668	NA	NA	NA	22.907	NA	21.263	NA	18.942	NA	18.388	NA	18.924	18.74	NA	14.647	19.865	18.598	18.013	NA	19.995	NA	19.146	NA	NA	NA	19.597	23.271	17.168	NA	NA	NA
B20180924sunyt_TPD_DIA_vb8_1	24.459	19.116	18.917	NA	21.607	NA	20.678	NA	NA	NA	19.885	20.303	NA	23.333	NA	20.135	17.728	16.916	18.113	NA	NA	18.767	NA	19.436	NA	19.897	NA	19.577	NA	NA	19.329	19.849	NA	17.715	16.495	NA	NA	NA	NA	NA	NA	NA	NA	NA	NA	NA	NA	NA	NA
B20180924sunyt_TPD_DIA_vb8_3	25.118	NA	20.616	NA	21.912	NA	NA	NA	NA	NA	NA	21.178	NA	24.77	NA	21.047	19.293	NA	NA	NA	NA	22.986	NA	21.125	NA	20.696	18.099	20.118	NA	17.77	19.449	20.199	17.523	20.546	20.329	19.716	NA	21.11	NA	NA	NA	NA	18.518	20.703	22.895	19.333	16.818	NA	NA
B20180924sunyt_TPD_DIA_vb8_4	23.465	18.622	19.145	NA	20.421	NA	NA	NA	NA	NA	20.001	19.24	NA	22.646	NA	19.499	16.637	16.906	NA	16.19	NA	NA	NA	18.271	NA	NA	NA	18.561	NA	15.461	17.96	NA	NA	17.125	NA	NA	NA	NA	NA	NA	NA	NA	NA	17.009	16.796	NA	NA	NA	NA
B20180924sunyt_TPD_DIA_vb8_5	24.727	NA	NA	NA	21.93	NA	20.335	18.262	NA	NA	20.232	20.141	NA	23.584	NA	21.022	17.326	15.585	17.66	NA	NA	17.938	NA	20.725	NA	18.119	NA	19.386	NA	16.065	19.224	17.501	14.345	18.179	17.006	17.112	NA	18.509	NA	NA	NA	16.011	15.519	17.055	17.738	NA	NA	NA	NA
B20180924sunyt_TPD_DIA_vb8_6	24.175	19.276	NA	NA	NA	NA	NA	NA	NA	NA	NA	19.652	NA	22.828	NA	20.641	NA	NA	NA	NA	NA	22.378	NA	21.149	NA	16.251	NA	NA	NA	NA	NA	20.21	19.546	20.759	20.171	20.203	NA	19.841	NA	21.521	20.589	NA	17.3	19.133	22.735	17.56	18.758	NA	NA
B20180924sunyt_TPD_DIA_vb8_7	24.18	NA	20.068	NA	20.573	NA	19.437	19.506	NA	NA	NA	20.673	NA	23.923	NA	19.699	17.743	18.148	NA	NA	NA	21.416	NA	21.166	NA	18.199	NA	18.934	NA	18.741	18.332	19.748	16.889	NA	16.066	17.873	NA	18.074	NA	18.65	NA	NA	NA	15.818	20.409	NA	17.875	NA	NA
B20180924sunyt_TPD_DIA_vb8_8	26.129	NA	21.036	NA	21.998	NA	18.406	20.586	NA	NA	21.84	21.902	NA	24.659	NA	21.458	NA	NA	18.324	NA	NA	NA	17.538	22.432	NA	20.488	19.612	21.729	NA	19.046	20.801	21.809	NA	NA	NA	NA	NA	NA	NA	NA	NA	NA	NA	14.55	NA	NA	NA	NA	NA
B20180924sunyt_TPD_DIA_vb8_9	24.113	19.55	NA	17.354	21.406	NA	NA	NA	NA	NA	20.207	20.66	NA	23.034	NA	20.324	NA	NA	NA	NA	NA	19.088	NA	21.828	NA	17.571	NA	NA	NA	16.349	18.497	19.459	17.591	19.802	18.932	18.949	NA	18.432	NA	NA	NA	NA	17.7	18.943	18.006	NA	19.304	NA	NA
B20180924sunyt_TPD_DIA_vb8_10	22.443	NA	NA	NA	19.107	NA	16.687	NA	NA	NA	NA	18.524	NA	21.104	NA	18.609	18.482	NA	NA	NA	NA	18.991	NA	19.109	NA	15.314	NA	17.207	NA	NA	NA	17.297	15.853	NA	16.974	17.27	NA	17.623	NA	NA	NA	NA	NA	16.103	17.352	NA	NA	NA	NA
B20180924sunyt_TPD_DIA_vb8_12	23.264	18.069	18.555	NA	20.447	NA	18.815	NA	NA	NA	19.913	19.425	NA	22.182	NA	18.628	NA	16.337	NA	NA	NA	NA	NA	19.631	NA	NA	NA	NA	NA	NA	18.091	18.165	14.923	17.68	16.387	16.468	NA	NA	NA	NA	NA	NA	NA	NA	NA	NA	NA	NA	NA
B20180924sunyt_TPD_DIA_vb8_13	24.926	22.403	20.829	18.746	20.154	NA	17.978	20.305	15.997	NA	21.007	20.902	NA	23.323	NA	20.796	NA	17.799	NA	NA	17.643	18.666	NA	22.043	NA	NA	NA	NA	NA	NA	NA	16.512	17.903	18.584	19.121	18.904	NA	16.638	NA	NA	NA	NA	NA	NA	17.724	NA	NA	NA	NA
B20180924sunyt_TPD_DIA_vb8_14	26.395	21.019	21.772	18.531	24.123	NA	22.415	NA	NA	20.424	22.903	22.515	NA	25.165	NA	21.896	NA	19.71	19.517	18.42	NA	18.221	NA	22.473	NA	20.722	20.348	21.037	NA	17.697	20.963	17.854	16.52	18.104	16.484	16.698	NA	16.305	NA	NA	NA	NA	NA	NA	NA	NA	NA	NA	NA
B20180924sunyt_TPD_DIA_vb8_15	26.072	NA	22.206	NA	23.979	NA	21.768	NA	NA	19.101	22.14	22.458	NA	25.322	NA	22.764	19.299	20.678	19.945	NA	NA	19.309	NA	23.031	NA	20.575	NA	NA	NA	NA	19.806	21.128	18.791	19.389	16.621	19.537	NA	NA	NA	NA	NA	NA	NA	NA	19.343	NA	NA	NA	NA
B20180925sunyt_TPD_DIA_vb9_1	23.213	NA	17.223	NA	18.892	NA	NA	NA	NA	NA	18.979	18.728	NA	21.64	NA	17.946	NA	16.257	NA	NA	NA	18.2	NA	19.463	20.345	17.993	NA	NA	NA	NA	17.969	17.674	NA	17.677	17.619	16.828	NA	13.849	NA	NA	NA	NA	NA	NA	NA	NA	NA	NA	NA
B20180925sunyt_TPD_DIA_vb9_2	23.216	NA	NA	NA	20.43	NA	17.397	NA	NA	NA	NA	19.726	NA	21.83	NA	18.988	20.012	NA	NA	NA	NA	21.46	NA	18.152	NA	17.639	NA	18.807	NA	NA	NA	NA	17.462	19.225	19.245	18.589	NA	17.019	NA	NA	NA	NA	NA	NA	20.851	16.55	NA	NA	NA
B20180925sunyt_TPD_DIA_vb9_3	23.073	NA	NA	NA	17.749	NA	18.038	NA	NA	NA	18.433	19.053	NA	21.116	NA	19.278	NA	NA	NA	NA	NA	18.591	NA	18.876	NA	NA	NA	NA	NA	NA	NA	NA	17.616	18.769	17.612	18.109	NA	15.345	NA	NA	NA	NA	16.346	17.476	NA	NA	NA	NA	NA
B20180925sunyt_TPD_DIA_vb9_4	25.159	NA	20.402	19.079	22.096	NA	20.49	20.096	NA	NA	NA	21.32	NA	24.162	NA	20.638	NA	18.663	NA	NA	16.074	19.867	NA	22.125	NA	NA	NA	NA	NA	18.002	19.519	NA	18.678	19.737	19.257	19.4	NA	19.079	NA	NA	NA	NA	16.734	17.182	18.753	NA	19.038	NA	NA
B20180925sunyt_TPD_DIA_vb9_5	25.208	NA	NA	NA	21.621	NA	NA	NA	NA	NA	21.076	20.95	20.815	23.968	NA	19.013	NA	19.522	NA	NA	NA	23.488	NA	22.047	NA	19.831	NA	20.48	NA	NA	19.274	NA	16.895	19.864	17.555	16.583	NA	20.227	NA	NA	NA	NA	NA	19.251	23.491	18.317	NA	NA	NA
B20180925sunyt_TPD_DIA_vb9_6	24.345	21.985	19.16	18.101	20.69	NA	NA	18.1	NA	NA	21.049	20.607	NA	23.33	NA	20.359	17.6	NA	NA	16.178	NA	18.514	NA	21.236	NA	18.516	NA	19.427	NA	NA	18.47	NA	16.013	18.693	17.92	NA	NA	17.427	NA	NA	NA	NA	NA	16.369	NA	NA	17.489	NA	NA
B20180925sunyt_TPD_DIA_vb9_8	24.181	16.681	20.191	NA	21.252	NA	NA	NA	NA	NA	20.552	19.959	NA	22.181	NA	20.37	NA	NA	NA	NA	NA	18.915	NA	20.552	NA	NA	NA	18.686	NA	NA	17.654	19.409	18.303	19.427	20	18.638	NA	19.441	NA	NA	NA	NA	17.202	18.781	18.73	NA	NA	NA	NA
B20180925sunyt_TPD_DIA_vb9_9	25.202	18.832	19.244	NA	22.187	NA	18.586	17.515	NA	NA	21.37	21.601	NA	23.984	NA	21.764	18.101	18.422	19.991	NA	NA	19.306	NA	22.471	NA	20.819	19.973	19.178	NA	18.062	19.109	NA	17.088	20.253	19.569	19.177	NA	18.745	NA	NA	NA	19.661	NA	17.382	19.613	NA	NA	NA	NA
B20180925sunyt_TPD_DIA_vb9_10	23.23	17.13	NA	NA	19.406	NA	NA	17.065	NA	NA	NA	19.398	NA	22.719	NA	18.162	17.195	17.175	NA	NA	NA	21.084	NA	20.183	NA	NA	17.328	NA	NA	16.667	18.111	NA	16.106	18.76	18.459	17.291	NA	18.095	NA	NA	NA	NA	14.843	17.41	20.224	16.382	NA	NA	NA
B20180925sunyt_TPD_DIA_vb9_11	24.314	NA	20.511	17.78	21.3	NA	NA	NA	NA	NA	20.511	20.876	NA	22.705	NA	20.223	NA	17.018	NA	NA	NA	18.39	NA	21.193	NA	19.595	NA	20.2	NA	NA	NA	19.182	NA	19.906	19.21	19.054	NA	NA	NA	NA	20.944	NA	NA	NA	17.192	NA	18.042	NA	NA
B20180925sunyt_TPD_DIA_vb9_12	24.535	NA	19.395	NA	21.091	NA	20.523	19.935	NA	NA	19.45	21.855	NA	23.032	NA	20.985	NA	20.25	NA	NA	NA	21.218	NA	19.64	NA	21.266	19.624	NA	NA	17.289	NA	NA	17.699	21.077	19.379	19.019	NA	18.519	NA	NA	NA	NA	15.821	18.093	20.291	NA	19.104	NA	NA
B20180925sunyt_TPD_DIA_vb9_15	24.118	NA	NA	NA	20.122	NA	NA	NA	NA	NA	NA	20.611	NA	22.947	NA	19.569	15.34	NA	NA	NA	NA	22.506	NA	20.607	NA	17.82	NA	17.717	NA	17.12	NA	NA	17.348	19.488	19.843	18.9	NA	16.831	NA	NA	NA	NA	NA	17.126	22.42	16.731	NA	NA	NA
B20180926sunyt_TPD_DIA_vb15_1	23.386	15.619	18.287	NA	20.484	NA	NA	NA	NA	NA	19.448	19.734	NA	22.55	NA	19.788	NA	16.37	NA	NA	NA	17.63	NA	19.949	NA	NA	NA	NA	NA	18.381	19.407	15.358	NA	NA	17.554	16.229	NA	NA	NA	NA	NA	NA	16.093	16.796	17.24	NA	NA	NA	NA
B20180926sunyt_TPD_DIA_vb15_2	22.632	NA	NA	NA	18.403	NA	18.454	NA	NA	NA	19.274	19.624	NA	21.816	NA	17.984	NA	NA	NA	NA	NA	NA	NA	18.48	NA	NA	NA	NA	NA	NA	18.155	17.299	NA	NA	NA	NA	NA	NA	NA	NA	NA	NA	NA	NA	NA	NA	NA	NA	NA
B20180926sunyt_TPD_DIA_vb15_3	26.565	NA	21.615	17.328	20.991	NA	20.565	20.04	NA	NA	21.958	22.315	NA	25.259	NA	20.94	NA	18.428	17.562	NA	NA	18.834	14.567	22.547	NA	20.22	19.641	19.645	NA	18.337	19.733	19.22	NA	19.987	18.419	18.711	NA	18.474	NA	NA	NA	NA	17.476	17.939	18.457	NA	18.177	NA	NA
B20180926sunyt_TPD_DIA_vb15_4	23.328	16.467	17.734	NA	19.607	NA	NA	NA	NA	NA	20.403	19.509	NA	22.529	NA	19.145	NA	NA	NA	NA	NA	20.017	NA	19.822	NA	15.248	NA	NA	NA	15.836	17.006	17.278	14.681	NA	17.87	16.874	NA	18.388	NA	16.885	NA	NA	16.409	17.69	19.719	NA	NA	NA	NA
B20180926sunyt_TPD_DIA_vb15_5	24.38	NA	NA	NA	19.716	NA	19.923	18.285	NA	NA	NA	21.078	NA	23.222	NA	20.229	NA	NA	NA	NA	NA	23.042	NA	20.122	21.868	18.23	NA	18.477	NA	NA	NA	20.296	14.387	20.398	19.084	NA	NA	20.111	NA	22.022	NA	NA	16.982	18.323	23.697	17.787	NA	NA	NA
B20180926sunyt_TPD_DIA_vb15_8	24.085	21.121	21.657	NA	20.738	NA	NA	19.812	NA	NA	20.571	20.887	NA	23.348	NA	20.53	19.134	18.001	NA	NA	14.922	18.359	NA	21.379	NA	17.528	NA	17.945	NA	18.935	19.946	20.315	NA	18.228	18.73	NA	NA	17.64	NA	NA	NA	NA	16.067	17.702	17.776	NA	17.706	NA	NA
B20180926sunyt_TPD_DIA_vb15_9	25.775	NA	21.003	18.022	22.955	NA	22.76	21.309	NA	NA	22.286	22.778	NA	24.801	NA	21.666	18.436	18.884	NA	NA	NA	19.672	NA	22.09	NA	18.218	20.906	NA	NA	20.748	20.507	20.496	NA	20.593	19.787	19.416	NA	18.602	NA	NA	NA	NA	17.788	18.604	NA	NA	20.078	NA	NA
B20180926sunyt_TPD_DIA_vb15_10	24.333	17.206	20.002	NA	18.457	NA	NA	NA	NA	NA	21.017	20.672	NA	22.764	NA	20.444	NA	NA	NA	NA	NA	20.271	NA	21.071	NA	15.245	NA	16.176	NA	16.221	NA	NA	17.301	20.524	20.098	18.653	NA	18.509	NA	NA	NA	NA	17.708	19.047	20.277	17.203	NA	NA	NA
B20180926sunyt_TPD_DIA_vb15_11	23.163	NA	NA	NA	18.48	NA	18.333	NA	NA	NA	19.563	20.203	NA	22.064	NA	19.753	20.23	NA	NA	NA	NA	18.638	NA	18.412	NA	NA	NA	NA	NA	16.921	15.836	NA	17.049	18.932	19.143	17.648	NA	16.941	NA	NA	NA	NA	16.83	16.635	NA	NA	NA	NA	NA
B20180926sunyt_TPD_DIA_vb15_12	25.125	21.143	20.841	NA	21.771	NA	NA	19.264	NA	NA	20.807	21.426	NA	24.079	NA	20.298	NA	18.193	NA	18.52	15.669	20.047	16.559	21.852	NA	19.322	NA	18.966	NA	18.769	19.049	17.351	16.262	18.343	18.116	17.585	NA	17.362	NA	NA	NA	NA	16.216	17.743	19.645	NA	NA	NA	NA
B20180926sunyt_TPD_DIA_vb15_13	25.191	18.566	19.777	NA	NA	NA	NA	NA	NA	NA	21.741	21.118	NA	22.827	NA	20.906	NA	NA	NA	NA	NA	20.162	NA	22.142	20.253	17.909	NA	NA	NA	NA	NA	16.731	17.208	20.334	19.778	18.832	NA	18.31	NA	NA	NA	NA	17.175	17.346	18.846	NA	18.205	NA	NA
B20180926sunyt_TPD_DIA_vb15_14	23.978	20.214	20.58	17.266	19.591	NA	NA	NA	NA	NA	NA	20.788	NA	22.415	NA	20.107	NA	18.208	NA	NA	NA	19.742	NA	20.661	NA	16.44	17.693	17.483	NA	NA	NA	18.398	18.074	20.378	20.636	19.029	NA	18.731	NA	NA	NA	18.859	17.849	18.147	18.319	NA	17.477	NA	NA
B20180926sunyt_TPD_DIA_vb15_15	24.333	20.593	20.863	NA	20.062	NA	20.092	NA	NA	NA	20.201	21.117	NA	22.964	NA	20.428	NA	18.121	NA	NA	NA	19.459	NA	20.998	NA	17.937	NA	18.507	NA	NA	17.876	18.642	17.94	20.599	20.572	18.746	NA	18.585	NA	NA	NA	19.739	18.423	18.99	18.744	NA	19.431	NA	NA
B20180927sunyt_TPD_DIA_vb16_1	21.688	NA	NA	NA	17.903	NA	NA	NA	NA	NA	NA	19.688	NA	NA	NA	17.821	NA	NA	NA	NA	NA	18.935	NA	NA	NA	NA	NA	NA	NA	15.513	NA	NA	NA	19.202	17.848	17.691	NA	17.149	NA	NA	NA	NA	16.642	17.907	18.349	NA	NA	NA	NA
B20180927sunyt_TPD_DIA_vb16_2	24.185	19.945	NA	NA	20.788	NA	NA	NA	NA	NA	20.475	20.968	NA	22.623	NA	20.309	NA	NA	NA	NA	NA	20.385	NA	22.034	NA	NA	NA	NA	NA	NA	15.727	19.544	16.18	NA	18.391	17.675	NA	18.472	NA	NA	NA	NA	16.766	17.025	20.709	NA	17.393	NA	NA
B20180927sunyt_TPD_DIA_vb16_3	24.434	19.242	NA	17.086	18.014	NA	19.372	NA	NA	NA	20.147	20.473	NA	23.116	NA	20.259	17.527	NA	NA	NA	NA	20.614	NA	20.626	NA	17.023	NA	NA	NA	NA	17.503	NA	16.983	NA	19.981	19.248	NA	18.001	NA	NA	NA	NA	16.937	16.706	19.577	NA	19.569	NA	NA
B20180927sunyt_TPD_DIA_vb16_4	24.182	NA	18.779	NA	18.545	NA	NA	NA	NA	NA	20.633	20.623	NA	22.715	NA	19.393	20.015	NA	NA	NA	NA	NA	NA	20.603	NA	17.262	NA	18.879	NA	NA	18.469	19.527	17.364	NA	18.754	17.543	NA	17.446	NA	NA	NA	NA	16.816	17.779	18.03	NA	NA	NA	NA
B20180927sunyt_TPD_DIA_vb16_5	23.141	NA	NA	NA	19.089	NA	18.776	NA	NA	NA	19.355	19.898	NA	22.473	NA	19.865	20.384	16.453	14.541	NA	NA	15.894	NA	19.556	NA	15.432	NA	NA	NA	16.496	18.898	17.735	NA	NA	17.406	NA	NA	14.832	NA	NA	NA	NA	NA	16.402	NA	NA	NA	NA	NA
B20180927sunyt_TPD_DIA_vb16_6	26.119	20.733	21.437	19.065	21.355	NA	NA	20.079	NA	NA	22.567	22.448	NA	24.296	NA	21.036	20.012	19.165	NA	NA	17.997	19.031	NA	22.405	20.767	18.201	18.674	NA	NA	18.685	18.695	17.605	17.073	NA	19.283	NA	NA	16.975	NA	NA	NA	NA	16.196	16.456	NA	NA	18.274	NA	NA
B20180927sunyt_TPD_DIA_vb16_7	22.531	NA	NA	NA	19.089	NA	NA	NA	NA	NA	18.866	19.663	NA	21.945	NA	18.385	20.719	NA	NA	NA	NA	15.416	NA	17.438	NA	NA	NA	NA	NA	NA	NA	18.829	NA	NA	16.66	NA	NA	14.164	NA	NA	NA	NA	NA	16.027	NA	NA	NA	NA	NA
B20180927sunyt_TPD_DIA_vb16_8	23.56	18.84	20.043	NA	18.744	NA	NA	17.993	NA	NA	19.573	20.176	NA	22.665	NA	19.287	17.867	NA	NA	NA	14.01	18.951	NA	20.011	NA	NA	17.993	17.29	NA	16.891	17.275	NA	17.306	18.7	17.939	17.245	NA	17.784	NA	NA	NA	NA	15.652	16.432	NA	NA	18.822	NA	NA
B20180927sunyt_TPD_DIA_vb16_9	26.384	23.174	23.596	NA	22.208	NA	21.291	NA	NA	NA	22.003	24.393	NA	24.932	NA	22.655	NA	20.341	NA	NA	17.922	NA	20.841	21.97	20.199	15.823	NA	NA	NA	19.389	20.53	21.43	NA	NA	NA	NA	NA	NA	NA	NA	NA	NA	NA	NA	NA	NA	NA	NA	NA
B20180927sunyt_TPD_DIA_vb16_10	22.307	NA	NA	NA	17.569	NA	NA	NA	NA	NA	18.99	18.96	NA	21.173	NA	18.325	19.994	NA	NA	NA	NA	15.545	NA	18.419	15.359	NA	NA	NA	NA	14.435	NA	14.628	NA	17.747	17.437	NA	NA	15.56	NA	NA	NA	NA	NA	NA	NA	NA	NA	NA	NA
B20180927sunyt_TPD_DIA_vb16_11	23.282	18.295	NA	NA	19.129	NA	NA	18.285	NA	NA	19.96	19.935	NA	22.865	NA	20.264	21.335	NA	NA	NA	NA	18.751	NA	19.18	NA	16.613	NA	18.31	NA	15.05	NA	19.401	NA	19.027	19.148	16.72	NA	15.266	NA	NA	NA	NA	NA	14.993	NA	NA	NA	NA	NA
B20180927sunyt_TPD_DIA_vb16_12	24.448	19.913	20.295	NA	19.747	NA	NA	18.645	NA	NA	20.892	21.435	NA	23.217	NA	19.506	17.293	NA	NA	16.448	NA	NA	16.468	20.569	NA	14.312	NA	NA	NA	17.043	19.292	19.607	NA	NA	19.176	17.514	NA	16.321	NA	NA	NA	NA	15.965	NA	NA	NA	18.151	NA	NA
B20180927sunyt_TPD_DIA_vb16_13	23.896	19.078	20.132	NA	20.304	NA	NA	NA	NA	NA	20.909	20.997	NA	23.652	NA	20.338	19.438	16.974	17.175	NA	16.907	18.769	NA	20.605	NA	17.738	NA	19.382	NA	16.916	19.146	19.652	NA	19.626	18.725	18.025	NA	17.481	NA	NA	NA	NA	16.059	17.717	NA	NA	NA	NA	NA
B20180927sunyt_TPD_DIA_vb16_14	26.017	21.8	20.956	18.565	22.815	NA	NA	20.526	NA	NA	22.805	22.754	NA	25.415	NA	20.929	20.832	19.169	NA	NA	15.817	18.492	NA	22.305	NA	19.623	19.583	21.069	NA	18.912	20.816	18.546	NA	NA	NA	NA	NA	17.261	NA	NA	NA	NA	NA	17.145	NA	NA	18.967	NA	NA
B20180927sunyt_TPD_DIA_vb16_15	25.773	21.62	21.751	17.641	21.77	NA	19.955	20.142	NA	NA	22.311	22.345	NA	24.814	NA	21.795	19.084	18.613	NA	NA	NA	NA	NA	22.787	NA	19.837	18.57	20.912	NA	19.431	20.749	21.647	17.101	20.737	18.928	NA	NA	18.498	NA	NA	NA	NA	NA	17.838	18.296	NA	18.363	NA	NA
B20180930sunyt_TPD_DIA_vb20_1	22.151	17.802	NA	NA	19.451	NA	NA	NA	NA	NA	18.793	19.451	NA	21.87	NA	19.574	18.571	16.212	15.322	NA	NA	18.146	NA	18.255	NA	16.396	NA	16.968	NA	17.531	18.548	18.762	NA	NA	17.642	NA	NA	16.844	NA	NA	NA	NA	NA	17.159	NA	NA	NA	NA	NA
B20180930sunyt_TPD_DIA_vb20_2	28.202	22.954	22.295	21.269	25.231	20.499	23.989	22.847	NA	NA	24.241	24.276	NA	27.178	19.118	23.869	21.475	21.803	22.182	20.481	19.116	22.171	19.734	23.775	NA	22.786	21.006	22.886	NA	20.868	22.641	23.837	NA	22.234	20.604	18.832	NA	19.826	NA	NA	NA	NA	18.659	20.826	20.764	NA	19.17	NA	NA
B20180930sunyt_TPD_DIA_vb20_3	25.235	20.078	21.286	NA	22.161	NA	20.913	20.861	NA	NA	22.244	21.567	NA	24.219	17.093	22.48	17.593	18.432	NA	NA	NA	21.509	NA	21.305	NA	18.641	18.791	19.013	NA	18.445	NA	18.918	NA	NA	NA	16.711	NA	18.92	NA	19.183	NA	NA	NA	18.548	20.913	NA	NA	NA	NA
B20180930sunyt_TPD_DIA_vb20_4	23.877	NA	NA	NA	19.981	NA	NA	NA	NA	NA	NA	21.171	NA	23.902	NA	18.608	16.107	NA	NA	NA	NA	22.821	NA	18.545	NA	15.086	NA	16.941	NA	NA	18.183	19.618	16.241	20.632	19.968	18.238	NA	21.142	NA	NA	NA	NA	NA	19.259	22.225	18.469	17.755	NA	NA
B20180930sunyt_TPD_DIA_vb20_5	22.939	18.304	18.8	NA	20.459	NA	NA	NA	NA	14.99	20.291	20.033	NA	22.671	NA	18.769	19.247	17.783	NA	NA	NA	17.87	NA	19.329	NA	NA	NA	NA	NA	17.58	17.971	14.064	NA	18.764	17.721	NA	NA	16.147	NA	NA	NA	NA	NA	NA	NA	NA	NA	NA	NA
B20180930sunyt_TPD_DIA_vb20_6	23.948	NA	18.473	NA	20.932	NA	NA	18.618	NA	NA	20.336	20.916	NA	22.881	NA	20.216	18.585	NA	NA	NA	NA	18.549	NA	20.251	NA	17.06	NA	17.949	NA	17.664	18.698	17.985	17.401	NA	18.216	17.352	NA	18.294	NA	NA	NA	NA	15.632	17.36	16.17	NA	18.978	NA	NA
B20180930sunyt_TPD_DIA_vb20_7	23.919	19.513	NA	NA	19.092	NA	NA	NA	NA	NA	20.428	19.617	NA	23.226	NA	19.914	18.941	NA	NA	17.533	NA	21.813	NA	19.556	NA	NA	NA	18.293	NA	16.099	17.767	20.64	18.758	20.49	19.29	18.659	NA	19.535	NA	NA	NA	NA	16.613	20.291	21.804	16.035	NA	NA	NA
B20180930sunyt_TPD_DIA_vb20_8	23.755	18.188	19.766	NA	NA	NA	NA	18.182	NA	NA	21.28	20.775	NA	23.527	NA	18.82	18.804	17.105	NA	NA	NA	21.058	NA	20.17	18.856	NA	17.928	NA	NA	18.17	NA	19.564	15.881	18.691	NA	15.787	NA	18.323	NA	18.954	NA	NA	15.597	17.718	20.016	NA	18.923	NA	NA
B20180930sunyt_TPD_DIA_vb20_9	25.614	NA	20.648	NA	21.717	NA	NA	18.986	NA	NA	22.042	21.787	NA	24.666	NA	20.591	18.256	20.227	17.702	18.069	16.624	15.664	17.265	21.758	NA	19.115	19.41	20.895	NA	19.259	21.556	21.678	NA	18.804	NA	NA	NA	NA	NA	NA	NA	NA	NA	NA	NA	NA	NA	NA	NA
B20180930sunyt_TPD_DIA_vb20_10	24.081	20.311	NA	17.622	21.745	NA	NA	16.674	NA	NA	20.938	21.389	NA	23.345	NA	20.137	18.068	NA	NA	NA	NA	18.831	NA	21.364	NA	17.995	NA	19.292	NA	17.923	19.248	20.005	17.583	19.128	18.158	17.483	NA	17.392	NA	NA	NA	NA	16.918	19.254	NA	NA	18.982	NA	NA
B20180930sunyt_TPD_DIA_vb20_11	24.199	NA	NA	15.392	20.968	NA	19.314	19.104	NA	NA	20.335	20.796	NA	23.02	NA	19.205	NA	NA	NA	NA	NA	20.516	NA	20.613	NA	18.179	NA	19.442	NA	17.549	18.109	19.552	17.891	20.123	20.141	18.338	NA	19.463	NA	NA	NA	NA	17.379	19.059	19.481	16.523	NA	NA	NA
B20180930sunyt_TPD_DIA_vb20_13	23.276	NA	NA	NA	18.997	NA	19.046	NA	NA	NA	18.557	20.028	NA	22.21	NA	17.462	21.832	17.062	NA	NA	NA	18.833	NA	NA	NA	NA	NA	NA	NA	NA	NA	17.83	16.642	19.772	20.066	17.72	NA	18.513	NA	NA	NA	NA	16.108	17.979	17.208	NA	NA	NA	NA
B20180930sunyt_TPD_DIA_vb20_14	24.166	21.468	19.991	16.183	19.873	NA	20.545	NA	NA	NA	20.24	20.433	NA	23.117	NA	20.087	18.834	NA	NA	NA	NA	22.095	NA	20.654	NA	NA	NA	19.124	NA	14.834	19.288	NA	18.046	19.847	19.864	18.389	NA	21.164	NA	NA	NA	NA	16.763	19.877	21.852	17.125	18.629	NA	NA
B20180930sunyt_TPD_DIA_vb20_15	21.16	16.125	NA	NA	19.457	NA	17.77	NA	NA	NA	18.802	18.558	NA	20.764	NA	16.48	19.237	NA	NA	NA	NA	NA	NA	NA	NA	NA	NA	NA	NA	NA	16.966	NA	NA	NA	NA	NA	NA	NA	NA	NA	NA	NA	NA	NA	NA	NA	NA	NA	NA
B20181001sunyt_TPD_DIA_vb25_1	23.825	NA	NA	NA	20.506	NA	20.269	19.18	NA	NA	19.458	20.506	NA	22.807	NA	20.574	18.538	NA	NA	NA	NA	19.293	NA	NA	NA	NA	19.027	NA	NA	18.856	19.578	NA	14.695	20.044	19.341	18.222	NA	18.985	NA	NA	NA	NA	NA	18.272	17.99	NA	NA	NA	NA
B20181001sunyt_TPD_DIA_vb25_2	22.517	NA	NA	NA	20.077	NA	19.72	NA	NA	NA	19.984	20.535	NA	21.687	NA	18.013	19.032	NA	NA	NA	NA	NA	NA	18.012	20.684	NA	NA	NA	NA	NA	18.189	18.734	NA	NA	NA	NA	NA	14.51	NA	NA	NA	NA	NA	NA	NA	NA	NA	NA	NA
B20181001sunyt_TPD_DIA_vb25_3	22.996	19.714	19.135	NA	18.336	NA	NA	NA	NA	NA	19.662	18.953	NA	22.485	NA	16.028	18.128	NA	NA	NA	NA	NA	NA	NA	NA	NA	NA	NA	NA	16.494	17.922	NA	NA	NA	17.307	NA	NA	15.469	NA	NA	NA	NA	NA	NA	16.404	NA	NA	NA	NA
B20181001sunyt_TPD_DIA_vb25_4	23.195	20.638	20	NA	20.163	NA	NA	NA	NA	NA	20.408	19.612	NA	22.648	NA	18.899	15.404	NA	NA	NA	NA	16.754	NA	18.159	19.815	NA	NA	NA	NA	18.308	18.729	18.879	NA	NA	NA	NA	NA	NA	NA	NA	NA	NA	NA	15.141	NA	NA	NA	NA	NA
B20181001sunyt_TPD_DIA_vb25_5	24.841	21.371	21.351	NA	19.842	NA	NA	17.725	NA	NA	21.705	21.609	NA	24.623	NA	20.115	20.327	NA	NA	18.531	NA	18.681	NA	21.182	NA	19.359	18.662	20.335	NA	17.547	18.727	17.58	NA	18.591	NA	NA	NA	17.081	NA	NA	NA	NA	NA	NA	NA	NA	18.644	NA	NA
B20181001sunyt_TPD_DIA_vb25_6	23.815	NA	NA	NA	20.043	NA	NA	NA	NA	NA	20.781	19.803	NA	23.349	NA	19.061	17.633	NA	NA	17.687	NA	17.381	NA	19.665	NA	17.447	NA	19.009	NA	16.801	18.14	15.763	15.148	NA	17.75	NA	NA	17.741	NA	NA	NA	NA	NA	17.404	16.629	NA	NA	NA	NA
B20181001sunyt_TPD_DIA_vb25_7	23.148	NA	NA	NA	NA	NA	NA	NA	NA	NA	NA	19.533	NA	22.942	NA	19.038	NA	NA	NA	NA	NA	20.811	NA	18.85	NA	NA	NA	NA	NA	NA	17.746	18.524	17.673	19.895	20.342	16.697	NA	19.548	NA	NA	20.834	NA	15.669	17.402	20.713	16.763	19.179	NA	NA
B20181001sunyt_TPD_DIA_vb25_8	24.64	19.612	20.466	NA	21.293	NA	21.39	19.318	NA	NA	21.632	20.705	NA	23.993	NA	20.468	NA	17.32	18.378	NA	NA	19.877	NA	20.944	NA	18.429	18.904	19.908	NA	19.553	20.403	17.368	18.127	20.812	19.324	18.107	NA	19.133	NA	NA	NA	19.589	16.96	20.224	19.331	NA	19.823	NA	NA
B20181001sunyt_TPD_DIA_vb25_9	NA	NA	NA	NA	NA	NA	NA	NA	21.193	NA	NA	NA	NA	NA	NA	NA	NA	NA	NA	NA	NA	NA	NA	NA	NA	NA	NA	NA	NA	NA	NA	NA	18.005	NA	22.233	NA	NA	NA	NA	NA	NA	19.23	NA	NA	NA	NA	NA	NA	NA
B20181001sunyt_TPD_DIA_vb25_10	NA	NA	NA	NA	NA	NA	NA	NA	20.292	NA	18.811	18.776	NA	17.901	NA	NA	21.881	NA	NA	NA	16.157	NA	NA	NA	NA	NA	NA	NA	NA	NA	NA	NA	16.92	NA	21.973	NA	NA	NA	NA	NA	NA	NA	NA	NA	NA	NA	NA	NA	NA
B20181001sunyt_TPD_DIA_vb25_11	23.434	NA	NA	NA	NA	NA	18.385	NA	18.103	NA	19.458	19.007	NA	NA	NA	NA	22.392	NA	NA	NA	NA	19.157	NA	NA	17.855	NA	NA	NA	NA	NA	NA	17.812	18.376	NA	21.251	15.507	NA	18.35	NA	NA	NA	NA	NA	NA	18.705	17.547	NA	NA	NA
B20181001sunyt_TPD_DIA_vb25_12	NA	18.117	NA	NA	NA	NA	NA	NA	18.914	NA	19.782	19.502	NA	21.516	NA	NA	NA	NA	NA	NA	NA	NA	NA	NA	NA	NA	NA	NA	NA	NA	NA	NA	17.579	17.922	19.624	NA	NA	NA	NA	NA	NA	NA	NA	NA	NA	NA	NA	NA	NA
B20181001sunyt_TPD_DIA_vb25_13	NA	15.511	NA	NA	17.254	NA	18.452	NA	17.336	NA	18.489	18.825	NA	19.651	NA	NA	23.237	NA	NA	NA	14.073	NA	NA	NA	NA	NA	NA	NA	NA	NA	NA	15.925	NA	NA	18.239	NA	NA	NA	NA	NA	NA	NA	NA	NA	NA	NA	NA	NA	NA
B20181001sunyt_TPD_DIA_vb25_14	NA	NA	NA	NA	NA	NA	NA	NA	18.226	NA	NA	17.347	NA	NA	NA	NA	24.371	NA	NA	NA	NA	NA	NA	NA	NA	NA	NA	NA	NA	NA	NA	NA	NA	NA	19.531	NA	NA	NA	NA	NA	NA	NA	NA	NA	NA	NA	NA	NA	NA
B20181001sunyt_TPD_DIA_vb25_15	21.455	16.631	NA	NA	NA	NA	17.14	NA	17.194	NA	NA	18.439	NA	NA	NA	NA	23.747	NA	NA	NA	NA	15.965	NA	17.777	19.575	NA	NA	NA	NA	NA	NA	NA	NA	NA	19.064	NA	NA	NA	NA	NA	NA	NA	NA	NA	NA	NA	NA	NA	NA
B20181002sunyt_TPD_DIA_vb26_1	25.924	21.033	22.119	19.027	22.245	NA	22.04	20.352	NA	NA	22.552	22.123	NA	25.082	NA	22.389	20.129	20.038	20.883	19.29	NA	18.622	NA	21.761	NA	20.124	19.504	21.073	NA	NA	20.734	17.307	16.084	NA	18.654	NA	NA	15.633	NA	NA	NA	NA	NA	NA	17.64	NA	NA	NA	NA
B20181002sunyt_TPD_DIA_vb26_2	23.865	18.516	19.777	NA	19.46	NA	19.557	16.41	NA	NA	20.915	19.934	NA	23.367	NA	18.893	16.222	16.533	NA	NA	13.635	18.65	NA	19.536	21.423	NA	NA	NA	NA	NA	18.015	NA	16.717	18.652	19.4	16.456	NA	18.708	NA	NA	NA	NA	NA	NA	17.195	NA	NA	NA	NA
B20181002sunyt_TPD_DIA_vb26_3	24.376	20.884	NA	NA	19.163	NA	NA	17.588	NA	NA	20.363	20.818	NA	23.936	NA	19.534	NA	18.499	17.599	NA	NA	19.579	NA	20.263	NA	18.756	NA	NA	NA	16.259	18.196	NA	18	20.56	20.275	17.105	NA	18.789	NA	NA	NA	NA	16.647	18.056	18.852	NA	19.876	NA	NA
B20181002sunyt_TPD_DIA_vb26_4	24.062	19.625	NA	NA	20.838	NA	20.852	15.197	NA	NA	NA	20.413	NA	23.342	NA	20.306	NA	17.921	17.968	NA	NA	19.132	NA	19.148	NA	17.926	17.836	18.795	NA	16.757	NA	NA	17.715	19.324	19.567	16.696	NA	17.807	18.161	NA	NA	NA	15.495	18.59	18.715	NA	18.549	NA	NA
B20181002sunyt_TPD_DIA_vb26_5	24.208	NA	NA	NA	19.818	NA	NA	NA	NA	NA	NA	21.117	NA	23.592	NA	19.042	19.323	NA	17.465	NA	NA	22.188	NA	19.925	NA	NA	NA	NA	NA	18.696	18.664	NA	17.533	19.755	19.861	NA	NA	19.625	NA	NA	NA	NA	16.111	18.309	22.572	17.843	NA	NA	NA
B20181002sunyt_TPD_DIA_vb26_6	23.564	20.861	20.094	NA	20.342	NA	NA	NA	NA	NA	20.413	20.507	NA	23.255	NA	18.024	19.531	17.611	NA	NA	NA	16.505	NA	19.307	NA	17.276	NA	18.723	NA	NA	18.854	19.776	NA	18.335	17.552	NA	NA	16.679	NA	NA	NA	NA	NA	NA	NA	NA	NA	NA	NA
B20181002sunyt_TPD_DIA_vb26_7	24.702	18.731	NA	NA	20.343	NA	19.883	18.378	NA	NA	22.24	21.002	NA	23.587	NA	19.997	19.812	17.257	NA	18.705	NA	15.045	NA	20.222	NA	17.441	17.494	18.499	NA	17.56	19.771	17.604	NA	18.398	17.797	NA	NA	17.5	NA	NA	NA	NA	NA	NA	16.658	NA	NA	NA	NA
B20181002sunyt_TPD_DIA_vb26_8	22.637	NA	NA	NA	17.381	NA	NA	NA	NA	NA	20.135	19.072	NA	24.377	NA	14.867	20.398	NA	NA	NA	NA	NA	NA	18.785	20.674	NA	NA	NA	NA	NA	NA	NA	NA	NA	NA	NA	NA	NA	NA	NA	NA	NA	NA	NA	NA	NA	NA	NA	NA
B20181002sunyt_TPD_DIA_vb26_9	25.339	NA	20.705	NA	19.981	NA	19.386	NA	NA	NA	21.488	21.692	NA	23.343	NA	20.073	18.495	18.829	NA	NA	16.174	22.42	NA	20.66	NA	NA	NA	17.001	NA	17.746	NA	NA	17.183	19.189	21.017	NA	NA	NA	NA	20.854	NA	NA	NA	NA	21.106	18.444	NA	NA	NA
B20181002sunyt_TPD_DIA_vb26_10	NA	NA	NA	NA	NA	NA	NA	NA	17.78	NA	NA	17.099	NA	19.063	NA	NA	23.765	NA	NA	NA	NA	NA	NA	NA	15.143	NA	NA	NA	NA	NA	NA	NA	17.027	17	20.242	NA	NA	NA	NA	NA	NA	NA	NA	NA	NA	NA	NA	NA	NA
B20181002sunyt_TPD_DIA_vb26_11	NA	14.486	NA	NA	NA	NA	NA	NA	NA	NA	NA	17.07	NA	NA	NA	NA	23.785	NA	NA	NA	NA	NA	NA	NA	NA	NA	NA	NA	NA	NA	NA	NA	NA	NA	16.799	NA	NA	NA	NA	NA	NA	NA	NA	NA	NA	NA	NA	NA	NA
B20181002sunyt_TPD_DIA_vb26_12	NA	NA	NA	NA	16.189	NA	NA	NA	18.307	NA	NA	17.826	NA	19.174	NA	NA	24.466	NA	NA	NA	NA	NA	NA	NA	NA	NA	NA	NA	NA	NA	NA	NA	16.079	NA	19.008	NA	NA	NA	NA	NA	NA	NA	NA	NA	NA	NA	NA	NA	NA
B20181002sunyt_TPD_DIA_vb26_13	20.453	NA	NA	NA	NA	NA	17.662	NA	NA	NA	NA	17.671	NA	NA	NA	NA	23.817	NA	NA	NA	NA	NA	NA	NA	NA	NA	NA	NA	NA	NA	NA	NA	NA	NA	18.927	NA	NA	NA	NA	NA	NA	NA	NA	NA	NA	NA	NA	NA	NA
B20181002sunyt_TPD_DIA_vb26_15	23.134	NA	18.712	NA	NA	NA	NA	NA	18.56	NA	19.084	18.42	NA	20.81	NA	NA	18.056	18.749	NA	18.431	16.308	15.239	NA	18.663	NA	NA	NA	16.63	NA	NA	18.337	NA	15.746	18.459	21.151	NA	NA	NA	NA	NA	NA	NA	NA	NA	NA	NA	NA	NA	NA
B20181003sunyt_TPD_DIA_vb27_1	21.204	NA	NA	NA	NA	NA	NA	NA	20.702	NA	NA	17.522	NA	NA	NA	NA	NA	18.93	NA	NA	NA	NA	NA	NA	NA	NA	NA	NA	NA	NA	NA	NA	18.712	17.827	21.506	NA	NA	NA	NA	NA	NA	NA	NA	NA	NA	17.581	NA	NA	NA
B20181003sunyt_TPD_DIA_vb27_2	NA	NA	NA	NA	NA	NA	NA	NA	18.553	NA	18.162	17.895	NA	19.765	NA	NA	21.58	18.979	NA	NA	14.985	NA	NA	NA	NA	NA	NA	NA	NA	NA	NA	NA	16.811	NA	20.084	NA	NA	NA	NA	NA	NA	NA	NA	NA	NA	NA	NA	NA	NA
B20181003sunyt_TPD_DIA_vb27_3	24.353	18.627	19.424	NA	19.145	NA	NA	NA	NA	NA	21.014	21.315	NA	22.371	NA	19.54	22.079	NA	NA	NA	16.338	19.078	NA	20.304	NA	NA	NA	18.203	NA	NA	NA	17.912	16.181	19.032	20.508	16.123	NA	15.799	NA	NA	NA	NA	NA	NA	17.404	NA	NA	NA	NA
B20181003sunyt_TPD_DIA_vb27_4	25.991	NA	21.666	NA	21.726	NA	20.808	NA	18.4	NA	22.201	22.303	NA	24.191	NA	NA	22.163	20.392	NA	NA	18.258	NA	NA	21.057	NA	NA	NA	NA	NA	NA	NA	NA	17.432	18.373	21.431	NA	NA	NA	NA	NA	NA	NA	NA	NA	NA	NA	NA	NA	NA
B20181003sunyt_TPD_DIA_vb27_5	21.844	NA	NA	NA	NA	NA	18.307	NA	13.354	NA	19.796	17.329	NA	20.947	NA	NA	22.144	15.822	NA	NA	NA	14.587	NA	NA	NA	NA	15.762	NA	NA	NA	17.736	NA	16.7	15.169	18.768	NA	NA	15.316	NA	NA	NA	NA	NA	NA	NA	15.711	NA	NA	NA
B20181003sunyt_TPD_DIA_vb27_6	NA	NA	NA	NA	NA	NA	16.253	NA	18.859	NA	NA	19.659	NA	21.046	NA	19.101	NA	NA	NA	NA	NA	20.391	NA	NA	NA	NA	NA	16.534	NA	NA	NA	NA	15.923	19.458	20.742	NA	NA	16.679	NA	19.845	NA	NA	NA	NA	17.309	17.837	NA	NA	NA
B20181003sunyt_TPD_DIA_vb27_7	NA	NA	NA	NA	17.782	NA	19.044	NA	19.127	NA	19.494	18.323	NA	20.267	NA	NA	23.532	19.233	NA	NA	13.835	NA	NA	NA	NA	NA	NA	NA	NA	NA	NA	NA	17.413	NA	20.442	NA	NA	NA	NA	NA	NA	NA	NA	NA	NA	NA	NA	NA	NA
B20181003sunyt_TPD_DIA_vb27_8	23.771	19.237	19.527	NA	NA	NA	20.177	NA	17.817	NA	19.881	20.027	NA	23.199	NA	NA	NA	21.331	NA	NA	19.563	NA	NA	20.512	NA	NA	NA	16.728	NA	16.573	NA	NA	15.094	NA	20.814	NA	NA	NA	NA	NA	NA	NA	NA	NA	NA	NA	NA	NA	NA
B20181003sunyt_TPD_DIA_vb27_9	24.143	21.691	21.859	NA	20.994	NA	NA	NA	NA	15.492	21.384	21.585	NA	23.925	NA	20.058	17.741	18.081	NA	NA	NA	18.299	NA	20.861	NA	16.11	18.954	19.434	NA	18.709	20.254	20.867	16.081	18.823	18.54	NA	NA	14.959	NA	NA	NA	NA	15.139	17.701	NA	NA	NA	NA	NA
B20181003sunyt_TPD_DIA_vb27_10	24.32	NA	20.548	NA	21.164	NA	NA	19.184	NA	NA	21.439	21.506	NA	23.856	NA	20.368	18.126	17.72	NA	NA	16.481	19.617	NA	20.502	22.743	16.748	19.972	17.684	NA	19.289	19.595	20.221	18.52	19.703	19.665	NA	NA	18.982	NA	NA	NA	NA	17.032	17.471	18.386	NA	19.99	NA	NA
B20181003sunyt_TPD_DIA_vb27_11	24.676	19.445	19.94	NA	20.333	NA	NA	NA	NA	18.098	21.816	20.853	NA	23.84	NA	20.33	18.013	NA	15.794	NA	NA	19.556	NA	19.335	NA	17.569	17.885	19.284	NA	17.615	19.512	17.797	16.526	20.413	19.637	17.049	NA	16.951	NA	NA	NA	NA	16.714	19.782	19.303	NA	18.911	NA	NA
B20181003sunyt_TPD_DIA_vb27_12	23.544	NA	NA	NA	20.35	NA	19.17	NA	NA	NA	20.449	20.018	NA	22.964	NA	19.58	20.004	17.402	16.297	NA	NA	18.81	NA	17.765	20.738	NA	NA	17.886	NA	17.558	18.543	15.667	16.855	19.68	19.648	15.86	NA	18.319	NA	NA	NA	NA	16.245	18.568	NA	NA	NA	NA	NA
B20181003sunyt_TPD_DIA_vb27_13	25.042	21.057	20.615	17.488	22.139	NA	20.635	17.503	NA	16.915	21.515	20.934	NA	24.52	14.616	20.194	18.94	17.949	18.32	19.354	16.052	16.471	17.532	20.737	NA	18.242	19.444	19.457	NA	18.72	20.553	17.795	NA	NA	NA	NA	NA	NA	NA	NA	NA	NA	NA	NA	17.826	NA	NA	NA	NA
B20181003sunyt_TPD_DIA_vb27_14	25.77	20.737	21.288	NA	20.885	NA	NA	NA	NA	NA	23.226	21.925	NA	24.37	NA	21.227	NA	18.472	18.754	NA	NA	20.818	17.583	21.909	NA	17.776	18.465	17.74	NA	19.299	19.611	19.082	17.937	20.33	20.295	16.508	NA	19.395	NA	NA	20.438	NA	17.298	19.952	20.018	NA	19.395	NA	NA
B20181003sunyt_TPD_DIA_vb27_15	24.363	20.712	21.183	NA	NA	NA	19.934	NA	NA	NA	NA	21.162	NA	23.501	NA	20.537	17.781	18.283	NA	NA	NA	19.512	NA	20.69	NA	NA	NA	NA	NA	16.433	NA	19.531	18.618	20.759	20.992	NA	NA	19.802	NA	NA	NA	18.668	17.696	18.997	19.244	NA	19.905	NA	NA
B20181004sunyt_TPD_DIA_vb32_1	22.728	NA	NA	NA	19.875	NA	19.812	NA	NA	NA	20.048	19.114	NA	22.194	NA	19.053	NA	NA	NA	NA	NA	18.647	NA	17.842	NA	NA	NA	NA	NA	NA	17.84	18.969	17.795	19.344	19.566	16.825	NA	17.968	NA	NA	NA	NA	15.633	19.047	18.002	NA	NA	NA	NA
B20181004sunyt_TPD_DIA_vb32_2	22.999	NA	NA	NA	20.356	NA	NA	NA	NA	NA	NA	20.321	NA	22.812	NA	20.146	17.131	NA	NA	NA	NA	22.12	NA	19.256	NA	16.948	NA	19.352	NA	20.078	19.903	20.48	16.813	20.121	19.265	17.066	NA	19.932	NA	NA	NA	NA	NA	18.341	22.383	17.251	NA	NA	NA
B20181004sunyt_TPD_DIA_vb32_3	26.265	21.027	20.373	19.211	23.036	NA	21.661	19.748	NA	NA	22.311	22.175	NA	25.238	16.698	21.233	NA	19.323	20.532	17.119	16.468	20.3	15.51	21.089	NA	19.893	NA	20.94	NA	18.417	21.037	21.755	NA	20.295	19.707	NA	NA	17.97	NA	NA	NA	NA	15.023	18.544	19.206	NA	18.592	NA	NA
B20181004sunyt_TPD_DIA_vb32_4	24.371	20.586	19.881	NA	21.041	NA	20.4	17.742	NA	NA	20.971	20.409	NA	23.858	14.845	19.982	NA	18.789	18.196	18.441	NA	20.57	NA	19.65	23.996	17.952	18.658	19.594	NA	17.201	19.814	17.885	15.799	18.843	18.06	NA	17.601	18.171	NA	NA	NA	NA	NA	17.672	20.053	NA	NA	NA	NA
B20181004sunyt_TPD_DIA_vb32_5	23.702	NA	19.251	NA	NA	NA	NA	NA	NA	NA	NA	20.463	NA	23.852	NA	19.031	17.245	NA	NA	NA	NA	22.264	NA	18.574	NA	NA	NA	NA	NA	NA	17.618	19.076	15.618	20.641	20.509	17.546	NA	20.837	NA	NA	NA	NA	15.988	20.101	21.878	18.683	18.287	NA	NA
B20181004sunyt_TPD_DIA_vb32_6	23.041	17.89	NA	NA	19.6	NA	18.951	NA	NA	NA	20.314	19.722	NA	22.495	NA	18.717	20.177	17.936	15.84	NA	13.29	17.696	NA	17.985	20.072	NA	NA	NA	NA	15.98	18.902	NA	16.036	18.867	17.943	NA	NA	NA	NA	NA	NA	NA	13.055	16.533	17.493	NA	NA	NA	NA
B20181004sunyt_TPD_DIA_vb32_7	24.053	16.193	NA	NA	20.463	NA	NA	NA	NA	NA	20.733	20.776	NA	23.099	NA	20.128	19.092	NA	NA	NA	NA	18.081	NA	19.989	NA	16.967	18.247	18.635	NA	17.221	19.646	18.111	16.616	18.696	17.82	15.838	NA	18.305	NA	NA	NA	NA	15.329	18.031	17.043	NA	17.515	NA	NA
B20181004sunyt_TPD_DIA_vb32_8	23.851	20.046	20.366	NA	18.585	NA	NA	NA	NA	NA	NA	20.232	NA	23.527	NA	20.507	20.222	NA	NA	NA	NA	22.417	NA	19.33	NA	NA	NA	18.508	NA	17.935	18.646	21.419	19.173	21.251	20.339	18.817	NA	20.334	19.834	22.426	NA	NA	NA	20.517	22.202	18.278	NA	NA	NA
B20181004sunyt_TPD_DIA_vb32_9	23.445	NA	NA	NA	21.104	NA	NA	NA	NA	NA	20.687	17.377	NA	23.477	NA	18.876	NA	16.503	NA	16.354	NA	21.314	NA	17.753	22.453	15.608	NA	19.57	NA	NA	18.014	18.7	16.475	18.8	18.309	16.099	NA	18.165	NA	NA	NA	NA	NA	18.992	20.228	16.406	NA	NA	NA
B20181004sunyt_TPD_DIA_vb32_10	23.701	NA	NA	NA	20.524	NA	NA	NA	NA	NA	20.62	20.477	NA	23.054	15.112	17.815	18.464	18.375	17.753	NA	14.753	14.338	17.095	18.54	NA	15.939	17.858	20.068	NA	18.557	20.539	20.584	16.196	17.178	NA	NA	NA	16.608	NA	NA	NA	NA	NA	NA	NA	NA	NA	NA	NA
B20181004sunyt_TPD_DIA_vb32_11	25.559	22.088	22.027	20.001	24.043	NA	NA	20.462	NA	19.796	23.292	23.101	NA	25.131	16.95	21.305	20.661	20.531	19.796	17.758	16.702	NA	NA	22.64	NA	19.204	20.716	21.537	NA	19.686	21.69	22.443	16.152	NA	15.828	15.978	NA	16.813	NA	NA	NA	NA	NA	NA	NA	NA	18.115	NA	NA
B20181004sunyt_TPD_DIA_vb32_12	24.431	NA	NA	NA	21.462	NA	19.794	NA	NA	NA	21.077	21.09	NA	23.475	NA	19.789	NA	NA	17.731	NA	NA	20.097	NA	20.641	22.834	16.794	NA	20.255	NA	18.264	18.978	20.017	18.018	19.968	20.64	NA	NA	19.383	NA	NA	NA	NA	17.014	19.769	19.172	16.481	18.941	NA	NA
B20181004sunyt_TPD_DIA_vb32_13	23.555	18.381	20.218	NA	21.9	NA	20.113	NA	NA	NA	20.383	20.952	NA	23.625	NA	19.254	17.987	18.612	18.089	NA	NA	19.05	16.254	19.271	NA	16.415	NA	19.814	NA	18.144	19.712	19.424	17.757	19.238	19.804	15.345	NA	17.898	NA	NA	NA	NA	NA	18.972	18.771	NA	NA	NA	NA
B20181004sunyt_TPD_DIA_vb32_14	21.95	NA	NA	NA	19.468	NA	18.326	NA	NA	NA	19.283	18.583	NA	21.573	NA	NA	20.447	NA	NA	NA	NA	NA	NA	NA	19.878	NA	NA	NA	NA	NA	18.632	17.242	NA	17.419	NA	NA	NA	14.025	NA	NA	NA	NA	NA	NA	NA	NA	NA	NA	14.021
B20181004sunyt_TPD_DIA_vb32_15	22.467	20.017	19.091	NA	18.576	NA	NA	18.585	NA	NA	19.721	19.368	NA	21.923	NA	18.244	18.625	NA	17.07	NA	NA	17.5	NA	19.394	NA	NA	17.731	18.242	NA	NA	NA	15.883	16.554	17.848	17.889	15.536	NA	17.865	NA	NA	NA	NA	14.398	18.239	15.033	NA	NA	NA	NA
B20181005sunyt_TPD_DIA_vb33_1	24.304	19.792	20.514	NA	22.162	NA	21.242	NA	NA	17.813	21.787	21.193	NA	23.433	NA	19.77	21.329	18.088	18.314	17.87	15.487	16.551	16.582	19.606	NA	17.633	NA	19.246	NA	17.632	20.564	17.463	17.078	18.834	18.66	NA	NA	16.939	NA	NA	NA	NA	NA	17.233	NA	NA	NA	NA	NA
B20181005sunyt_TPD_DIA_vb33_2	24.724	NA	21.3	NA	22.325	NA	NA	NA	19.028	NA	21.678	21.93	NA	24.108	NA	20.762	20.121	20.471	NA	18.08	NA	18.855	NA	20.997	NA	17.315	19.42	20.277	NA	18.046	20.282	19.979	18.758	19.562	20.457	NA	NA	17.906	NA	NA	NA	NA	14.797	18.905	17.779	NA	NA	NA	NA
B20181005sunyt_TPD_DIA_vb33_3	23.628	NA	NA	NA	19.746	NA	NA	NA	17.057	NA	20.568	20.071	NA	22.075	NA	NA	NA	19.015	16.69	NA	NA	NA	NA	19.153	21.572	NA	NA	18.302	NA	18.311	20.143	19.547	17.059	18.453	19.424	NA	NA	16.008	NA	NA	NA	NA	NA	NA	NA	NA	NA	NA	NA
B20181005sunyt_TPD_DIA_vb33_4	22.955	NA	NA	NA	20.567	NA	19.092	NA	NA	NA	NA	20.2	NA	22.338	NA	18.768	18.797	NA	16.934	NA	NA	21.22	NA	17.926	NA	16.955	NA	18.012	NA	17.596	NA	19.052	16.913	19.153	20.022	15.15	NA	18.193	NA	NA	NA	NA	15.983	19.037	21.06	15.34	NA	NA	NA
B20181005sunyt_TPD_DIA_vb33_5	23.279	NA	NA	NA	18.362	NA	NA	NA	NA	NA	NA	19.442	NA	22.15	NA	19.873	19.454	NA	NA	NA	NA	18.38	NA	NA	NA	NA	NA	16.804	NA	NA	NA	14.44	18.144	20.828	20.458	16.951	NA	17.969	NA	NA	NA	18.211	13.054	17.262	NA	NA	NA	NA	NA
B20181005sunyt_TPD_DIA_vb33_6	24.597	NA	17.716	17.113	21.804	NA	NA	NA	NA	NA	21.758	21.456	NA	23.714	NA	19.338	18.877	19.42	NA	NA	15.025	17.339	NA	20.444	NA	17.698	18.597	20.128	NA	17.776	19.699	NA	16.09	NA	16.434	14.757	NA	15.975	NA	NA	NA	15.385	NA	15.211	NA	NA	NA	NA	NA
B20181005sunyt_TPD_DIA_vb33_7	23.501	18.288	NA	NA	19.376	NA	17.392	NA	16.041	NA	20.312	19.552	NA	22.408	NA	17.595	18.382	17.667	NA	NA	NA	21.52	NA	18.757	NA	NA	16.185	18.007	NA	NA	17.249	NA	17.02	19.477	18.834	NA	NA	18.981	NA	NA	NA	NA	NA	18.09	20.06	17.895	NA	NA	NA
B20181005sunyt_TPD_DIA_vb33_8	24.036	22.11	19.334	NA	NA	NA	NA	NA	NA	NA	21.094	21.238	NA	22.4	NA	19.028	NA	NA	16.966	NA	NA	NA	NA	19.811	NA	NA	NA	19.195	NA	NA	NA	NA	17.272	NA	19.881	NA	NA	17.167	NA	NA	NA	NA	NA	17.097	NA	NA	NA	NA	NA
B20181005sunyt_TPD_DIA_vb33_9	23.105	NA	NA	19.461	NA	NA	NA	NA	NA	NA	20.223	19.498	NA	22.339	NA	18.077	NA	NA	NA	16.179	NA	19.821	14.671	19.211	NA	16.235	NA	18.224	NA	NA	NA	NA	18.085	20.303	20.372	17.364	NA	19.471	NA	NA	NA	NA	15.672	18.04	17.334	NA	18.415	NA	NA
B20181005sunyt_TPD_DIA_vb33_10	24.823	18.403	20.467	NA	21.857	NA	NA	17.825	NA	NA	21.863	20.984	NA	23.352	NA	20.444	16.721	NA	NA	NA	NA	18.973	NA	19.319	NA	16.454	16.574	20.044	NA	16.986	20.065	21.368	17.753	20.595	20.311	NA	NA	19.38	NA	NA	NA	NA	NA	19.117	17.85	NA	NA	NA	NA
B20181005sunyt_TPD_DIA_vb33_11	25.166	19.665	NA	NA	21.749	NA	21.008	18.821	NA	NA	22.342	22.137	NA	24.605	NA	20.993	16.455	18.53	19.371	17.817	14.955	19.093	NA	21.379	NA	18.564	19.602	19.718	NA	18.57	20.198	13.911	17.237	20.201	20.314	15.992	NA	19.067	NA	NA	NA	18.521	16.277	18.977	18.315	NA	19.021	17.278	NA
B20181005sunyt_TPD_DIA_vb33_12	25.015	NA	20.542	NA	21.022	NA	NA	NA	NA	NA	21.914	21.069	NA	24.506	NA	19.31	19.584	18.539	NA	NA	NA	21.158	14.275	20.38	NA	18.432	19.336	20.022	NA	18.748	20.097	NA	16.967	19.904	19.801	16.806	NA	18.961	NA	NA	NA	NA	NA	19.776	20.283	16.129	NA	NA	NA
B20181005sunyt_TPD_DIA_vb33_13	24.029	16.763	20.254	16.76	19.645	NA	NA	NA	NA	NA	21.149	21.219	NA	23.125	NA	19.904	17.135	17.794	NA	NA	NA	20.644	14.052	20.214	NA	17.378	18.271	19.252	NA	17.352	17.341	19.86	17.323	19.962	19.747	NA	NA	18.218	NA	NA	NA	NA	16.325	18.042	19.699	17.86	19.115	17.21	NA
B20181005sunyt_TPD_DIA_vb33_14	23.689	NA	18.879	NA	17.331	NA	NA	NA	NA	NA	NA	20.535	20.274	21.971	NA	19.47	NA	NA	NA	NA	NA	21.636	NA	18.354	NA	18.115	NA	16.723	NA	16.044	NA	NA	18.862	21.465	21.155	17.182	NA	19.174	NA	NA	NA	NA	17.919	19.586	20.404	NA	19.667	NA	NA
B20181005sunyt_TPD_DIA_vb33_15	23.147	19.009	18.526	NA	20.689	NA	NA	NA	NA	15.019	20.26	20.218	NA	22.765	NA	19.286	19.107	18.052	NA	17.854	NA	17.882	15.296	18.733	NA	16.318	NA	18.907	NA	14.796	19.006	19.94	15.587	18.338	17.86	NA	NA	16.943	NA	NA	NA	NA	NA	17.187	16.973	NA	NA	NA	NA
B20181006sunyt_TPD_DIA_vb34_1	23.388	17.57	20.222	NA	20.108	NA	NA	NA	NA	17.477	20.882	21.164	NA	22.013	NA	19.027	18.062	19.758	17.871	NA	16.589	NA	NA	18.727	NA	17.751	NA	19.19	NA	18.063	NA	NA	NA	NA	17.075	NA	NA	NA	NA	NA	NA	NA	NA	NA	NA	NA	NA	NA	NA
B20181006sunyt_TPD_DIA_vb34_2	22.451	17.332	NA	NA	19.29	NA	NA	NA	17.048	NA	18.714	19.396	NA	21.538	NA	19.628	22.57	16.444	NA	NA	15.861	15.713	NA	NA	20.605	NA	NA	18.196	NA	16.347	17.698	17.35	16.719	17.553	19.375	NA	NA	NA	NA	NA	NA	NA	NA	NA	NA	NA	NA	NA	NA
B20181006sunyt_TPD_DIA_vb34_3	23.325	NA	NA	NA	NA	NA	NA	NA	19.317	NA	20.824	19.247	NA	21.849	NA	19.496	NA	NA	NA	NA	NA	19.741	NA	NA	NA	NA	NA	NA	NA	NA	NA	NA	18.157	NA	21.312	NA	NA	NA	NA	NA	NA	NA	NA	16.731	NA	NA	NA	NA	NA
B20181006sunyt_TPD_DIA_vb34_4	23.315	NA	19.591	NA	19.314	NA	20.369	NA	19.204	NA	20.469	19.773	NA	21.914	NA	20.665	22.071	NA	NA	NA	NA	13.304	NA	19.002	20.404	NA	NA	18.388	NA	16.407	17.795	19.456	19.09	20.054	20.458	16.169	NA	17.428	NA	NA	NA	17.6	NA	18.263	NA	NA	NA	NA	NA
B20181006sunyt_TPD_DIA_vb34_5	21.943	16.825	NA	NA	NA	NA	NA	NA	18.275	NA	16.997	18.129	NA	19.803	NA	NA	21.679	NA	NA	NA	16.185	16.119	NA	NA	NA	NA	NA	NA	NA	NA	NA	NA	17.682	17.83	20.778	NA	NA	16.139	NA	NA	NA	NA	NA	NA	NA	NA	NA	NA	NA
B20181006sunyt_TPD_DIA_vb34_6	22.561	NA	NA	NA	17.464	NA	NA	NA	18.875	NA	18.332	19.222	NA	20.098	NA	16.627	21.488	NA	NA	NA	NA	NA	NA	NA	NA	NA	NA	17.733	NA	NA	NA	16.764	18.236	NA	19.617	NA	NA	NA	NA	NA	NA	NA	NA	NA	NA	NA	NA	NA	NA
B20181006sunyt_TPD_DIA_vb34_7	NA	18.219	NA	NA	20.216	NA	NA	NA	18.467	NA	19.933	20.19	NA	21.422	NA	20.353	23.74	16.24	NA	NA	15.1	NA	NA	NA	NA	NA	NA	NA	NA	NA	NA	17.687	18.132	19.492	19.975	NA	NA	NA	NA	NA	NA	NA	NA	NA	NA	NA	NA	NA	NA
B20181006sunyt_TPD_DIA_vb34_8	22.323	18.651	NA	NA	19.45	NA	NA	NA	NA	NA	20.107	19.979	NA	22.109	NA	NA	23.771	16.676	NA	NA	15.383	NA	NA	18.906	NA	NA	NA	18.7	NA	NA	NA	18.096	16.124	17.521	18.371	NA	NA	NA	NA	NA	NA	NA	NA	NA	NA	NA	NA	NA	NA
B20181006sunyt_TPD_DIA_vb34_9	23.762	18.853	NA	NA	18.873	NA	NA	17.737	NA	14.996	20.937	20.769	NA	23.454	NA	19.728	18.702	NA	NA	NA	NA	18.4	NA	19.645	20.373	NA	17.644	NA	NA	17.152	18.608	NA	NA	18.949	19.469	NA	NA	17.545	NA	NA	NA	NA	NA	15.947	NA	NA	18.363	NA	NA
B20181006sunyt_TPD_DIA_vb34_10	22.068	NA	NA	NA	18.921	NA	NA	NA	NA	NA	19.613	19.089	NA	21.821	NA	18.528	20.75	NA	NA	NA	NA	NA	NA	NA	NA	NA	NA	NA	NA	15.614	NA	NA	NA	NA	NA	NA	NA	NA	NA	NA	NA	NA	NA	NA	15.599	NA	NA	NA	NA
B20181006sunyt_TPD_DIA_vb34_11	24.099	17.236	19.485	NA	21.425	NA	17.439	NA	NA	NA	21.747	20.969	NA	23.707	NA	20.195	20.184	18.247	17.392	NA	NA	18.118	17.278	19.647	NA	17.004	18.298	18.859	NA	17.541	20.266	20.752	13.847	19.248	18.207	NA	NA	17.027	NA	NA	NA	NA	NA	17.517	16.935	NA	NA	NA	NA
B20181006sunyt_TPD_DIA_vb34_12	22.848	18.903	NA	NA	19.776	NA	NA	NA	NA	16.748	20.448	18.824	NA	22.213	NA	19.083	19.184	16.652	NA	15.941	NA	16.886	NA	17.768	NA	NA	NA	NA	NA	16.102	19.337	18.818	NA	NA	16.905	NA	NA	NA	NA	NA	NA	NA	NA	NA	NA	NA	NA	NA	NA
B20181006sunyt_TPD_DIA_vb34_13	25.75	22.141	NA	18.962	21.734	NA	19.399	19.625	NA	NA	21.914	20.958	NA	24.318	NA	19.721	NA	NA	NA	17.451	NA	19.38	NA	21.361	NA	17.485	19.16	NA	NA	17.536	19.492	18.892	17.943	20.973	20.309	NA	NA	19.375	NA	NA	NA	NA	16.729	18.708	NA	NA	19.38	NA	NA
B20181006sunyt_TPD_DIA_vb34_14	23.393	17.197	19.682	NA	21.384	NA	20.106	NA	NA	NA	20.804	20.115	NA	23.24	NA	18.959	19.377	17.278	16.083	NA	NA	15.02	NA	19.558	NA	15.734	17.867	NA	NA	17.626	19.656	17.276	16.287	NA	17.907	NA	NA	NA	NA	NA	NA	NA	NA	NA	NA	NA	NA	NA	NA
B20181006sunyt_TPD_DIA_vb34_15	27.153	21.352	21.429	NA	22.123	NA	22.112	NA	NA	NA	23.142	22.389	NA	26.593	NA	22.03	NA	19.791	18.624	NA	16.334	18.997	18.703	22.32	NA	18.934	18.762	21.445	NA	18.909	21.532	22.593	16.883	19.775	18.191	16.025	NA	18.692	NA	NA	NA	NA	NA	NA	NA	NA	NA	NA	NA
B20181008sunyt_TPD_DIA_vb31_1	25.031	21.357	21.21	NA	21.795	NA	NA	NA	NA	NA	22.154	21.611	NA	24.657	NA	21.436	NA	19.906	NA	19.179	NA	20.875	16.88	20.604	NA	NA	19.147	19.606	NA	19.546	21.193	21.121	19.046	22.075	21.04	NA	NA	19.704	NA	NA	NA	NA	18.458	20.159	18.838	NA	NA	NA	NA
B20181008sunyt_TPD_DIA_vb31_2	24.316	NA	NA	NA	22.458	NA	21.293	NA	NA	NA	20.347	21.534	NA	23.7	NA	20.85	17.301	18.162	NA	NA	NA	19.209	NA	20.594	NA	14.562	19.187	17.645	NA	18.886	20.362	20.099	18.26	20.837	19.5	NA	NA	19.029	NA	NA	NA	NA	NA	19.366	NA	NA	NA	NA	NA
B20181008sunyt_TPD_DIA_vb31_3	25.625	17.198	NA	NA	20.842	NA	NA	NA	NA	NA	22.851	20.77	NA	24.068	NA	20.266	18.182	NA	17.07	17.779	NA	20.572	16.446	20.379	22.741	NA	19.188	20.266	NA	19.161	20.292	22.849	16.348	NA	18.674	NA	NA	17.16	NA	NA	NA	NA	NA	19.382	19.521	NA	NA	NA	NA
B20181008sunyt_TPD_DIA_vb31_4	24.184	NA	19.063	16.783	20.389	NA	NA	17.268	NA	NA	21.554	19.802	NA	22.996	NA	18.737	17.488	NA	NA	NA	NA	18.816	NA	19.562	21.538	NA	18.582	17.751	NA	17.856	19.868	20.06	17.528	19.659	19.405	17.109	NA	19.153	NA	NA	NA	NA	16.447	19.042	NA	NA	NA	NA	NA
B20181008sunyt_TPD_DIA_vb31_5	23.223	NA	18.722	16.471	20.829	NA	NA	16.423	NA	NA	21.703	19.814	NA	22.839	NA	20.075	18.751	NA	NA	NA	NA	18.698	NA	18.668	20.299	NA	17.928	NA	NA	17.343	19.729	NA	NA	19.622	19.312	NA	NA	18.069	NA	NA	NA	NA	NA	18.43	15.109	NA	NA	NA	NA
B20181008sunyt_TPD_DIA_vb31_7	23.667	NA	NA	NA	20.763	NA	NA	19.29	NA	NA	21.456	19.764	NA	22.991	NA	18.577	NA	NA	NA	NA	NA	16.737	NA	NA	NA	NA	18.181	NA	NA	17.92	18.555	15.482	NA	NA	19.207	NA	NA	17.137	NA	NA	NA	NA	NA	18.358	NA	NA	NA	NA	NA
B20181008sunyt_TPD_DIA_vb31_8	24.026	20.021	NA	NA	19.363	NA	NA	NA	NA	16.946	21.304	19.305	NA	23.437	NA	19.573	19.573	NA	NA	16.908	NA	18.211	NA	19.087	21.32	NA	NA	18.243	NA	17.46	19.422	20.103	17.671	20.055	18.373	17.693	NA	19.693	NA	NA	NA	NA	15.695	18.952	NA	NA	NA	NA	NA
B20181008sunyt_TPD_DIA_vb31_9	22.8	16.737	NA	NA	20.719	NA	17.707	16.553	NA	NA	20.547	19.78	NA	22.101	NA	18.608	NA	16.883	NA	NA	NA	17.718	NA	18.962	NA	NA	NA	16.835	NA	NA	18.152	NA	16.779	19.78	18.739	15.343	NA	18.044	NA	NA	NA	NA	NA	18.264	16.231	NA	NA	NA	NA
B20181008sunyt_TPD_DIA_vb31_10	26.903	22.363	21.358	17.372	23.377	NA	22.648	19.404	NA	NA	24.419	22.909	NA	26.211	16.9	22.128	20.876	20.607	20.389	NA	NA	22.214	NA	22.743	NA	19.837	20.166	21.746	NA	18.175	20.611	23.482	18.993	21.563	19.664	17.834	NA	20.447	NA	NA	NA	NA	18.001	21.294	22.477	NA	19.212	NA	NA
B20181008sunyt_TPD_DIA_vb31_11	23.979	NA	NA	NA	19.574	NA	NA	NA	NA	NA	NA	20.224	NA	22.89	NA	19.195	NA	NA	NA	NA	NA	22.348	13.664	18.129	NA	NA	NA	NA	NA	NA	NA	NA	18.172	21.019	20.395	17.408	NA	19.964	NA	NA	NA	NA	17.474	20.54	22.407	17.085	19.659	NA	NA
B20181008sunyt_TPD_DIA_vb31_12	23.866	20.135	NA	NA	20.973	NA	NA	NA	NA	NA	21.357	20.684	NA	23.072	NA	20.038	20.197	18.512	NA	18.371	NA	20.392	15.443	19.273	NA	NA	NA	16.812	NA	17.835	NA	NA	17.142	19.461	18.702	16.029	NA	18.872	NA	NA	NA	NA	16.502	19.269	19.709	NA	NA	NA	NA
B20181008sunyt_TPD_DIA_vb31_13	25.939	22.274	NA	19.581	22.341	NA	NA	NA	NA	20.528	22.698	21.864	NA	24.834	NA	21.728	22.093	19.883	NA	18.614	NA	19.055	NA	20.805	22.682	16.108	19.168	20.46	NA	19.829	20.767	20.27	18.597	20.165	19.536	16.521	NA	18.641	NA	NA	NA	NA	NA	17.945	17.858	NA	NA	NA	NA
B20181008sunyt_TPD_DIA_vb31_14	23.151	19.937	18.394	NA	20.153	NA	NA	NA	NA	NA	NA	20.108	NA	22.295	NA	20.889	20.269	NA	NA	NA	NA	17.225	NA	18.282	NA	NA	NA	NA	NA	15.684	19.024	19.26	15.687	19.177	17.91	NA	NA	NA	NA	NA	NA	NA	NA	NA	NA	NA	NA	NA	NA
B20181008sunyt_TPD_DIA_vb31_15	20.861	NA	NA	NA	18.505	NA	17.802	NA	NA	NA	NA	NA	NA	20.363	NA	17.156	20.216	NA	NA	NA	NA	19.898	NA	NA	19.19	NA	NA	NA	NA	NA	NA	17.419	NA	NA	17.418	NA	NA	15.982	NA	NA	NA	NA	NA	NA	19.208	NA	NA	NA	NA
B20181009sunyt_TPD_DIA_vb2_3	23.526	NA	NA	NA	NA	NA	NA	NA	NA	NA	NA	21.216	NA	22.342	NA	17.701	21.417	NA	NA	NA	NA	20.617	NA	NA	20.197	NA	NA	NA	NA	18.368	NA	17.929	NA	19.613	19.444	NA	NA	18.13	NA	NA	NA	NA	NA	NA	20.238	NA	NA	NA	NA
B20181009sunyt_TPD_DIA_vb3_4	24.788	NA	NA	NA	21.573	NA	NA	NA	NA	NA	NA	21.763	NA	23.584	NA	20.946	18.412	NA	NA	NA	NA	23.424	NA	19.596	NA	NA	NA	18.251	NA	NA	NA	20.868	17.401	21.613	21.007	NA	NA	20.384	NA	21.417	NA	NA	NA	20.993	23.068	19.428	NA	NA	NA
B20181009sunyt_TPD_DIA_vb3_13	23.801	NA	20.487	NA	21.232	NA	18.619	NA	NA	NA	20.073	21.235	NA	22.892	NA	20.333	18.121	19.302	NA	NA	NA	18.986	NA	19.249	19.377	NA	NA	NA	NA	NA	NA	19.027	18.647	20.767	20.89	17.228	NA	19.037	NA	NA	NA	19.989	17.658	20.298	NA	NA	19.052	NA	NA
B20181009sunyt_TPD_DIA_vb7_14	23.44	NA	NA	NA	21.004	NA	18.925	NA	NA	NA	NA	20.118	NA	22.942	NA	19.389	NA	NA	16.563	NA	NA	18.826	NA	NA	NA	NA	NA	NA	NA	16.256	NA	20.124	18.253	20.076	19.315	16.501	NA	18.114	NA	NA	NA	16.659	16.402	20.222	16.9	NA	NA	NA	NA
B20181009sunyt_TPD_DIA_vb8_2	23.637	NA	19.732	NA	21.641	NA	NA	19.029	NA	NA	21.16	20.183	NA	23.083	NA	19.648	NA	17.779	18.086	18.636	NA	20.865	NA	18.295	23.308	NA	NA	NA	NA	17.034	18.845	17.758	16.076	NA	18.842	NA	NA	18.65	NA	NA	NA	NA	NA	18.087	20.263	NA	NA	NA	NA
B20181009sunyt_TPD_DIA_vb8_11	21.154	NA	18.644	NA	20.425	NA	NA	NA	NA	NA	NA	18.687	NA	21.769	NA	17.606	NA	NA	NA	NA	NA	18.29	NA	NA	NA	NA	NA	NA	NA	16.626	17.519	17.564	17.17	18.818	18.771	15.196	NA	15.747	NA	NA	NA	NA	NA	18.635	18.257	NA	NA	NA	NA
B20181009sunyt_TPD_DIA_vb9_7	23.382	NA	NA	19.063	19.845	NA	NA	NA	NA	NA	NA	19.182	NA	22.805	NA	18.4	NA	19.367	NA	17.659	NA	19.67	NA	NA	NA	NA	NA	NA	NA	NA	NA	NA	17.713	20.196	19.92	17.45	NA	19.756	NA	NA	NA	NA	16.823	20.147	17.743	NA	17.769	NA	NA
B20181009sunyt_TPD_DIA_vb9_13	23.2	18.852	19.064	NA	21.243	NA	NA	17.039	NA	15.412	20.434	20.272	NA	22.689	NA	19.005	17.886	NA	NA	18.11	NA	17.61	14.427	18.466	NA	15.393	16.87	18.75	NA	17.065	18.901	19.956	15.37	NA	17.352	NA	NA	16.746	NA	NA	NA	NA	NA	17.099	15.714	NA	NA	NA	NA
B20181009sunyt_TPD_DIA_vb37_1	23.339	NA	NA	NA	21.609	NA	NA	NA	NA	NA	19.364	20.817	NA	22.261	NA	18.354	NA	18.354	NA	NA	NA	18.069	16.364	NA	19.635	NA	NA	16.971	NA	NA	18.79	19.766	17.313	20.103	17.437	NA	NA	15.66	NA	NA	NA	NA	NA	18.715	NA	NA	NA	NA	NA
B20181009sunyt_TPD_DIA_vb37_2	23.025	NA	NA	NA	19.997	NA	NA	NA	NA	NA	NA	19.948	NA	21.307	NA	19.215	19.293	NA	NA	NA	NA	19.544	NA	NA	NA	NA	NA	NA	NA	NA	NA	NA	18.165	21.271	21.228	17.911	NA	18.998	NA	NA	NA	NA	17.33	20.099	NA	NA	NA	NA	NA
B20181009sunyt_TPD_DIA_vb37_3	22.637	15.665	17.417	NA	NA	NA	NA	18.22	NA	NA	19.968	19.899	NA	21.285	NA	18.359	21.403	16.958	NA	NA	NA	15.838	15.301	NA	18.476	NA	NA	NA	NA	NA	17.232	18.551	NA	NA	NA	15.2	NA	15.497	NA	NA	NA	NA	NA	NA	NA	NA	NA	NA	NA
B20181010sunyt_TPD_DIA_vb9_14	27.041	20.496	22.918	NA	25.056	NA	22.838	21.173	NA	22.472	24.735	23.69	NA	26.287	15.836	22.626	19.656	21.636	16.994	20.799	18.12	18.338	18.507	22.733	NA	18.312	20.545	20.006	NA	21.72	22.118	18.077	16.474	18.341	18.895	14.347	NA	18.075	NA	NA	NA	NA	NA	18.872	17.184	NA	NA	NA	NA
B20181010sunyt_TPD_DIA_vb10_2	24.444	NA	20.972	NA	21.777	NA	20.702	NA	NA	NA	20.782	21.171	NA	23.727	NA	20.795	20.34	NA	NA	NA	NA	18.528	NA	20.202	20.337	NA	NA	NA	NA	19.01	19.178	21.681	18.311	20.286	19.491	17.77	NA	19.185	NA	NA	NA	17.961	17.315	20.216	18.581	NA	NA	NA	NA
B20181010sunyt_TPD_DIA_vb10_14	24.628	20.542	NA	NA	22.039	NA	19.162	NA	NA	NA	21.564	20.714	NA	23.907	NA	20.409	NA	19.264	NA	NA	14.144	19.208	17.006	19.901	NA	NA	19.807	18.946	NA	19.484	20.164	18.772	18.29	20.255	21.085	16.264	NA	19.207	18.524	NA	NA	16.302	17.175	20.124	19.306	NA	19.389	NA	NA
B20181010sunyt_TPD_DIA_vb10_15	22.914	20.255	20.172	NA	21.306	NA	NA	NA	NA	NA	20.877	20.516	NA	22.832	NA	19.803	NA	NA	NA	17.259	15.233	18.063	NA	20.077	NA	NA	NA	18.577	NA	18.502	NA	20.085	17.593	18.738	NA	NA	NA	17.413	NA	NA	NA	16.905	NA	NA	17.089	NA	NA	NA	NA
B20181010sunyt_TPD_DIA_vb11_5	NA	NA	18.322	NA	NA	NA	NA	NA	NA	NA	19.105	16.011	NA	21.345	NA	16.791	16.659	NA	NA	NA	NA	20.931	NA	NA	NA	NA	NA	NA	NA	15.693	18.207	17.898	15.519	17.961	15.929	NA	NA	17.988	NA	NA	NA	NA	NA	17.629	21.005	NA	NA	NA	NA
B20181010sunyt_TPD_DIA_vb12_1	25.343	18.334	20.298	NA	23.067	NA	20.336	NA	NA	NA	21.41	21.388	NA	24.876	NA	21.755	18.714	18.577	18.934	NA	NA	19.812	16.933	21.634	23.616	17.389	18.902	19.714	NA	18.337	20.713	20.42	18.604	21.454	20.328	18.616	NA	19.487	NA	NA	NA	18.245	18.319	21.052	18.017	NA	19.891	NA	NA
B20181010sunyt_TPD_DIA_vb12_2	24.54	21.018	21.084	NA	21.837	NA	NA	NA	NA	NA	21.532	21.394	NA	23.662	NA	21.027	NA	18.704	17.239	19.708	NA	14.433	NA	20.036	NA	16.988	18.776	20.079	NA	18.835	20.276	22.188	NA	18.164	18.432	NA	NA	17.24	NA	NA	NA	NA	NA	NA	15.191	NA	NA	NA	NA
B20181010sunyt_TPD_DIA_vb15_7	23.288	20.41	19.811	NA	20.672	NA	NA	17.312	NA	NA	20.537	20.595	NA	22.801	NA	18.667	NA	18.467	NA	NA	16.284	16.453	NA	19.969	16.299	NA	NA	NA	NA	18.66	NA	19.228	16.574	18.278	17.597	16.452	NA	NA	NA	NA	NA	NA	NA	17.474	16.891	NA	NA	NA	NA
B20181010sunyt_TPD_DIA_vb20_12	24.581	20.246	20.242	NA	23.319	NA	20.654	NA	17.893	NA	21.561	21.954	NA	24.286	NA	20.196	NA	19.93	17.613	NA	NA	18.758	19.039	20.845	NA	14.946	17.78	18.621	NA	18.239	20.089	20.183	18.333	19.286	19.935	16.474	NA	17.654	18.455	NA	NA	NA	14.925	18.145	18.117	NA	NA	NA	NA
B20181010sunyt_TPD_DIA_vb23_5	24.24	17.822	20.43	NA	22.673	NA	19.487	NA	NA	16.518	NA	21.949	NA	23.829	NA	19.87	15.78	19.822	NA	NA	NA	22.035	NA	19.942	NA	NA	20.229	18.804	NA	19.144	18.528	19.421	18.134	20.619	19.462	17.175	NA	20.308	NA	NA	NA	NA	NA	20.647	22.054	NA	18.732	NA	NA
B20181010sunyt_TPD_DIA_vb26_14	25.195	18.167	20.656	19.467	22.691	NA	19.988	17.626	NA	19.206	22.718	21.404	NA	25.029	NA	20.975	18.944	19.851	NA	NA	NA	18.016	17.076	20.656	NA	NA	18.008	NA	NA	17.963	19.465	21.584	NA	20.337	19.409	15.63	NA	16.54	NA	NA	NA	NA	15.84	17.849	15.623	NA	19.391	NA	NA
B20181010sunyt_TPD_DIA_vb28_2	23.136	17.562	NA	NA	19.856	NA	NA	NA	NA	NA	20.808	20.078	NA	21.591	NA	18.263	20.827	NA	NA	NA	NA	18.368	NA	17.322	18.519	NA	NA	NA	NA	17.293	NA	18.069	17.077	19.114	19.95	NA	NA	18.009	NA	NA	NA	NA	NA	NA	NA	NA	NA	NA	NA
B20181010sunyt_TPD_DIA_vb31_6	22.574	20.527	NA	NA	19.777	NA	NA	NA	NA	NA	19.238	19.516	NA	22.659	NA	18.303	NA	NA	NA	NA	NA	19.163	NA	18.947	18.435	NA	NA	NA	NA	16.967	19.131	NA	17.21	19.344	19.694	16.173	NA	19.091	NA	NA	NA	NA	NA	18.594	17.318	NA	NA	NA	NA
B21180611sunyt_TPD_DIA_b21_1	24.152	18.899	19.486	NA	NA	NA	NA	NA	NA	NA	20.083	19.836	NA	22.491	NA	19.689	18.895	16.734	NA	NA	NA	NA	NA	20.4	NA	NA	NA	NA	NA	16.872	17.551	19.889	15.989	NA	NA	NA	NA	15.936	NA	NA	NA	NA	15.887	NA	NA	NA	NA	NA	NA
B21180611sunyt_TPD_DIA_b21_2	24.914	17.73	NA	NA	18.471	NA	19.608	NA	NA	NA	20.361	20.952	NA	23.649	NA	20.706	NA	16.871	NA	NA	NA	19.988	17.873	22.282	NA	NA	19.121	NA	NA	17.974	19.039	19.352	16.239	19.422	18.69	18.08	NA	16.434	NA	NA	NA	NA	17.346	17.204	18.774	NA	19.519	NA	NA
B21180611sunyt_TPD_DIA_b21_3	25.756	19.831	22.03	20.304	20.017	NA	20.946	NA	NA	NA	21.271	23.215	NA	24.228	NA	21.578	17.605	18.897	NA	NA	NA	18.042	NA	22.255	NA	NA	NA	NA	NA	18.309	18.311	19.889	NA	20.737	20.445	NA	NA	15.312	NA	NA	22.127	NA	17.137	NA	NA	NA	19.613	NA	NA
B21180611sunyt_TPD_DIA_b21_4	27.151	NA	22.775	20.226	21.825	NA	23.339	20.431	NA	NA	23.201	22.514	NA	25.512	NA	22.141	20.883	20.117	NA	19.403	15.705	NA	NA	23.841	NA	17.259	20.716	18.937	NA	19.051	21.419	23.491	NA	17.731	NA	NA	NA	16.733	NA	NA	NA	NA	NA	NA	NA	NA	NA	NA	NA
B21180611sunyt_TPD_DIA_b21_6	23.194	NA	19.399	NA	NA	NA	NA	NA	NA	NA	20.147	19.434	NA	21.264	NA	20.911	NA	NA	NA	NA	NA	NA	NA	19.64	NA	NA	NA	NA	NA	NA	16.912	NA	NA	NA	17.334	NA	NA	NA	NA	NA	NA	NA	NA	NA	NA	NA	NA	NA	NA
B21180611sunyt_TPD_DIA_b21_8	25.007	21.395	21.778	NA	NA	NA	NA	NA	NA	NA	22.176	21.994	NA	24.01	NA	21.731	19.174	19.076	NA	NA	NA	NA	NA	21.799	NA	NA	20.086	NA	NA	18.268	19.632	18.06	NA	NA	NA	NA	NA	NA	NA	NA	NA	NA	NA	NA	NA	NA	NA	NA	NA
B21180611sunyt_TPD_DIA_b21_9	22.874	18.194	17.599	NA	NA	NA	18.321	NA	NA	NA	19.173	19.261	NA	21.625	NA	NA	18.285	NA	NA	NA	NA	15.854	NA	19.364	NA	NA	NA	NA	NA	NA	NA	16.393	NA	NA	NA	NA	NA	NA	NA	NA	NA	NA	NA	NA	NA	NA	NA	NA	NA
B21180611sunyt_TPD_DIA_b21_10	24.783	20.988	20.49	19.368	18.866	NA	18.959	NA	NA	NA	20.884	21.476	NA	23.713	NA	20.694	NA	NA	NA	NA	NA	19.69	15.936	21.631	NA	NA	NA	NA	NA	19.039	19.048	19.324	18.016	20.98	19.805	18.477	NA	18.029	NA	NA	20.235	NA	17.916	16.935	17.614	NA	19.782	NA	NA
B21180611sunyt_TPD_DIA_b21_11	24.544	19.567	20.014	NA	NA	NA	20.826	NA	16.374	NA	19.817	20.539	NA	23.104	NA	20.205	NA	NA	NA	NA	NA	NA	14.931	20.395	NA	NA	NA	NA	NA	17.251	17.566	18.265	17.184	18.053	18.308	17.513	NA	NA	NA	NA	NA	NA	NA	16.031	NA	NA	NA	NA	NA
B21180611sunyt_TPD_DIA_b21_12	23.664	NA	19.904	18.303	NA	NA	NA	NA	NA	NA	20.108	19.131	NA	22.228	NA	19.955	15.773	NA	NA	NA	NA	NA	NA	18.99	NA	NA	NA	NA	NA	15.373	NA	19.774	NA	NA	NA	16.048	NA	NA	NA	NA	NA	NA	16.489	NA	NA	NA	NA	NA	NA
B21180611sunyt_TPD_DIA_b21_13	24.82	20.395	20.949	NA	21.397	NA	NA	18.595	NA	NA	21.416	21.639	NA	23.957	NA	21.279	NA	18.794	NA	17.081	17.424	18.787	17.504	21.184	NA	NA	19.696	NA	NA	18.595	18.968	17.525	18.535	19.686	20.274	21.129	NA	19.115	NA	NA	NA	NA	18.107	18.582	18.062	NA	18.275	NA	NA
B21180611sunyt_TPD_DIA_b21_14	21.753	NA	NA	NA	NA	NA	NA	NA	NA	NA	NA	18.247	NA	20.825	NA	17.959	NA	NA	NA	NA	NA	NA	NA	17.238	NA	NA	NA	NA	NA	NA	NA	16.932	NA	NA	NA	NA	NA	NA	NA	NA	NA	NA	16.302	16.359	NA	NA	NA	NA	NA
B21180611sunyt_TPD_DIA_b21_15	NA	18.901	20.585	NA	NA	NA	NA	18.003	NA	NA	20.684	20.382	NA	22.532	NA	19.857	17.819	18.03	NA	17.384	NA	17.333	NA	20.79	NA	NA	NA	NA	NA	18.717	18.948	15.984	NA	NA	18.241	15.865	NA	NA	NA	NA	NA	NA	15.94	NA	NA	NA	NA	NA	NA
B201808010sunyt_TPD_DIA_b10_14	21.273	NA	18.062	NA	NA	NA	16.973	NA	NA	NA	15.476	18.219	NA	NA	NA	NA	21.772	NA	NA	NA	NA	NA	NA	NA	NA	NA	NA	NA	NA	NA	NA	15.45	NA	16.757	NA	NA	NA	NA	NA	NA	NA	NA	NA	NA	NA	NA	NA	NA	NA
C20180618sunyt_TPD_DIA_b51_2	23.615	NA	NA	NA	18.704	NA	20.017	NA	NA	NA	NA	20.907	NA	23.133	NA	20.599	NA	15.579	NA	NA	NA	17.329	NA	20.477	NA	NA	NA	NA	NA	14.581	NA	NA	NA	18.836	18.27	17.328	NA	NA	NA	NA	NA	NA	17.414	16.896	NA	NA	NA	NA	NA
C20180618sunyt_TPD_DIA_b51_3	25.61	NA	22.347	NA	20.971	NA	21.855	20.547	NA	NA	21.042	21.305	NA	25.405	NA	23.148	18.292	18.671	NA	NA	NA	19.053	NA	21.67	20.857	NA	NA	NA	NA	16.698	19.396	NA	16.574	20.607	18.941	19.087	NA	17.914	NA	NA	NA	NA	20.501	20.312	19.597	NA	20.337	NA	NA
C20180618sunyt_TPD_DIA_b51_4	24.062	NA	NA	NA	20.49	NA	20.657	NA	NA	NA	20.433	20.138	NA	23.673	NA	20.536	NA	18.275	NA	NA	NA	19.133	NA	21.384	NA	17.357	NA	NA	NA	NA	19.595	NA	NA	NA	NA	NA	NA	18.878	NA	NA	NA	NA	18.481	17.649	NA	NA	NA	NA	NA
C20180618sunyt_TPD_DIA_b51_5	24.216	NA	NA	NA	19.227	NA	21.38	NA	NA	NA	NA	19.761	NA	23.168	NA	20.708	NA	NA	NA	NA	NA	NA	NA	20.422	NA	NA	NA	NA	NA	NA	NA	NA	NA	19.191	18.928	NA	NA	NA	NA	NA	NA	NA	18.283	19.272	NA	NA	18.713	NA	NA
C20180618sunyt_TPD_DIA_b51_6	24.488	NA	19.995	NA	17.8	NA	20.823	19.311	NA	NA	20.664	19.796	NA	23.036	NA	20.216	NA	16.852	NA	NA	NA	17.305	NA	20.941	NA	NA	18.704	NA	NA	18.562	NA	20.183	NA	17.707	16.332	NA	NA	NA	NA	NA	NA	NA	16.119	17.019	NA	NA	NA	NA	NA
C20180618sunyt_TPD_DIA_b51_7	24.83	NA	20.737	NA	20.058	NA	21.153	18.288	NA	NA	20.855	19.862	NA	23.941	NA	21.765	16.74	17.114	NA	NA	NA	16.603	NA	21.959	NA	17.895	NA	18.909	NA	17.113	19.862	20.174	NA	NA	NA	NA	NA	15.896	NA	NA	NA	NA	NA	17.599	NA	NA	NA	NA	NA
C20180618sunyt_TPD_DIA_b51_8	23.418	NA	19.776	NA	20.713	NA	20.681	18.649	NA	NA	19.767	20.753	NA	22.75	NA	20.033	17.991	17.632	NA	NA	NA	18.236	NA	20.159	NA	17.87	NA	18.508	NA	17.213	19.657	18.31	NA	NA	16.948	NA	NA	16.576	NA	NA	NA	NA	16.771	17.221	NA	NA	NA	NA	NA
C20180618sunyt_TPD_DIA_b51_9	22.42	19.317	NA	NA	18.904	NA	19.164	17.119	NA	NA	19.213	19.78	NA	21.999	NA	19.201	16.676	NA	NA	NA	NA	15.56	NA	20.445	NA	NA	NA	NA	NA	NA	NA	NA	15.092	NA	NA	NA	NA	13.957	NA	NA	NA	NA	NA	15.905	NA	NA	NA	NA	NA
C20180618sunyt_TPD_DIA_b51_10	26.938	19.873	NA	NA	22.281	NA	22.851	NA	NA	20.203	23.279	22.934	NA	24.836	NA	23.05	NA	20.357	NA	NA	NA	19.404	20.523	23.743	20.313	NA	20.338	NA	NA	18.751	21.144	21.658	16.671	18.813	17.489	19.509	NA	16.353	NA	NA	NA	NA	18.187	18.954	NA	NA	NA	NA	NA
C20180618sunyt_TPD_DIA_b51_11	22.807	18.99	NA	NA	18.856	NA	19.666	NA	NA	NA	19.031	19.717	NA	21.989	NA	20.318	NA	15.425	NA	NA	NA	17.807	NA	19.823	17.589	NA	NA	NA	NA	NA	NA	NA	NA	17.671	16.756	NA	NA	15.631	NA	NA	NA	NA	NA	NA	NA	NA	NA	NA	NA
C20180618sunyt_TPD_DIA_b51_12	24.465	NA	NA	NA	20.83	NA	21.361	18.566	NA	NA	20.174	19.994	NA	23.266	NA	20.869	17.697	17.503	NA	NA	NA	17.912	NA	21.198	NA	18.01	NA	17.993	NA	16.658	19.272	NA	15.04	18.083	16.987	17.751	NA	17.077	NA	NA	NA	NA	17.305	17.795	NA	NA	NA	NA	NA
C20180618sunyt_TPD_DIA_b51_13	23.926	NA	20.48	15.522	21.087	NA	21.692	18.386	NA	NA	19.528	20.661	NA	23.231	NA	21.666	NA	18.47	NA	NA	16.272	NA	NA	21.071	21.673	15.306	NA	19.14	NA	18.085	19.977	20.288	15.717	NA	NA	NA	NA	NA	NA	NA	NA	NA	NA	15.4	NA	NA	NA	NA	NA
C20180618sunyt_TPD_DIA_b51_14	25.056	19.856	NA	NA	21.242	NA	21.809	19.473	NA	NA	20.948	21.294	NA	23.703	NA	21.841	18.528	17.859	NA	NA	NA	NA	NA	21.955	NA	NA	17.406	NA	NA	17.678	19.499	16.137	NA	NA	14.788	NA	NA	NA	NA	NA	NA	NA	NA	16.55	NA	NA	NA	NA	NA
C20180618sunyt_TPD_DIA_b51_15	21.402	18.392	NA	NA	17.775	NA	17.857	NA	NA	NA	17.245	18.493	NA	20.337	NA	19.623	NA	15.89	NA	NA	NA	NA	NA	17.952	NA	NA	NA	NA	NA	NA	NA	NA	NA	NA	18.48	NA	NA	NA	NA	NA	NA	NA	NA	NA	NA	NA	NA	NA	NA
C20180619sunyt_TPD_DIA_b57_2	24.965	20.085	20.166	NA	21.126	NA	22.11	18.592	NA	NA	21.214	20.363	NA	24.098	NA	22.099	NA	18.358	NA	NA	NA	18.093	17.851	21.862	NA	NA	NA	17.885	NA	19.2	19.666	19.436	NA	18.836	17.405	17.885	NA	17.213	NA	NA	NA	NA	17.976	19.108	NA	NA	NA	NA	NA
C20180619sunyt_TPD_DIA_b57_3	25.293	NA	NA	NA	18.885	NA	21.551	19.592	NA	NA	NA	21.009	NA	23.845	NA	23.113	NA	NA	NA	NA	NA	20.761	NA	22.899	NA	19.58	NA	NA	NA	NA	NA	NA	20.521	20.961	20.381	20.86	NA	21.119	NA	NA	NA	19.969	20.449	21.291	20.296	NA	22.386	NA	NA
C20180619sunyt_TPD_DIA_b57_4	23.407	NA	NA	NA	NA	NA	20.076	NA	NA	NA	NA	18.658	NA	22.189	NA	19.789	NA	NA	NA	NA	NA	22.006	NA	19.923	NA	NA	NA	NA	NA	NA	NA	18.221	18.659	18.504	NA	19.205	18.846	18.3	NA	NA	NA	NA	NA	18.683	21.596	16.349	NA	NA	NA
C20180619sunyt_TPD_DIA_b57_5	25.351	NA	21.72	NA	20.32	NA	21.77	NA	NA	NA	20.947	21.255	NA	24.434	NA	22.025	NA	NA	NA	NA	NA	21.23	NA	22.066	NA	NA	NA	NA	NA	20.006	NA	20.705	19.773	19.816	19.091	19.582	NA	18.704	NA	NA	NA	NA	19.551	20.829	19.982	NA	20.987	NA	NA
C20180619sunyt_TPD_DIA_b57_6	25.44	20.141	21.347	16.904	21.174	NA	22.773	20.545	NA	NA	21.4	20.937	NA	24.612	NA	21.821	19.039	19.438	NA	NA	NA	19.319	17.26	22.958	NA	NA	19.219	NA	NA	19.949	20.895	21.437	NA	18.851	18.091	NA	NA	15.677	NA	NA	20.285	NA	18.326	18.756	NA	NA	20.12	NA	NA
C20180619sunyt_TPD_DIA_b57_7	22.569	NA	NA	NA	19.404	NA	20.211	NA	NA	NA	NA	18.716	NA	21.389	NA	19.429	NA	17.307	NA	NA	NA	NA	NA	18.522	NA	NA	NA	NA	NA	17.9	19.1	19.029	15.283	NA	NA	16.982	NA	16.763	NA	NA	NA	NA	NA	17.798	15.709	NA	NA	NA	NA
C20180619sunyt_TPD_DIA_b57_8	23.603	NA	NA	NA	19.025	NA	20.758	NA	NA	NA	20.486	18.342	NA	22.449	NA	18.805	NA	17.104	NA	NA	NA	21.905	NA	19.899	NA	NA	NA	NA	NA	NA	NA	NA	15.513	NA	NA	17.53	NA	18.058	NA	NA	NA	NA	18.538	19.034	21.225	17.223	NA	NA	NA
C20180619sunyt_TPD_DIA_b57_9	23.823	NA	NA	NA	20.272	NA	21.264	NA	NA	15.715	20.352	20.231	NA	22.293	NA	18.795	19.144	18.199	NA	NA	NA	NA	NA	20.524	21.234	15.888	NA	NA	NA	NA	18.745	18.733	NA	NA	NA	NA	NA	NA	NA	NA	NA	NA	NA	13.691	NA	NA	NA	NA	NA
C20180619sunyt_TPD_DIA_b57_10	24.471	20.496	21.447	NA	19.475	NA	20.581	NA	NA	NA	20.342	21.785	NA	21.809	NA	22.196	NA	19.174	NA	NA	19.117	NA	18.49	20.625	NA	NA	NA	NA	NA	16.915	NA	20.089	NA	NA	NA	NA	NA	NA	NA	NA	NA	NA	NA	NA	NA	NA	NA	NA	NA
C20180619sunyt_TPD_DIA_b57_11	23.252	NA	NA	NA	18.586	NA	19.175	NA	NA	NA	20.058	19.585	NA	21.806	NA	20.375	NA	17.924	NA	NA	NA	NA	NA	19.313	NA	NA	NA	NA	NA	NA	17.913	NA	NA	NA	NA	NA	NA	NA	NA	NA	NA	NA	NA	NA	NA	NA	NA	NA	NA
C20180619sunyt_TPD_DIA_b57_12	25.342	NA	22.875	NA	22.854	NA	22.678	18.384	NA	NA	NA	22.904	NA	24.008	NA	21.475	19.613	20.171	18.112	NA	NA	17.902	NA	23.136	NA	20.099	19.422	20.203	NA	16.555	19.619	20.95	17.689	19.692	18.297	18.627	NA	16.626	NA	NA	NA	NA	NA	18.846	NA	NA	19.782	NA	NA
C20180619sunyt_TPD_DIA_b57_13	24.967	NA	21.714	NA	21.344	NA	21.293	18.111	NA	NA	21.78	21.325	NA	23.575	NA	21.054	19.059	19.629	NA	NA	NA	NA	NA	22.488	NA	17.682	17.032	19.115	NA	16.1	19.806	20.24	NA	NA	NA	NA	NA	NA	NA	NA	NA	NA	NA	NA	NA	NA	NA	NA	NA
[truncated: 187 more rows]
[truncated: 5,000 more columns]

## Sheet: Retrospective_test_set_6202
MS_file_name	A0A075B6H7	A0A075B6I0	A0A075B6I9;P04211	A0A075B6J9	A0A075B6P5;P01615	A0A075B6S2	A0A075B6S5	A0A075B759;A0A075B767;A0A0B4J2A2;F5H284;P0DN26	A0A087WSY6	A0A087WW87;P01614	A0A0A0MRZ8;P04433	A0A0A0MS15	A0A0A0MT36;A0A0C4DH26	A0A0B4J1V0	A0A0B4J1Y8	A0A0B4J2D5;P0DPI2	A0A0C4DH24	A0A0C4DH25	A0A0C4DH29	A0A0C4DH31	A0A0C4DH38	A0A0C4DH68	A0A0J9YX35	A0A0J9YXX1	A0AV96	A0AVT1	A0FGR8	A0MZ66	A0PJW8	A1L0T0	A1L390	A1L3X0	A1X283	A2A2Y4	A2RRP1	A2RTX5	A3KMH1	A4D1E9	A4D1P6	A4D1U4	A4D2B0	A5D8V6	A5D8V7	A5YKK6	A5YM72	A6NCC3;F8WBI6	A6NCE7;Q9GZQ8	A6NDB9	A6NDG6
[truncated: 576 more rows]
[truncated: 5,000 more columns]

[truncated: 2 more sheets: Prospective_test_6262, Label]
