# Supplementary material for: Artificial intelligence defines protein-based classification of thyroid nodules
Source: Cell Discov. 2022 Sep 6;8:85. doi: 10.1038/s41421-022-00442-x (PMC9448820; doi:10.1038/s41421-022-00442-x)
Supplement: Supplementary file 4 — Supplementary information, Table S3 [file 41421_2022_442_MOESM4_ESM.xlsx]

## Sheet: Discovery
Table S3. Detailed prediction results
Dataset	Tissue_type	Hospital	Patient_ID	Histopathological_type	Histopathological_type_abb	Classificaiton_type	Predicted_value	Predicted_type	Predicted_result	Comment and additional pathlogic finiding
Discovery	FFPE	SG	13:PF172	Hurthle cell adenoma	A	B	5.1207e-05	M	FALSE
Discovery	FFPE	SG	13:PB20026	Hurthle cell adenoma	A	B	0.999879	B	TRUE
Discovery	FFPE	SG	13:PB20046	Hurthle cell adenoma	A	B	0.999912	B	TRUE
Discovery	FFPE	SG	13:PF229	Follicular adenoma	A	B	0.996705	B	TRUE
Discovery	FFPE	SG	13:PF435	Follicular adenoma	A	B	0.721691	B	TRUE
Discovery	FFPE	SG	13:PB20419	Follicular adenoma	A	B	0.958988	B	TRUE
Discovery	FFPE	SG	13:PB21904	Follicular adenoma	A	B	0.0185245	M	FALSE
Discovery	FFPE	SG	13:PF55	Hurthle cell adenoma	A	B	0.924462	B	TRUE
Discovery	FFPE	SG	13:PF572	Hurthle cell adenoma	A	B	0.999608	B	TRUE
Discovery	FFPE	SG	13:PB27137	Hurthle cell adenoma	A	B	0.99232	B	TRUE
Discovery	FFPE	SG	13:PB27402	Follicular adenoma	A	B	1	B	TRUE
Discovery	FFPE	SG	13:PF670	Hurthle cell adenoma	A	B	0.952822	B	TRUE
Discovery	FFPE	SG	13:PF1418	Follicular adenoma	A	B	0.999977	B	TRUE
Discovery	FFPE	SG	14:PB26018	Follicular adenoma	A	B	0.930606	B	TRUE
Discovery	FFPE	SG	14:PB32243	Follicular adenoma	A	B	0.999527	B	TRUE
Discovery	FFPE	SG	14:PB2615	Follicular adenoma	A	B	0.99515	B	TRUE
Discovery	FFPE	SG	14:PB7899	Follicular adenoma	A	B	0.955187	B	TRUE
Discovery	FFPE	SG	14:PB4998	Hurthle cell adenoma	A	B	0.999968	B	TRUE
Discovery	FFPE	SG	14:PB8293	Follicular adenoma	A	B	0.998965	B	TRUE
Discovery	FFPE	SG	14:PB5914	Follicular adenoma	A	B	0.0975799	M	FALSE
Discovery	FFPE	SG	12:PB17949	Follicular adenoma	A	B	0.978355	B	TRUE
Discovery	FFPE	SG	13:PB2750	Follicular adenoma	A	B	0.999972	B	TRUE
Discovery	FFPE	SG	14:PB9751	Follicular adenoma	A	B	0.997702	B	TRUE
Discovery	FFPE	SG	14:PB7956	Follicular adenoma	A	B	3.61123e-05	M	FALSE
Discovery	FFPE	SG	14:PF1433	Follicular adenoma	A	B	0.999395	B	TRUE
Discovery	FFPE	SG	14:PB10336	Follicular adenoma	A	B	1	B	TRUE
Discovery	FFPE	SG	14:PF1619	Follicular adenoma	A	B	0.998124	B	TRUE
Discovery	FFPE	SG	14:PF621	Follicular adenoma	A	B	1	B	TRUE
Discovery	FFPE	SG	14:PF1785	Follicular adenoma	A	B	0.997936	B	TRUE
Discovery	FFPE	SG	14:PB15180	Follicular adenoma	A	B	1	B	TRUE
Discovery	FFPE	SG	14:PB16082	Follicular adenoma	A	B	0.641985	B	TRUE
Discovery	FFPE	SG	14:PF344	Follicular adenoma	A	B	0.999901	B	TRUE
Discovery	FFPE	SG	14:PF933	Follicular adenoma	A	B	0.0479197	M	FALSE
Discovery	FFPE	SG	14:PB22099	Follicular adenoma	A	B	0.960891	B	TRUE
Discovery	FFPE	SG	14:PF1279	Follicular adenoma	A	B	0.867812	B	TRUE
Discovery	FFPE	SG	14:PF939	Hurthle cell adenoma	A	B	0.000107426	M	FALSE
Discovery	FFPE	SG	14:PB25665	Follicular adenoma	A	B	0.998809	B	TRUE
Discovery	FFPE	SG	15:PB18168	Follicular adenoma	A	B	0.88199	B	TRUE
Discovery	FFPE	SG	15:PB29486	Hurthle cell adenoma	A	B	0.924588	B	TRUE
Discovery	FFPE	SG	14:PF1657	Follicular adenoma	A	B	0.998927	B	TRUE
Discovery	FFPE	SG	14:PF1723	Follicular adenoma	A	B	0.90495	B	TRUE
Discovery	FFPE	SG	15:PB32468	Hurthle cell adenoma	A	B	0.892798	B	TRUE
Discovery	FFPE	SG	12:PB18624	Follicular adenoma	A	B	0.844673	B	TRUE
Discovery	FFPE	SG	13:PB6407	Follicular adenoma	A	B	0.0167556	M	FALSE
Discovery	FFPE	SG	15:PB7471	Hurthle cell adenoma	A	B	0.00721918	M	FALSE
Discovery	FFPE	SG	16:PB1677	Follicular adenoma	A	B	0.999999	B	TRUE
Discovery	FFPE	SG	15:PF548	Follicular adenoma	A	B	0.971145	B	TRUE
Discovery	FFPE	SG	16:PF315	Follicular adenoma	A	B	5.69061e-05	M	FALSE
Discovery	FFPE	SG	16:PB11585	Follicular adenoma	A	B	1	B	TRUE
Discovery	FFPE	SG	16:PF358	Follicular adenoma	A	B	1	B	TRUE
Discovery	FFPE	SG	16:PB12011	Follicular adenoma	A	B	0.989597	B	TRUE
Discovery	FFPE	SG	16:PF518	Follicular adenoma	A	B	0.954453	B	TRUE
Discovery	FFPE	SG	16:PB1318	Follicular adenoma	A	B	0.999519	B	TRUE
Discovery	FFPE	SG	16:PB8837	Hurthle cell adenoma	A	B	4.56758e-05	M	FALSE
Discovery	FFPE	SG	16:PF611	Follicular adenoma	A	B	0.999863	B	TRUE
Discovery	FFPE	SG	16:PB1993	Follicular adenoma	A	B	0.000130389	M	FALSE
Discovery	FFPE	SG	16:PB22107	Adenomatous goitre	M	B	0.918779	B	TRUE
Discovery	FFPE	SG	16:PF689	Follicular adenoma	A	B	0.999992	B	TRUE
Discovery	FFPE	SG	16:PB15781	Follicular adenoma	A	B	0.9964	B	TRUE
Discovery	FFPE	SG	16:PB22367	Hurthle cell adenoma	A	B	0.978966	B	TRUE
Discovery	FFPE	SG	16:PB23532	Hurthle cell adenoma	A	B	0.716005	B	TRUE
Discovery	FFPE	SG	16:PB16814	Follicular adenoma	A	B	0.993855	B	TRUE
Discovery	FFPE	SG	16:PB24192	Hurthle cell adenoma	A	B	0.97562	B	TRUE
Discovery	FFPE	SG	12:PB25783	Follicular adenoma	A	B	0.00504463	M	FALSE
Discovery	FFPE	SG	13:PB12694	Follicular adenoma	A	B	0.769887	B	TRUE
Discovery	FFPE	SG	16:PF1390	Follicular adenoma	A	B	0.984743	B	TRUE
Discovery	FFPE	SG	16:PB24385	Follicular adenoma	A	B	0.998735	B	TRUE
Discovery	FFPE	SG	16:PF708	Hurthle cell adenoma	A	B	0.553314	B	TRUE
Discovery	FFPE	SG	16:PB25591	Follicular adenoma	A	B	0.000788074	M	FALSE
Discovery	FFPE	SG	15:PB5833	Follicular adenoma	A	B	0.999583	B	TRUE
Discovery	FFPE	SG	16:PB26846	Follicular adenoma	A	B	0.9768	B	TRUE
Discovery	FFPE	SG	16:PB5053	Hurthle cell adenoma	A	B	0.998997	B	TRUE
Discovery	FFPE	SG	15:PB7760	Follicular adenoma	A	B	0.99998	B	TRUE
Discovery	FFPE	SG	15:PB15167	Follicular adenoma	A	B	0.999419	B	TRUE
Discovery	FFPE	SG	16:PB5357	Follicular adenoma	A	B	9.75465e-08	M	FALSE
Discovery	FFPE	SG	16:PB6064	Adenomatous goitre	M	B	0.955958	B	TRUE
Discovery	FFPE	SG	15:PB19257	Follicular adenoma	A	B	0.999994	B	TRUE
Discovery	FFPE	SG	16:PF1583	Follicular adenoma	A	B	0.999903	B	TRUE
Discovery	FFPE	SG	15:PF1229	Follicular adenoma	A	B	0.000521823	M	FALSE
Discovery	FFPE	SG	15:PB24469	Follicular adenoma	A	B	0.999998	B	TRUE
Discovery	FFPE	SG	16:PF1791	Follicular adenoma	A	B	0.980722	B	TRUE
Discovery	FFPE	SG	16:PF1963	Hurthle cell adenoma	A	B	0.999477	B	TRUE
Discovery	FFPE	SG	15:PB26367	Follicular adenoma	A	B	0.999996	B	TRUE
Discovery	FFPE	SG	16:PF237	Follicular adenoma	A	B	0.99987	B	TRUE
Discovery	FFPE	SG	15:PF1503	Follicular adenoma	A	B	0.997916	B	TRUE
Discovery	FFPE	SG	13:PB14440	Follicular adenoma	A	B	1.97791e-06	M	FALSE
Discovery	FFPE	SG	12:PB26407	Follicular adenoma	A	B	0.93703	B	TRUE
Discovery	FFPE	SG	15:PB28048	Follicular adenoma	A	B	1	B	TRUE
Discovery	FFPE	SG	16:PF528	Follicular adenoma	A	B	0.992343	B	TRUE
Discovery	FFPE	SG	15:PB28745	Follicular adenoma	A	B	0.999117	B	TRUE
Discovery	FFPE	SG	16:PF584	Follicular adenoma	A	B	0.999899	B	TRUE
Discovery	FFPE	SG	16:PF7	Hurthle cell adenoma	A	B	0.997745	B	TRUE
Discovery	FFPE	SG	15:PF1667	Follicular adenoma	A	B	1	B	TRUE
Discovery	FFPE	SG	16:PF737	Follicular adenoma	A	B	0.980062	B	TRUE
Discovery	FFPE	SG	15:PF1626	Hurthle cell adenoma	A	B	0.999997	B	TRUE
Discovery	FFPE	SG	12:PB5311	Follicular adenoma	A	B	0.997219	B	TRUE
Discovery	FFPE	SG	16:PF81	Follicular adenoma	A	B	0.996428	B	TRUE
Discovery	FFPE	SG	16:PF891	NIFTP	P	B	1	B	TRUE	NIFTP
Discovery	FFPE	SG	12:PB9448	Follicular adenoma	A	B	0.999943	B	TRUE
Discovery	FFPE	SG	17:PB2090	Follicular adenoma	A	B	0.000480998	M	FALSE
Discovery	FFPE	SG	12:PB15504	Follicular adenoma	A	B	0.993805	B	TRUE
Discovery	FFPE	SG	17:PB431	Follicular adenoma	A	B	0.0167311	M	FALSE
Discovery	FFPE	SG	12:PB16174	Follicular adenoma	A	B	0.647042	B	TRUE
Discovery	FFPE	SG	12:PB22352	Follicular adenoma	A	B	0.988143	B	TRUE
Discovery	FFPE	SG	12:PB27078	Follicular adenoma	A	B	0.869287	B	TRUE
Discovery	FFPE	SG	12:PB30094	Adenomatous goitre	M	B	0.000223661	M	FALSE
Discovery	FFPE	SG	13:PB15422	Follicular adenoma	A	B	1	B	TRUE
Discovery	FFPE	SG	12:PB28151	Follicular adenoma	A	B	0.991348	B	TRUE
Discovery	FFPE	SG	12:PB31852	Follicular adenoma	A	B	1	B	TRUE
Discovery	FFPE	SG	12:PB33634	Follicular adenoma	A	B	0.999968	B	TRUE
Discovery	FFPE	SG	12:PB20117	Follicular adenoma	A	B	0.997078	B	TRUE
Discovery	FFPE	SG	12:PB4599	Follicular adenoma	A	B	0.829349	B	TRUE
Discovery	FFPE	SG	12:PB25785	Follicular adenoma	A	B	0.992952	B	TRUE
Discovery	FFPE	SG	12:PB7722	Follicular adenoma	A	B	0.000143675	M	FALSE
Discovery	FFPE	SG	13:PF623	Follicular adenoma	A	B	1	B	TRUE
Discovery	FFPE	SG	15:PB14746	Follicular adenoma	A	B	0.999008	B	TRUE
Discovery	FFPE	SG	16:PF1256	Follicular adenoma	A	B	0.912964	B	TRUE
Discovery	FFPE	SG	12:PB30925	Follicular adenoma	A	B	0.991594	B	TRUE
Discovery	FFPE	SG	13:PF734	Follicular adenoma	A	B	0.852311	B	TRUE
Discovery	FFPE	SG	12:PB35380	Follicular adenoma	A	B	0.99971	B	TRUE
Discovery	FFPE	SG	14:PF395	Follicular adenoma	A	B	0.999998	B	TRUE
Discovery	FFPE	SG	14:PB7153	Follicular adenoma	A	B	0.999977	B	TRUE
Discovery	FFPE	SG	14:PF739	Follicular adenoma	A	B	0.639454	B	TRUE
Discovery	FFPE	SG	14:PF906	Follicular adenoma	A	B	1	B	TRUE
Discovery	FFPE	SG	14:PB18021	Follicular adenoma	A	B	0.999994	B	TRUE
Discovery	FFPE	SG	14:PF1278	Follicular adenoma	A	B	0.358864	M	FALSE
Discovery	FFPE	SG	14:PF1509	Follicular adenoma	A	B	1	B	TRUE
Discovery	FFPE	SG	14:PB28879	Adenomatous goitre	M	B	0.212251	M	FALSE
Discovery	FFPE	SG	14:PF1792	Follicular adenoma	A	B	0.64653	B	TRUE
Discovery	FFPE	SG	12:PB8462	Hurthle cell adenoma	A	B	0.999996	B	TRUE
Discovery	FFPE	SG	13:PF750	Follicular adenoma	A	B	0.998567	B	TRUE
Discovery	FFPE	SG	16:PF383	Follicular adenoma	A	B	1	B	TRUE
Discovery	FFPE	SG	16:PF441	Follicular adenoma	A	B	0.999997	B	TRUE
Discovery	FFPE	SG	16:PF597	Follicular adenoma	A	B	0.995667	B	TRUE
Discovery	FFPE	SG	16:PB15540	Follicular adenoma	A	B	1.67407e-05	M	FALSE
Discovery	FFPE	SG	15:PF147_A	Follicular adenoma	A	B	0.981716	B	TRUE
Discovery	FFPE	SG	15:PF1453	Follicular adenoma	A	B	0.999423	B	TRUE
Discovery	FFPE	SG	15:PB19065	Follicular adenoma	A	B	1	B	TRUE
Discovery	FFPE	SG	12:PB13854	Follicular adenoma	A	B	0.997453	B	TRUE
Discovery	FFPE	SG	13:PB27614	Adenomatous nodule	M	B	0.999161	B	TRUE
Discovery	FFPE	SG	13:PF809	Hurthle cell adenoma	A	B	0.997492	B	TRUE
Discovery	FFPE	SG	13:PF1702	Follicular adenoma	A	B	0.999867	B	TRUE
Discovery	FFPE	SG	13:PB19479	Follicular adenoma	A	B	0.999808	B	TRUE
Discovery	FFPE	SG	13:PB9803	Minimally invasive follicular carcinoma	C	M	0.0399559	M	TRUE
Discovery	FFPE	SG	13:PB9871	Minimally invasive follicular carcinoma	C	M	4.32686e-06	M	TRUE
Discovery	FFPE	SG	13:PF578	Minimally invasive hurthle cell carcinoma	C	M	0.0917987	M	TRUE
Discovery	FFPE	SG	13:PF91	Minimally invasive follicular carcinoma	C	M	0.0275224	M	TRUE
Discovery	FFPE	SG	14:PB16339	Widely Invasive follicular carcinoma	C	M	0.999935	B	FALSE
Discovery	FFPE	SG	14:PB24272	Minimally invasive follicular carcinoma	C	M	0.99797	B	FALSE
Discovery	FFPE	SG	14:PF1057	Minimally invasive follicular carcinoma	C	M	0.00604283	M	TRUE
Discovery	FFPE	SG	14:PF432	Widely Invasive follicular carcinoma	C	M	0.0296009	M	TRUE
Discovery	FFPE	SG	15:PB13435	Minimally invasive hurthle cell carcinoma	C	M	1.18176e-05	M	TRUE
Discovery	FFPE	SG	15:PB14640	Minimally invasive follicular carcinoma	C	M	0.0435641	M	TRUE
Discovery	FFPE	SG	12:PB20612	Minimally invasive follicular carcinoma	C	M	1.48325e-05	M	TRUE
Discovery	FFPE	SG	15:PB16284	Minimally invasive follicular carcinoma	C	M	0.00658442	M	TRUE
Discovery	FFPE	SG	15:PB30834	Minimally invasive follicular carcinoma	C	M	0.0051755	M	TRUE
Discovery	FFPE	SG	15:PF1615	Minimally invasive follicular carcinoma	C	M	0.00768256	M	TRUE
Discovery	FFPE	SG	15:PF269	Minimally invasive follicular carcinoma	C	M	0.025996	M	TRUE
Discovery	FFPE	SG	15:PF589	Minimally invasive follicular carcinoma	C	M	0.00280789	M	TRUE
Discovery	FFPE	SG	16:PB19877	Minimally invasive follicular carcinoma	C	M	0.00595377	M	TRUE
Discovery	FFPE	SG	16:PB21433	Minimally invasive follicular carcinoma	C	M	0.103093	M	TRUE
Discovery	FFPE	SG	16:PB2496	Widely Invasive follicular carcinoma	C	M	0.0715191	M	TRUE
Discovery	FFPE	SG	16:PF1479	Minimally invasive hurthle cell carcinoma	C	M	0.000213301	M	TRUE
Discovery	FFPE	SG	16:PF1919	Minimally invasive follicular carcinoma	C	M	0.902578	B	FALSE
Discovery	FFPE	SG	12:PB25462	Widely Invasive follicular carcinoma	C	M	0.000202161	M	TRUE
Discovery	FFPE	SG	16:PF304	Widely Invasive follicular carcinoma	C	M	0.999139	B	FALSE
Discovery	FFPE	SG	12:PB26604	Widely Invasive follicular carcinoma	C	M	0.00423168	M	TRUE
Discovery	FFPE	SG	12:PB27983	Minimally invasive hurthle cell carcinoma	C	M	0.00148138	M	TRUE
Discovery	FFPE	SG	12:PB29022	Minimally invasive follicular carcinoma	C	M	0.0420233	M	TRUE
Discovery	FFPE	SG	12:PB33284	Minimally invasive hurthle cell carcinoma	C	M	0.00192526	M	TRUE
Discovery	FFPE	SG	12:PB33759	Minimally invasive follicular carcinoma	C	M	0.0407323	M	TRUE
Discovery	FFPE	SG	13:PB13948	Minimally invasive follicular carcinoma	C	M	1.81535e-05	M	TRUE
Discovery	FFPE	SG	13:PB24617	Minimally invasive follicular carcinoma	C	M	0.0411953	M	TRUE
Discovery	FFPE	SG	12:PB1359	Multiniodular goitre	M	B	1	B	TRUE
Discovery	FFPE	SG	12:PB3986	Multinodular goitre with degenerative changes	M	B	1	B	TRUE
Discovery	FFPE	SG	12:PB4755	Multiniodular goitre	M	B	1	B	TRUE
Discovery	FFPE	SG	12:PB5535	Multinodular goitre with thyroiditis	M	B	0.00629025	M	FALSE
Discovery	FFPE	SG	12:PB6712	Nodular hyperplasia	M	B	1	B	TRUE
Discovery	FFPE	SG	12:PB7220	Adenomatous nodule	M	B	0.999992	B	TRUE
Discovery	FFPE	SG	12:PB10432	Multiniodular goitre	M	B	0.999997	B	TRUE
Discovery	FFPE	SG	12:PB13019	Nodular goitre	M	B	0.989841	B	TRUE
Discovery	FFPE	SG	12:PB14083	Multiniodular goitre	M	B	0.999998	B	TRUE
Discovery	FFPE	SG	12:PB16065	Multiniodular goitre	M	B	1	B	TRUE
Discovery	FFPE	SG	13:PB12796	Multiniodular goitre	M	B	1	B	TRUE
Discovery	FFPE	SG	12:PB34414	Multiniodular goitre	M	B	0.999724	B	TRUE
Discovery	FFPE	SG	12:PB16784	Multiniodular goitre	M	B	0.910387	B	TRUE
Discovery	FFPE	SG	12:PB18432	Multiniodular goitre	M	B	1	B	TRUE
Discovery	FFPE	SG	12:PB19550	Multiniodular goitre	M	B	1	B	TRUE
Discovery	FFPE	SG	12:PB21274	Multiniodular goitre	M	B	0.00067971	M	FALSE
Discovery	FFPE	SG	12:PB23148	Multiniodular goitre	M	B	1	B	TRUE
Discovery	FFPE	SG	12:PB25461	Multiniodular goitre	M	B	1	B	TRUE
Discovery	FFPE	SG	12:PB33279	Nodular hyperplasia	M	B	0.999989	B	TRUE
Discovery	FFPE	SG	12:PB927	Multiniodular goitre	M	B	1	B	TRUE
Discovery	FFPE	SG	12:PB6724	Multiniodular goitre	M	B	0.999997	B	TRUE
Discovery	FFPE	SG	12:PB32391	Multiniodular goitre	M	B	1	B	TRUE
Discovery	FFPE	SG	13:PB1304	Multiniodular goitre	M	B	7.05518e-05	M	FALSE
Discovery	FFPE	SG	13:PF555	Benign colloid nodule	M	B	1	B	TRUE
Discovery	FFPE	SG	15:PB3492	Multiniodular goitre	M	B	1	B	TRUE
Discovery	FFPE	SG	15:PB11606	Adenomatous nodule	M	B	0.997028	B	TRUE
Discovery	FFPE	SG	15:PB1975	Multiniodular goitre	M	B	1	B	TRUE
Discovery	FFPE	SG	13:PB16204	Adenomatous goitre	M	B	0.996332	B	TRUE
Discovery	FFPE	SG	13:PB12367	Nodular hyperplasia	M	B	1	B	TRUE
Discovery	FFPE	SG	13:PB22851	Multiniodular goitre	M	B	0.99955	B	TRUE
Discovery	FFPE	SG	13:PF494	Nodular goitre	M	B	1	B	TRUE
Discovery	FFPE	SG	13:PB25499	Multiniodular goitre	M	B	0.742449	B	TRUE
Discovery	FFPE	SG	13:PF473	Adenomatous nodule	M	B	0.999335	B	TRUE
Discovery	FFPE	SG	13:PB3162	Multiniodular goitre	M	B	0.858781	B	TRUE
Discovery	FFPE	SG	13:PB10663	Multiniodular goitre	M	B	0.997141	B	TRUE
Discovery	FFPE	SG	13:PB4104	Multiniodular goitre	M	B	0.000464565	M	FALSE
Discovery	FFPE	SG	13:PB6889	Benign colloid nodule	M	B	1	B	TRUE
Discovery	FFPE	SG	13:PB7278	Multiniodular goitre	M	B	0.991368	B	TRUE
Discovery	FFPE	SG	13:PB5610	Multiniodular goitre	M	B	0.999046	B	TRUE
Discovery	FFPE	SG	13:PB5288	Multiniodular goitre	M	B	1	B	TRUE
Discovery	FFPE	SG	13:PB986	Multiniodular goitre	M	B	0.999997	B	TRUE
Discovery	FFPE	SG	13:PF1157	Multiniodular goitre	M	B	0.999559	B	TRUE
Discovery	FFPE	SG	13:PB5131	Multiniodular goitre	M	B	1	B	TRUE
Discovery	FFPE	SG	13:PB24052	Nodular goitre	M	B	1	B	TRUE
Discovery	FFPE	SG	12:PB11093	Multiniodular goitre	M	B	0.995874	B	TRUE
Discovery	FFPE	SG	13:PF1291	Multiniodular goitre	M	B	0.999936	B	TRUE
Discovery	FFPE	SG	13:PB4338	Nodular goitre	M	B	1	B	TRUE
Discovery	FFPE	SG	13:PB4154	Nodular goitre	M	B	1	B	TRUE
Discovery	FFPE	SG	13:PF1590	Multiniodular goitre	M	B	1	B	TRUE
Discovery	FFPE	SG	13:PF525	Multiniodular goitre	M	B	0.999819	B	TRUE
Discovery	FFPE	SG	13:PF75	Multiniodular goitre	M	B	1	B	TRUE
Discovery	FFPE	SG	13:PB3746	Nodular goitre	M	B	1	B	TRUE
Discovery	FFPE	SG	13:PF654	Multiniodular goitre	M	B	0.877301	B	TRUE
Discovery	FFPE	SG	13:PF881	Multiniodular goitre	M	B	0.999987	B	TRUE
Discovery	FFPE	SG	13:PB3613	Multiniodular goitre	M	B	0.992656	B	TRUE
Discovery	FFPE	SG	13:PF934	Multiniodular goitre	M	B	0.999739	B	TRUE
Discovery	FFPE	SG	13:PB2054	Benign colloid nodule	M	B	1	B	TRUE
Discovery	FFPE	SG	13:PF994	Multiniodular goitre	M	B	0.999992	B	TRUE
Discovery	FFPE	SG	13:PB1578	Benign colloid nodule	M	B	0.940349	B	TRUE
Discovery	FFPE	SG	13:PB1026	Nodular hyperplasia	M	B	0.999908	B	TRUE
Discovery	FFPE	SG	14:PB1019	Multiniodular goitre	M	B	1	B	TRUE
Discovery	FFPE	SG	14:PB11011	Multiniodular goitre	M	B	0.994505	B	TRUE
Discovery	FFPE	SG	13:PB12	Multiniodular goitre	M	B	0.997492	B	TRUE
Discovery	FFPE	SG	14:PB14095	Adenomatous goitre	M	B	0.995072	B	TRUE
Discovery	FFPE	SG	13:PB3	Multiniodular goitre	M	B	0.999993	B	TRUE
Discovery	FFPE	SG	12:PB16048	Multiniodular goitre	M	B	0.969442	B	TRUE
Discovery	FFPE	SG	13:PB21249	Nodular hyperplasia	M	B	0.999904	B	TRUE
Discovery	FFPE	SG	14:PB21492	Multiniodular goitre	M	B	0.983705	B	TRUE
Discovery	FFPE	SG	14:PB210	Multiniodular goitre	M	B	1	B	TRUE
Discovery	FFPE	SG	14:PB21968	Multiniodular goitre	M	B	0.999358	B	TRUE
Discovery	FFPE	SG	14:PB630	Multiniodular goitre	M	B	0.926504	B	TRUE
Discovery	FFPE	SG	14:PB28983	Multiniodular goitre	M	B	0.152961	M	FALSE
Discovery	FFPE	SG	14:PB807	Multiniodular goitre	M	B	1	B	TRUE
Discovery	FFPE	SG	14:PB29040	Multiniodular goitre	M	B	0.948746	B	TRUE
Discovery	FFPE	SG	14:PB1303	Multiniodular goitre	M	B	0.999261	B	TRUE
Discovery	FFPE	SG	14:PB32425	Multiniodular goitre	M	B	0.968415	B	TRUE
Discovery	FFPE	SG	14:PB4200	Multiniodular goitre	M	B	1	B	TRUE
Discovery	FFPE	SG	14:PB5248	Nodular goitre	M	B	0.999999	B	TRUE
Discovery	FFPE	SG	14:PB32567	Multiniodular goitre	M	B	0.999314	B	TRUE
Discovery	FFPE	SG	14:PB990	Multiniodular goitre	M	B	0.999999	B	TRUE
Discovery	FFPE	SG	14:PB6699	Multiniodular goitre	M	B	1	B	TRUE
Discovery	FFPE	SG	14:PF1377	Multiniodular goitre	M	B	0.999985	B	TRUE
Discovery	FFPE	SG	14:PB7699	Multiniodular goitre	M	B	1	B	TRUE
Discovery	FFPE	SG	14:PF1457	Multiniodular goitre	M	B	0.999995	B	TRUE
Discovery	FFPE	SG	14:PB9087	Nodular goitre	M	B	1	B	TRUE
Discovery	FFPE	SG	14:PB9667	Nodular goitre	M	B	1	B	TRUE
Discovery	FFPE	SG	14:PF804	Multiniodular goitre	M	B	0.999659	B	TRUE
Discovery	FFPE	SG	13:PB20418	Multiniodular goitre	M	B	0.999997	B	TRUE
Discovery	FFPE	SG	12:PB26454	Multiniodular goitre	M	B	0.99982	B	TRUE
Discovery	FFPE	SG	15:PB14021	Multiniodular goitre	M	B	0.00252918	M	FALSE
Discovery	FFPE	SG	14:PB11170	Nodular goitre	M	B	0.992521	B	TRUE
Discovery	FFPE	SG	15:PB17725	Multiniodular goitre	M	B	0.281226	M	FALSE
Discovery	FFPE	SG	14:PB11638	Multiniodular goitre	M	B	0.999659	B	TRUE
Discovery	FFPE	SG	14:PB13327	Multiniodular goitre	M	B	1	B	TRUE
Discovery	FFPE	SG	15:PB19812	Multiniodular goitre	M	B	0.946261	B	TRUE
Discovery	FFPE	SG	15:PB29034	Multiniodular goitre	M	B	0.996408	B	TRUE
Discovery	FFPE	SG	14:PF825	Nodular hyperplasia	M	B	0.996738	B	TRUE
Discovery	FFPE	SG	14:PB14859	Nodular hyperplasia	M	B	0.999982	B	TRUE
Discovery	FFPE	SG	15:PB3463	Multiniodular goitre	M	B	0.965282	B	TRUE
Discovery	FFPE	SG	14:PF858	Adenomatous nodule	M	B	0.999976	B	TRUE
Discovery	FFPE	SG	15:PB9084	Multiniodular goitre	M	B	0.999556	B	TRUE
Discovery	FFPE	SG	14:PB15608	Multiniodular goitre	M	B	0.999529	B	TRUE
Discovery	FFPE	SG	15:PF1064	Adenomatous goitre	M	B	0.997641	B	TRUE
Discovery	FFPE	SG	14:PF1038	Multiniodular goitre	M	B	0.991671	B	TRUE
Discovery	FFPE	SG	15:PF1090	Adenomatous goitre	M	B	0.998399	B	TRUE
Discovery	FFPE	SG	15:PF1289	Multiniodular goitre	M	B	0.997546	B	TRUE
Discovery	FFPE	SG	14:PF1047	Multiniodular goitre	M	B	1	B	TRUE
Discovery	FFPE	SG	15:PF1550	Multiniodular goitre	M	B	0.999999	B	TRUE
Discovery	FFPE	SG	14:PF1053	Nodular hyperplasia	M	B	1	B	TRUE
Discovery	FFPE	SG	12:PB27500	Multiniodular goitre	M	B	0.987025	B	TRUE
Discovery	FFPE	SG	13:PF978	Multiniodular goitre	M	B	0.991591	B	TRUE
Discovery	FFPE	SG	15:PF1762	Multiniodular goitre	M	B	0.00019302	M	FALSE
Discovery	FFPE	SG	14:PB18211	Multiniodular goitre	M	B	0.999999	B	TRUE
Discovery	FFPE	SG	15:PF210	Multiniodular goitre	M	B	0.999621	B	TRUE
Discovery	FFPE	SG	14:PF1065	Adenomatous nodule	M	B	0.98462	B	TRUE
Discovery	FFPE	SG	15:PF235	Multiniodular goitre	M	B	0.693951	B	TRUE
Discovery	FFPE	SG	14:PB19933	Multiniodular goitre	M	B	0.999948	B	TRUE
Discovery	FFPE	SG	14:PB21299	Nodular goitre	M	B	0.999721	B	TRUE
Discovery	FFPE	SG	15:PF550	Multiniodular goitre	M	B	0.999941	B	TRUE
Discovery	FFPE	SG	15:PF588	Multiniodular goitre	M	B	0.999977	B	TRUE
Discovery	FFPE	SG	14:PB21901	Multiniodular goitre	M	B	1	B	TRUE
Discovery	FFPE	SG	14:PB23783	Multiniodular goitre	M	B	1	B	TRUE
Discovery	FFPE	SG	15:PF593	Multiniodular goitre	M	B	0.991982	B	TRUE
Discovery	FFPE	SG	15:PF635	Multiniodular goitre	M	B	0.999996	B	TRUE
Discovery	FFPE	SG	14:PF1563	Multiniodular goitre	M	B	0.999998	B	TRUE
Discovery	FFPE	SG	15:PF945	Multiniodular goitre	M	B	0.21065	M	FALSE
Discovery	FFPE	SG	14:PB27744	Multiniodular goitre	M	B	1	B	TRUE
Discovery	FFPE	SG	16:PB14245	Multiniodular goitre	M	B	0.999999	B	TRUE
Discovery	FFPE	SG	14:PB31747	Nodular goitre	M	B	0.999995	B	TRUE
Discovery	FFPE	SG	16:PF12	Multiniodular goitre	M	B	0.996188	B	TRUE
Discovery	FFPE	SG	16:PB15585	Multiniodular goitre	M	B	0.999998	B	TRUE
Discovery	FFPE	SG	13:PF962	Multiniodular goitre	M	B	0.999937	B	TRUE
Discovery	FFPE	SG	12:PB29691	Multiniodular goitre	M	B	0.99915	B	TRUE
Discovery	FFPE	SG	16:PB834	Multiniodular goitre	M	B	0.999969	B	TRUE
Discovery	FFPE	SG	16:PB16739	Multiniodular goitre	M	B	0.988711	B	TRUE
Discovery	FFPE	SG	16:PB24849	Multiniodular goitre	M	B	0.999981	B	TRUE
Discovery	FFPE	SG	16:PF155	Adenomatous goitre	M	B	0.999999	B	TRUE
Discovery	FFPE	SG	16:PB26546	Multiniodular goitre	M	B	1	B	TRUE
Discovery	FFPE	SG	16:PB2997	Multiniodular goitre	M	B	1	B	TRUE
Discovery	FFPE	SG	16:PB26613	Multiniodular goitre	M	B	1	B	TRUE
Discovery	FFPE	SG	16:PF435	Multiniodular goitre	M	B	0.999999	B	TRUE
Discovery	FFPE	SG	16:PB8759	Nodular hyperplasia	M	B	0.997141	B	TRUE
Discovery	FFPE	SG	16:PB30584	Multiniodular goitre	M	B	0.967245	B	TRUE
Discovery	FFPE	SG	16:PB9397	Multiniodular goitre	M	B	1	B	TRUE
Discovery	FFPE	SG	16:PB8580	Adenomatous goitre	M	B	0.747579	B	TRUE
Discovery	FFPE	SG	16:PF1309	Multiniodular goitre	M	B	0.999995	B	TRUE
Discovery	FFPE	SG	16:PF642	Adenomatous nodule	M	B	1	B	TRUE
Discovery	FFPE	SG	16:PF1573	Multiniodular goitre	M	B	0.999862	B	TRUE
Discovery	FFPE	SG	16:PF699	Nodular goitre	M	B	0.999997	B	TRUE
Discovery	FFPE	SG	16:PF1614	Hashimoto thyroiditis	M	B	0.0148499	M	FALSE
Discovery	FFPE	SG	16:PB12504	Multiniodular goitre	M	B	1	B	TRUE
Discovery	FFPE	SG	16:PB13004	Multiniodular goitre	M	B	1	B	TRUE
Discovery	FFPE	SG	16:PF1763	Multiniodular goitre	M	B	0.999997	B	TRUE
Discovery	FFPE	SG	13:PF919	Nodular goitre	M	B	1	B	TRUE
Discovery	FFPE	SG	12:PB31402	Multiniodular goitre	M	B	0.999581	B	TRUE
Discovery	FFPE	SG	17:PB2002	Multiniodular goitre	M	B	0.999998	B	TRUE
Discovery	FFPE	SG	16:PF860	Nodular goitre	M	B	0.999644	B	TRUE
Discovery	FFPE	SG	17:PB3937	Multiniodular goitre	M	B	0.999573	B	TRUE
Discovery	FFPE	SG	16:PB14576	Multiniodular goitre	M	B	0.99995	B	TRUE
Discovery	FFPE	SG	16:PB16244	Nodular goitre	M	B	0.994408	B	TRUE
Discovery	FFPE	SG	17:PB4089	Multiniodular goitre	M	B	0.999665	B	TRUE
Discovery	FFPE	SG	16:PB16874	Multiniodular goitre	M	B	1	B	TRUE
Discovery	FFPE	SG	17:PB631	Multiniodular goitre	M	B	0.997024	B	TRUE
Discovery	FFPE	SG	16:PB17275	Nodular goitre	M	B	0.999966	B	TRUE
Discovery	FFPE	SG	17:PF218	Multiniodular goitre	M	B	0.990335	B	TRUE
Discovery	FFPE	SG	17:PF263	Multiniodular goitre	M	B	0.998601	B	TRUE
Discovery	FFPE	SG	16:PF1452	Multinodular goitre with thyroiditis	M	B	0.986659	B	TRUE
Discovery	FFPE	SG	17:PF299	Multiniodular goitre	M	B	1	B	TRUE
Discovery	FFPE	SG	16:PB25447	Benign colloid nodule	M	B	1	B	TRUE
Discovery	FFPE	SG	16:PB26430	Multiniodular goitre	M	B	0.999974	B	TRUE
Discovery	FFPE	SG	16:PB27453	Nodular goitre	M	B	0.999224	B	TRUE
Discovery	FFPE	SG	16:PB28400	Multiniodular goitre	M	B	1	B	TRUE
Discovery	FFPE	SG	13:PF857	Adenomatous nodule	M	B	1	B	TRUE
Discovery	FFPE	SG	12:PB32529	Multiniodular goitre	M	B	0.999997	B	TRUE
Discovery	FFPE	SG	15:PF31	Multiniodular goitre	M	B	0.529054	B	TRUE
Discovery	FFPE	SG	15:PB666	Nodular hyperplasia	M	B	0.999993	B	TRUE
Discovery	FFPE	SG	15:PB1449	Nodular goitre	M	B	0.999221	B	TRUE
Discovery	FFPE	SG	15:PB4110	Nodular goitre	M	B	0.999846	B	TRUE
Discovery	FFPE	SG	15:PF281	Adenomatous goitre	M	B	0.000747612	M	FALSE
Discovery	FFPE	SG	15:PB5294	Adenomatous nodule	M	B	0.999997	B	TRUE
Discovery	FFPE	SG	15:PB6318	Multiniodular goitre	M	B	1	B	TRUE
Discovery	FFPE	SG	15:PB6646	Nodular goitre	M	B	1	B	TRUE
Discovery	FFPE	SG	15:PB7918	Multiniodular goitre	M	B	0.999895	B	TRUE
Discovery	FFPE	SG	15:PF434	Adenomatous goitre	M	B	0.00106668	M	FALSE
Discovery	FFPE	SG	13:PF637	Multiniodular goitre	M	B	0.999998	B	TRUE
Discovery	FFPE	SG	12:PB33135	Multiniodular goitre	M	B	0.999319	B	TRUE
Discovery	FFPE	SG	15:PF463	Nodular goitre	M	B	0.960661	B	TRUE
Discovery	FFPE	SG	15:PF486	Multiniodular goitre	M	B	0.999971	B	TRUE
Discovery	FFPE	SG	15:PB9621	Multiniodular goitre	M	B	0.0329845	M	FALSE
Discovery	FFPE	SG	15:PF576	Multiniodular goitre	M	B	1	B	TRUE
Discovery	FFPE	SG	15:PF500	Adenomatous nodule	M	B	1	B	TRUE
Discovery	FFPE	SG	15:PF621	Multiniodular goitre	M	B	0.999998	B	TRUE
Discovery	FFPE	SG	15:PF1469	Nodular hyperplasia	M	B	0.860763	B	TRUE
Discovery	FFPE	SG	15:PF1651	Multiniodular goitre	M	B	0.999969	B	TRUE
Discovery	FFPE	SG	15:PB26825	Adenomatous nodule	M	B	0.991947	B	TRUE
Discovery	FFPE	SG	12:PB362	Nodular goitre	M	B	0.979034	B	TRUE
Discovery	FFPE	SG	13:PB13706	Multiniodular goitre	M	B	1	B	TRUE
Discovery	FFPE	SG	12:PB34021	Multiniodular goitre	M	B	0.999878	B	TRUE
Discovery	FFPE	SG	14:PB23614	Minimally invasive hurthle cell carcinoma	C	M	0.0108271	M	TRUE
Discovery	FFPE	SG	12:PB4601	Minimally invasive follicular carcinoma	C	M	0.998798	B	FALSE
Discovery	FFPE	SG	12:PB7080	Minimally invasive hurthle cell carcinoma	C	M	0.000447049	M	TRUE
Discovery	FFPE	SG	12:PB10433	Minimally invasive follicular carcinoma	C	M	0.0195427	M	TRUE
Discovery	FFPE	SG	13:PB6502	Minimally invasive follicular carcinoma	C	M	7.60471e-06	M	TRUE
Discovery	FFPE	SG	12:PB17957	Minimally invasive follicular carcinoma	C	M	0.0167401	M	TRUE
Discovery	FFPE	SG	12:PB25731	Minimally invasive follicular carcinoma	C	M	0.0682497	M	TRUE
Discovery	FFPE	SG	12:PB33568	Minimally invasive follicular carcinoma	C	M	0.020711	M	TRUE
Discovery	FFPE	SG	12:PB34360	Minimally invasive follicular carcinoma	C	M	0.0623623	M	TRUE
Discovery	FFPE	SG	16:PF625	Minimally invasive follicular carcinoma	C	M	0.00332869	M	TRUE
Discovery	FFPE	SG	16:PB12084	Minimally invasive follicular carcinoma	C	M	0.983136	B	FALSE
Discovery	FFPE	SG	16:PB13411	Minimally invasive follicular carcinoma	C	M	0.000387775	M	TRUE
Discovery	FFPE	SG	15:PF42	Widely invasive hurthle cell carcinoma	C	M	0.00458875	M	TRUE
Discovery	FFPE	SG	15:PB4570	Minimally invasive follicular carcinoma	C	M	0.999996	B	FALSE
Discovery	FFPE	SG	13:PF281	Minimally invasive hurthle cell carcinoma	C	M	0.000557601	M	TRUE
Discovery	FFPE	SG	15:PF1157	Minimally invasive follicular carcinoma	C	M	0.10125	M	TRUE
Discovery	FFPE	SG	15:PB23051	Minimally invasive follicular carcinoma	C	M	0.23676	M	TRUE
Discovery	FFPE	SG	15:PF1774	Minimally invasive follicular carcinoma	C	M	0.0411797	M	TRUE
Discovery	FFPE	SG	13:PB21385	Minimally invasive follicular carcinoma	C	M	0.991418	B	FALSE
Discovery	FFPE	SG	14:PB24992	Minimally invasive follicular carcinoma	C	M	1	B	FALSE
Discovery	FFPE	SG	16:PB4860	Minimally invasive follicular carcinoma	C	M	0.0233099	M	TRUE
Discovery	FFPE	SG	12:PB6136	Minimally invasive follicular carcinoma	C	M	0.0154843	M	TRUE
Discovery	FFPE	SG	15:PF1197	Widely Invasive follicular carcinoma	C	M	1	B	FALSE
Discovery	FFPE	SG	15:PB31113	Minimally invasive follicular carcinoma	C	M	0.102373	M	TRUE
Discovery	FFPE	SG	16:PB18677	Minimally invasive follicular carcinoma	C	M	0.0140327	M	TRUE
Discovery	FFPE	SG	13:PB14732	Widely Invasive follicular carcinoma	C	M	0.0780203	M	TRUE
Discovery	FFPE	SG	13:PB27400	Minimally invasive follicular carcinoma	C	M	1	B	FALSE
Discovery	FFPE	SG	14:PB3375	Minimally invasive follicular carcinoma	C	M	0.887627	B	FALSE
Discovery	FFPE	SG	14:PB5790	Minimally invasive follicular carcinoma	C	M	0.982124	B	FALSE
Discovery	FFPE	SG	14:PF1192	Normal Thyroid	N	B	0.887324	B	TRUE
Discovery	FFPE	SG	14:PF1641	Normal Thyroid	N	B	1	B	TRUE
Discovery	FFPE	SG	15:PF515	Normal Thyroid	N	B	0.994609	B	TRUE
Discovery	FFPE	SG	15:PF693	Normal Thyroid	N	B	1	B	TRUE
Discovery	FFPE	SG	15:PF763	Normal Thyroid	N	B	1	B	TRUE
Discovery	FFPE	SG	15:PF923	Normal Thyroid	N	B	0.999808	B	TRUE
Discovery	FFPE	SG	15:PF939	Normal Thyroid	N	B	1	B	TRUE
Discovery	FFPE	SG	15:PF1190	Normal Thyroid	N	B	1	B	TRUE
Discovery	FFPE	SG	15:PF1416	Normal Thyroid	N	B	0.998982	B	TRUE
Discovery	FFPE	SG	15:PF1493	Normal Thyroid	N	B	0.999818	B	TRUE
Discovery	FFPE	SG	14:PF469	Normal Thyroid	N	B	0.9936	B	TRUE
Discovery	FFPE	SG	16:PF166	Normal Thyroid	N	B	0.999995	B	TRUE
Discovery	FFPE	SG	16:PF213	Normal Thyroid	N	B	0.999903	B	TRUE
Discovery	FFPE	SG	16:PF391	Normal Thyroid	N	B	0.996928	B	TRUE
Discovery	FFPE	SG	16:PF682	Normal Thyroid	N	B	0.999987	B	TRUE
Discovery	FFPE	SG	16:PF857	Normal Thyroid	N	B	0.999996	B	TRUE
Discovery	FFPE	SG	16:PF1326	Normal Thyroid	N	B	0.999895	B	TRUE
Discovery	FFPE	SG	16:PF1790	Normal Thyroid	N	B	0.997048	B	TRUE
Discovery	FFPE	SG	12:PB22849	Normal Thyroid	N	B	0.999999	B	TRUE
Discovery	FFPE	SG	13:PF598	Normal Thyroid	N	B	1	B	TRUE
Discovery	FFPE	SG	14:PF1589	Normal Thyroid	N	B	1	B	TRUE
Discovery	FFPE	SG	13:PF437	Normal Thyroid	N	B	0.999925	B	TRUE
Discovery	FFPE	SG	15:PF1730	Normal Thyroid	N	B	0.997551	B	TRUE
Discovery	FFPE	SG	16:PF1001	Normal Thyroid	N	B	1	B	TRUE
Discovery	FFPE	SG	16:PF1114	Normal Thyroid	N	B	1	B	TRUE
Discovery	FFPE	SG	12:PB23911	Normal Thyroid	N	B	1	B	TRUE
Discovery	FFPE	SG	12:PB30794	Normal Thyroid	N	B	1	B	TRUE
Discovery	FFPE	SG	12:PB31337	Normal Thyroid	N	B	0.999878	B	TRUE
Discovery	FFPE	SG	15:PF1803	Normal Thyroid	N	B	1	B	TRUE
Discovery	FFPE	SG	16:PF521	Normal Thyroid	N	B	1	B	TRUE
Discovery	FFPE	SG	16:PF1692	Normal Thyroid	N	B	0.99946	B	TRUE
Discovery	FFPE	SG	17:PF258	Normal Thyroid	N	B	0.946304	B	TRUE
Discovery	FFPE	SG	13:PF1332	Normal Thyroid	N	B	1	B	TRUE
Discovery	FFPE	SG	16:PF1862	Normal Thyroid	N	B	0.999927	B	TRUE
Discovery	FFPE	SG	13:PF1661	Normal Thyroid	N	B	1	B	TRUE
Discovery	FFPE	SG	14:PF23	Normal Thyroid	N	B	0.999999	B	TRUE
Discovery	FFPE	SG	14:PF32	Normal Thyroid	N	B	1	B	TRUE
Discovery	FFPE	SG	14:PF484	Normal Thyroid	N	B	0.999962	B	TRUE
Discovery	FFPE	SG	14:PF882	Normal Thyroid	N	B	0.999668	B	TRUE
Discovery	FFPE	SG	14:PF928	Normal Thyroid	N	B	0.999922	B	TRUE
Discovery	FFPE	SG	15:PF592	Classical papillary thyroid carcinoma	P	M	8.09634e-10	M	TRUE
Discovery	FFPE	SG	15:PF680	Classical papillary thyroid carcinoma	P	M	4.1871e-06	M	TRUE
Discovery	FFPE	SG	15:PF696	Classical papillary thyroid carcinoma	P	M	6.12546e-11	M	TRUE
Discovery	FFPE	SG	15:PF58	Follicular variant papillary thyroid carcinoma	P	M	9.10378e-05	M	TRUE
Discovery	FFPE	SG	15:PB12782	Classical papillary thyroid carcinoma	P	M	0.00163353	M	TRUE
Discovery	FFPE	SG	15:PF5	Classical papillary thyroid carcinoma	P	M	2.06813e-05	M	TRUE
Discovery	FFPE	SG	12:PB33616	Classical papillary thyroid carcinoma	P	M	1.17293e-09	M	TRUE
Discovery	FFPE	SG	13:PF905	Classical papillary thyroid carcinoma	P	M	0.0020558	M	TRUE
Discovery	FFPE	SG	14:PB27404	Classical papillary thyroid carcinoma	P	M	1.02161e-05	M	TRUE
Discovery	FFPE	SG	13:PB21098	Classical papillary thyroid carcinoma	P	M	1.4271e-09	M	TRUE
Discovery	FFPE	SG	14:PB5307	Follicular variant papillary thyroid carcinoma	P	M	0.0138836	M	TRUE
Discovery	FFPE	SG	13:PB21168	Papillary thyroid carcinoma, tall cell variant	P	M	4.03814e-11	M	TRUE
Discovery	FFPE	SG	15:PB11096	Classical papillary thyroid carcinoma	P	M	1.40107e-06	M	TRUE
Discovery	FFPE	SG	15:PF204	NIFTP	P	B	1.02051e-06	M	FALSE	NIFTP
Discovery	FFPE	SG	13:PB21328	Classical papillary thyroid carcinoma	P	M	2.68219e-07	M	TRUE
Discovery	FFPE	SG	16:PF1722	Classical papillary thyroid carcinoma	P	M	0.00521007	M	TRUE
Discovery	FFPE	SG	13:PF1090	Classical papillary thyroid carcinoma	P	M	5.64008e-05	M	TRUE
Discovery	FFPE	SG	13:PB23561	Classical papillary thyroid carcinoma	P	M	7.9176e-08	M	TRUE
Discovery	FFPE	SG	16:PF215	Classical papillary thyroid carcinoma	P	M	2.72772e-09	M	TRUE
Discovery	FFPE	SG	13:PB25443	Classical papillary thyroid carcinoma	P	M	1.87044e-10	M	TRUE
Discovery	FFPE	SG	16:PF238	Classical papillary thyroid carcinoma	P	M	2.87341e-11	M	TRUE
Discovery	FFPE	SG	13:PF1351	Classical papillary thyroid carcinoma	P	M	2.16017e-10	M	TRUE
Discovery	FFPE	SG	16:PF914	Classical papillary thyroid carcinoma	P	M	6.6633e-10	M	TRUE
Discovery	FFPE	SG	13:PB28503	Classical papillary thyroid carcinoma	P	M	1.1282e-09	M	TRUE
Discovery	FFPE	SG	13:PF1551	Classical papillary thyroid carcinoma	P	M	2.43245e-10	M	TRUE
Discovery	FFPE	SG	12:PB30638	NIFTP	P	B	0.823791	B	TRUE	NIFTP
Discovery	FFPE	SG	13:PB892	Classical papillary thyroid carcinoma	P	M	1.98531e-10	M	TRUE
Discovery	FFPE	SG	13:PB32581	Classical papillary thyroid carcinoma	P	M	0.00030523	M	TRUE
Discovery	FFPE	SG	13:PB32653	Classical papillary thyroid carcinoma	P	M	1.18336e-14	M	TRUE
Discovery	FFPE	SG	16:PB387	Follicular variant papillary thyroid carcinoma	P	M	0.0445473	M	TRUE
Discovery	FFPE	SG	16:PF137	Classical papillary thyroid carcinoma	P	M	3.1463e-09	M	TRUE
Discovery	FFPE	SG	16:PF174	Classical papillary thyroid carcinoma	P	M	4.79009e-12	M	TRUE
Discovery	FFPE	SG	16:PB3967	Classical papillary thyroid carcinoma	P	M	9.80595e-11	M	TRUE
Discovery	FFPE	SG	16:PB6014	Classical papillary thyroid carcinoma	P	M	2.86402e-06	M	TRUE
Discovery	FFPE	SG	16:PB6675	Follicular variant papillary thyroid carcinoma	P	M	8.22984e-09	M	TRUE
Discovery	FFPE	SG	16:PF510	Papillary thyroid carcinoma, columnar cell variant	P	M	4.27221e-09	M	TRUE
Discovery	FFPE	SG	16:PB9043	Papillary thyroid carcinoma, oncocytic variant	P	M	0.000796753	M	TRUE
Discovery	FFPE	SG	13:PB12997	Follicular variant papillary thyroid carcinoma	P	M	4.41514e-07	M	TRUE
Discovery	FFPE	SG	13:PB1938	Classical papillary thyroid carcinoma	P	M	6.59753e-08	M	TRUE
Discovery	FFPE	SG	16:PB11200	Papillary thyroid carcinoma, metastatic	P	M	2.12424e-08	M	TRUE
Discovery	FFPE	SG	16:PB11954	Follicular variant papillary thyroid carcinoma	P	M	0.000206741	M	TRUE
Discovery	FFPE	SG	16:PF942	Classical papillary thyroid carcinoma	P	M	0.000513391	M	TRUE
Discovery	FFPE	SG	16:PF1139	Classical papillary thyroid carcinoma	P	M	0.00042367	M	TRUE
Discovery	FFPE	SG	16:PB20082	Classical papillary thyroid carcinoma	P	M	1.45789e-07	M	TRUE
Discovery	FFPE	SG	16:PF1191	Follicular variant papillary thyroid carcinoma	P	M	5.04987e-05	M	TRUE
Discovery	FFPE	SG	16:PB21919	Classical papillary thyroid carcinoma	P	M	2.80838e-11	M	TRUE
Discovery	FFPE	SG	16:PF1367	Papillary thyroid carcinoma, cribriform morular variant	P	M	1.19261e-09	M	TRUE
Discovery	FFPE	SG	16:PB24376	Classical papillary thyroid carcinoma	P	M	6.60004e-08	M	TRUE
Discovery	FFPE	SG	16:PB26098	Papillary thyroid carcinoma, insular variant	P	M	1.82236e-07	M	TRUE
Discovery	FFPE	SG	13:PB8339	Follicular variant papillary thyroid carcinoma	P	M	1.73488e-05	M	TRUE
Discovery	FFPE	SG	13:PB2542	Classical papillary thyroid carcinoma	P	M	1.37849e-13	M	TRUE
Discovery	FFPE	SG	16:PB26534	Classical papillary thyroid carcinoma	P	M	2.81588e-05	M	TRUE
Discovery	FFPE	SG	16:PB28078	Classical papillary thyroid carcinoma	P	M	2.94837e-10	M	TRUE
Discovery	FFPE	SG	14:PF88	Classical papillary thyroid carcinoma	P	M	0.00109512	M	TRUE
Discovery	FFPE	SG	14:PB4500	Classical papillary thyroid carcinoma	P	M	0.00899529	M	TRUE
Discovery	FFPE	SG	14:PB6966	Classical papillary thyroid carcinoma	P	M	1.69032e-10	M	TRUE
Discovery	FFPE	SG	14:PB8088	Classical papillary thyroid carcinoma	P	M	0.000119622	M	TRUE
Discovery	FFPE	SG	14:PF461	Classical papillary thyroid carcinoma	P	M	3.29095e-10	M	TRUE
Discovery	FFPE	SG	14:PB10073	Classical papillary thyroid carcinoma	P	M	2.05128e-05	M	TRUE
Discovery	FFPE	SG	14:PB12649	Classical papillary thyroid carcinoma	P	M	6.77124e-06	M	TRUE
Discovery	FFPE	SG	14:PF815	Follicular variant papillary thyroid carcinoma	P	M	9.57105e-09	M	TRUE
Discovery	FFPE	SG	13:PB2575	Classical papillary thyroid carcinoma	P	M	2.67367e-07	M	TRUE
Discovery	FFPE	SG	13:PB11436	Classical papillary thyroid carcinoma	P	M	5.86426e-14	M	TRUE
Discovery	FFPE	SG	14:PB14512	Classical papillary thyroid carcinoma	P	M	1.95103e-07	M	TRUE
Discovery	FFPE	SG	14:PB15897	Classical papillary thyroid carcinoma	P	M	3.87938e-08	M	TRUE
Discovery	FFPE	SG	14:PB19968	Follicular variant papillary thyroid carcinoma	P	M	1.88011e-07	M	TRUE
Discovery	FFPE	SG	14:PB21793	Classical papillary thyroid carcinoma	P	M	8.35353e-08	M	TRUE
Discovery	FFPE	SG	14:PB22426	Classical papillary thyroid carcinoma	P	M	4.86449e-08	M	TRUE
Discovery	FFPE	SG	14:PF1311	Classical papillary thyroid carcinoma	P	M	1.36982e-08	M	TRUE
Discovery	FFPE	SG	14:PF1475	Classical papillary thyroid carcinoma	P	M	1.6508e-07	M	TRUE
Discovery	FFPE	SG	14:PB25494	NIFTP	P	B	0.995132	B	TRUE	NIFTP
Discovery	FFPE	SG	14:PB26078	Classical papillary thyroid carcinoma	P	M	1.06629e-15	M	TRUE
Discovery	FFPE	SG	14:PF1626	Classical papillary thyroid carcinoma	P	M	5.41617e-15	M	TRUE
Discovery	FFPE	SG	13:PF740	Classical papillary thyroid carcinoma	P	M	9.92663e-08	M	TRUE
Discovery	FFPE	SG	13:PB11828	Classical papillary thyroid carcinoma	P	M	2.67587e-07	M	TRUE
Discovery	FFPE	SG	14:PB28396	Papillary thyroid carcinoma, insular variant	P	M	3.20206e-09	M	TRUE
Discovery	FFPE	SG	14:PB29418	Classical papillary thyroid carcinoma	P	M	3.65008e-09	M	TRUE
Discovery	FFPE	SG	12:PB603	Follicular variant papillary thyroid carcinoma	P	M	0.00302637	M	TRUE
Discovery	FFPE	SG	12:PB2229	Classical papillary thyroid carcinoma	P	M	6.58456e-05	M	TRUE
Discovery	FFPE	SG	12:PB4736	Classical papillary thyroid carcinoma	P	M	1.5166e-14	M	TRUE
Discovery	FFPE	SG	12:PB5815	Classical papillary thyroid carcinoma	P	M	2.17811e-09	M	TRUE
Discovery	FFPE	SG	12:PB6958	Classical papillary thyroid carcinoma	P	M	4.93195e-06	M	TRUE
Discovery	FFPE	SG	12:PB8454	Classical papillary thyroid carcinoma	P	M	2.05499e-09	M	TRUE
Discovery	FFPE	SG	12:PB10333	Classical papillary thyroid carcinoma	P	M	3.21112e-11	M	TRUE
Discovery	FFPE	SG	12:PB12091	Classical papillary thyroid carcinoma	P	M	8.09835e-10	M	TRUE
Discovery	FFPE	SG	14:PB10645	Classical papillary thyroid carcinoma	P	M	3.40282e-09	M	TRUE
Discovery	FFPE	SG	13:PB13141	Papillary thyroid carcinoma, metastatic	P	M	0.000232207	M	TRUE
Discovery	FFPE	SG	12:PB12513	Classical papillary thyroid carcinoma	P	M	3.74454e-08	M	TRUE
Discovery	FFPE	SG	12:PB15298	Classical papillary thyroid carcinoma	P	M	6.71045e-05	M	TRUE
Discovery	FFPE	SG	12:PB17418	Classical papillary thyroid carcinoma	P	M	9.61187e-05	M	TRUE
Discovery	FFPE	SG	12:PB18551	Follicular variant papillary thyroid carcinoma	P	M	0.00136569	M	TRUE
Discovery	FFPE	SG	12:PB19789	Classical papillary thyroid carcinoma	P	M	3.66045e-06	M	TRUE
Discovery	FFPE	SG	12:PB23094	Classical papillary thyroid carcinoma	P	M	5.67576e-09	M	TRUE
Discovery	FFPE	SG	12:PB24512	Classical papillary thyroid carcinoma	P	M	2.20402e-11	M	TRUE
Discovery	FFPE	SG	12:PB26214	Classical papillary thyroid carcinoma	P	M	4.09589e-05	M	TRUE
Discovery	FFPE	SG	12:PB34865	Classical papillary thyroid carcinoma	P	M	4.79293e-08	M	TRUE
Discovery	FFPE	SG	12:PB16782	Classical papillary thyroid carcinoma	P	M	1.27147e-08	M	TRUE
Discovery	FFPE	SG	14:PB18310	Classical papillary thyroid carcinoma	P	M	7.7229e-13	M	TRUE
Discovery	FFPE	SG	13:PF650	Follicular variant papillary thyroid carcinoma	P	M	4.77819e-08	M	TRUE
Discovery	FFPE	SG	12:PB19544	Classical papillary thyroid carcinoma	P	M	8.89988e-10	M	TRUE
Discovery	FFPE	SG	12:PB932	Classical papillary thyroid carcinoma	P	M	5.42919e-07	M	TRUE
Discovery	FFPE	SG	12:PB34673	Classical papillary thyroid carcinoma	P	M	7.16983e-09	M	TRUE
Discovery	FFPE	SG	15:PF14	Papillary thyroid carcinoma, oncocytic variant	P	M	0.00164776	M	TRUE
Discovery	FFPE	SG	15:PF25	Classical papillary thyroid carcinoma	P	M	6.25454e-11	M	TRUE
Discovery	FFPE	SG	15:PB1214	Follicular variant papillary thyroid carcinoma	P	M	0.0324864	M	TRUE
Discovery	FFPE	SG	15:PF105	Classical papillary thyroid carcinoma	P	M	4.71514e-07	M	TRUE
Discovery	FFPE	SG	15:PF147_P	Classical papillary thyroid carcinoma	P	M	2.7907e-13	M	TRUE
Discovery	FFPE	SG	15:PF191	Classical papillary thyroid carcinoma	P	M	3.1226e-11	M	TRUE
Discovery	FFPE	SG	15:PF202	Classical papillary thyroid carcinoma	P	M	2.21823e-12	M	TRUE
Discovery	FFPE	SG	14:PB25364	Classical papillary thyroid carcinoma	P	M	3.85868e-10	M	TRUE
Discovery	FFPE	SG	13:PF754	Classical papillary thyroid carcinoma	P	M	3.92038e-08	M	TRUE
Discovery	FFPE	SG	15:PF224	Classical papillary thyroid carcinoma	P	M	4.2875e-14	M	TRUE
Discovery	FFPE	SG	15:PB4861	Classical papillary thyroid carcinoma	P	M	6.82839e-15	M	TRUE
Discovery	FFPE	SG	15:PB4970	Classical papillary thyroid carcinoma	P	M	4.05702e-08	M	TRUE
Discovery	FFPE	SG	15:PF305	Classical papillary thyroid carcinoma	P	M	0.00469219	M	TRUE
Discovery	FFPE	SG	15:PB5915	NIFTP	P	B	1.64133e-05	M	FALSE	NIFTP
Discovery	FFPE	SG	15:PF428	Classical papillary thyroid carcinoma	P	M	6.86593e-13	M	TRUE
Discovery	FFPE	SG	15:PF530	Classical papillary thyroid carcinoma	P	M	6.88334e-11	M	TRUE
Discovery	FFPE	SG	15:PB9999	Classical papillary thyroid carcinoma	P	M	0.0305624	M	TRUE
Discovery	FFPE	SG	15:PB10012	Follicular variant papillary thyroid carcinoma	P	M	0.0855117	M	TRUE
Discovery	FFPE	SG	15:PF580	Classical papillary thyroid carcinoma	P	M	4.61621e-11	M	TRUE
Discovery	FFPE	SG	14:PB26010	Classical papillary thyroid carcinoma	P	M	3.02636e-09	M	TRUE
Discovery	FFPE	SG	13:PF772	Follicular variant papillary thyroid carcinoma	P	M	0.00262028	M	TRUE
Discovery	FFPE	SG	14:PB15612	Widely Invasive follicular carcinoma	C	M	4.78599e-05	M	TRUE
Discovery	FFPE	SG	14:PB16170	Widely Invasive follicular carcinoma	C	M	0.000812849	M	TRUE
Discovery	FFPE	SG	14:PB23160	Widely Invasive follicular carcinoma	C	M	0.000798059	M	TRUE
Discovery	FFPE	SG	12:PB6880	Widely Invasive follicular carcinoma	C	M	0.032975	M	TRUE
Discovery	FFPE	SG	12:PB7879	Widely invasive hurthle cell carcinoma	C	M	0.000275346	M	TRUE
Discovery	FFPE	SG	12:PB8670	Widely Invasive follicular carcinoma	C	M	1.24506e-05	M	TRUE
Discovery	FFPE	SG	16:PB26672	Widely Invasive follicular carcinoma	C	M	0.0137673	M	TRUE
Discovery	FFPE	SG	15:PF567	Widely Invasive follicular carcinoma	C	M	1.11807e-06	M	TRUE
Discovery	FFPE	SG	15:PF1093	Widely Invasive follicular carcinoma	C	M	5.56641e-06	M	TRUE
Discovery	FFPE	SG	15:PF1122	Widely Invasive follicular carcinoma	C	M	0.00020531	M	TRUE
Discovery	FFPE	SG	15:PF1314	Widely Invasive follicular carcinoma	C	M	0.000497791	M	TRUE
Discovery	FFPE	SG	13:PB7735	Widely Invasive follicular carcinoma	C	M	0.092648	M	TRUE
Discovery	FFPE	SG	16:PF422	Widely invasive hurthle cell carcinoma	C	M	2.46505e-05	M	TRUE
Discovery	FFPE	SG	12:PB25168	Widely Invasive follicular carcinoma	C	M	0.0845637	M	TRUE
Discovery	FFPE	SG	13:PB26660	Widely Invasive follicular carcinoma	C	M	3.7044e-05	M	TRUE
Discovery	FFPE	SG	14:PF400	Minimally invasive follicular carcinoma	C	M	0.0189551	M	TRUE

## Sheet: Retrospective_Test
Dataset	Tissue_type	Hospital	Patient_ID	NoduleSize	Histopathological_type	Histopathological_type_abb	Classificaiton_type	Predicted_value	Predicted_type	Predicted_result	Comment and additional pathlogic finiding
Retrospective test	FFPE	DL	337871	4.4	Follicular thyroid adenoma	A	B	1	B	TRUE
Retrospective test	FFPE	DL	436585	3.6	Follicular thyroid adenoma	A	B	1	B	TRUE
Retrospective test	FFPE	DL	229652	2.5	Widely Invasive follicular carcinoma	C	M	0.999417	B	FALSE
Retrospective test	FFPE	DL	548100	3.7	Hurthle cell carcinoma	C	M	0.959591	B	FALSE
Retrospective test	FFPE	DL	549883	1.1	Hurthle cell carcinoma	C	M	0.0988568	M	TRUE
Retrospective test	FFPE	DL	376842	2.9	Minimally invasive follicular carcinoma	C	M	0.076594	M	TRUE
Retrospective test	FFPE	DL	350941	4.9	Minimally invasive follicular carcinoma	C	M	1	B	FALSE
Retrospective test	FFPE	DL	369756	2.4	Minimally invasive follicular carcinoma	C	M	0.999995	B	FALSE
Retrospective test	FFPE	DL	396713	3.7	Follicular thyroid adenoma	A	B	0.999655	B	TRUE
Retrospective test	FFPE	DL	418337	3.3	Follicular thyroid adenoma	A	B	0.999999	B	TRUE
Retrospective test	FFPE	DL	505830	2	Follicular thyroid adenoma	A	B	0.99996	B	TRUE
Retrospective test	FFPE	DL	547116	4.9	Follicular thyroid adenoma	A	B	1	B	TRUE
Retrospective test	FFPE	DL	416562	4.5	Follicular thyroid adenoma	A	B	0.984523	B	TRUE
Retrospective test	FFPE	DL	553107	3.6	Follicular thyroid adenoma	A	B	0.733784	B	TRUE
Retrospective test	FFPE	DL	495323	2.7	Follicular thyroid adenoma	A	B	0.987086	B	TRUE
Retrospective test	FFPE	DL	406806	7.4	Minimally invasive follicular carcinoma	C	M	0.00911252	M	TRUE
Retrospective test	FFPE	DL	338885	5.5	Follicular thyroid adenoma	A	B	0.998664	B	TRUE
Retrospective test	FFPE	DL	554878	2.2	Widely Invasive follicular carcinoma	C	M	0.0223347	M	TRUE
Retrospective test	FFPE	DL	247527	5.8	Follicular thyroid adenoma	A	B	0.999724	B	TRUE
Retrospective test	FFPE	DL	430600	1.5	Minimally invasive follicular carcinoma	C	M	0.466971	M	TRUE
Retrospective test	FFPE	DL	347588	4.2	Follicular thyroid adenoma	A	B	0.99937	B	TRUE
Retrospective test	FFPE	DL	251130	2.9	Follicular thyroid adenoma	A	B	1	B	TRUE
Retrospective test	FFPE	DL	415483	3.2	Minimally invasive follicular carcinoma	C	M	0.80203	B	FALSE
Retrospective test	FFPE	DL	525816	3.1	Widely Invasive follicular carcinoma	C	M	0.000134596	M	TRUE
Retrospective test	FFPE	DL	502588	4.9	Follicular thyroid adenoma	A	B	0.999986	B	TRUE
Retrospective test	FFPE	DL	303544	4	Follicular thyroid adenoma	A	B	0.999266	B	TRUE
Retrospective test	FFPE	DL	380587	1.9	Minimally invasive follicular carcinoma	C	M	0.00853503	M	TRUE
Retrospective test	FFPE	DL	394101	2.3	Follicular thyroid adenoma	A	B	0.479106	M	FALSE
Retrospective test	FFPE	DL	249169	2.5	Follicular thyroid adenoma	A	B	0.999474	B	TRUE
Retrospective test	FFPE	DL	363294	4	Follicular thyroid adenoma	A	B	1	B	TRUE
Retrospective test	FFPE	DL	420396	4.3	Minimally invasive follicular carcinoma	C	M	0.999134	B	FALSE
Retrospective test	FFPE	DL	427340	4.8	Follicular thyroid adenoma	A	B	0.927251	B	TRUE
Retrospective test	FFPE	DL	504998	1.1	Widely Invasive follicular carcinoma	C	M	0.565039	B	FALSE
Retrospective test	FFPE	DL	490243	5.3	Follicular thyroid adenoma	A	B	1	B	TRUE
Retrospective test	FFPE	DL	303428	2	Widely Invasive follicular carcinoma	C	M	0.000364196	M	TRUE
Retrospective test	FFPE	DL	313777	0.5	Follicular thyroid adenoma	A	B	0.999999	B	TRUE
Retrospective test	FFPE	DL	492722	4	Minimally invasive follicular carcinoma	C	M	0.00139938	M	TRUE
Retrospective test	FFPE	DL	417954	4.1	Minimally invasive follicular carcinoma	C	M	0.0023636	M	TRUE
Retrospective test	FFPE	DL	380474	2.1	Minimally invasive follicular carcinoma	C	M	0.00852013	M	TRUE
Retrospective test	FFPE	DL	248379	8	Minimally invasive follicular carcinoma	C	M	0.00521896	M	TRUE
Retrospective test	FFPE	DL	561412	1.2	Minimally invasive follicular carcinoma	C	M	0.996348	B	FALSE
Retrospective test	FFPE	DL	366017	4.5	Hurthle cell carcinoma	C	M	0.158926	M	TRUE
Retrospective test	FFPE	DL	421978	3	Follicular thyroid adenoma	A	B	0.999877	B	TRUE
Retrospective test	FFPE	DL	422633	5	Follicular thyroid adenoma	A	B	0.999203	B	TRUE
Retrospective test	FFPE	DL	391990	4	Minimally invasive follicular carcinoma	C	M	0.676859	B	FALSE
Retrospective test	FFPE	DL	362432	7.4	Widely Invasive follicular carcinoma	C	M	0.00856491	M	TRUE
Retrospective test	FFPE	DL	325758	-	Follicular thyroid adenoma	A	B	0.999923	B	TRUE
Retrospective test	FFPE	DL	454186	7.1	Minimally invasive follicular carcinoma	C	M	0.0201512	M	TRUE
Retrospective test	FFPE	DL	395160	6.2	Follicular thyroid adenoma	A	B	1	B	TRUE
Retrospective test	FFPE	DL	532420	4.3	Follicular thyroid adenoma	A	B	0.978871	B	TRUE
Retrospective test	FFPE	DL	388613	2.3	Follicular thyroid adenoma	A	B	0.999999	B	TRUE
Retrospective test	FFPE	DL	462893	3.9	Widely Invasive follicular carcinoma	C	M	0.00805309	M	TRUE
Retrospective test	FFPE	DL	539870	3.4	Follicular thyroid adenoma	A	B	0.935346	B	TRUE
Retrospective test	FFPE	DL	591635	0.7	Papillary thyroid carcinoma	P	M	7.07413e-10	M	TRUE
Retrospective test	FFPE	DL	543893	1.9	Papillary thyroid carcinoma	P	M	2.76842e-07	M	TRUE
Retrospective test	FFPE	DL	188088_N	/	Normal Thyroid	N	B	1	B	TRUE
Retrospective test	FFPE	DL	578427	2.5	Papillary thyroid carcinoma	P	M	1.29582e-05	M	TRUE
Retrospective test	FFPE	DL	583013	1.2	Papillary thyroid carcinoma	P	M	0.345962	M	TRUE
Retrospective test	FFPE	DL	571391	0.8	Papillary thyroid carcinoma	P	M	6.18737e-07	M	TRUE
Retrospective test	FFPE	DL	583633	0.8	Papillary thyroid carcinoma	P	M	4.87298e-10	M	TRUE
Retrospective test	FFPE	DL	571484	1.2	Papillary thyroid carcinoma	P	M	6.68259e-10	M	TRUE
Retrospective test	FFPE	DL	583633_N	/	Normal Thyroid	N	B	0.999978	B	TRUE
Retrospective test	FFPE	DL	413771_N	/	Normal Thyroid	N	B	0.958331	B	TRUE
Retrospective test	FFPE	DL	571391_N	/	Normal Thyroid	N	B	0.818784	B	TRUE
Retrospective test	FFPE	DL	582934_N	/	Normal Thyroid	N	B	1	B	TRUE
Retrospective test	FFPE	DL	578427_N	/	Normal Thyroid	N	B	1	B	TRUE
Retrospective test	FFPE	DL	413771	2.1	Papillary thyroid carcinoma	P	M	7.55986e-07	M	TRUE
Retrospective test	FFPE	DL	583013_N	/	Normal Thyroid	N	B	1	B	TRUE
Retrospective test	FFPE	DL	188088	4.4	Follicular thyroid adenoma	A	B	0.999996	B	TRUE
Retrospective test	FFPE	DL	580291	0.7	Papillary thyroid carcinoma	P	M	8.41585e-09	M	TRUE
Retrospective test	FFPE	DL	582620	1.7	Papillary thyroid carcinoma	P	M	5.31905e-10	M	TRUE
Retrospective test	FFPE	DL	582113_N	/	Normal Thyroid	N	B	1	B	TRUE
Retrospective test	FFPE	DL	582620_N	/	Normal Thyroid	N	B	1	B	TRUE
Retrospective test	FFPE	DL	581525_N	/	Normal Thyroid	N	B	0.998268	B	TRUE
Retrospective test	FFPE	DL	581005	2	Papillary thyroid carcinoma	P	M	5.95128e-12	M	TRUE
Retrospective test	FFPE	DL	170060_N	/	Normal Thyroid	N	B	1	B	TRUE
Retrospective test	FFPE	DL	581001	1	Papillary thyroid carcinoma	P	M	4.10565e-07	M	TRUE
Retrospective test	FFPE	DL	582020	0.6	Papillary thyroid carcinoma	P	M	1.39831e-05	M	TRUE
Retrospective test	FFPE	DL	582784	1.1	Papillary thyroid carcinoma	P	M	3.85749e-08	M	TRUE
Retrospective test	FFPE	DL	581113_N	/	Normal Thyroid	N	B	1	B	TRUE
Retrospective test	FFPE	DL	581525	0.8	Papillary thyroid carcinoma	P	M	1.50955e-06	M	TRUE
Retrospective test	FFPE	DL	582784_N	/	Normal Thyroid	N	B	1	B	TRUE
Retrospective test	FFPE	DL	580258	4.7	Follicular thyroid adenoma	A	B	0.944134	B	TRUE
Retrospective test	FFPE	DL	582934	1.7	Papillary thyroid carcinoma	P	M	1	B	FALSE
Retrospective test	FFPE	DL	581113	1.1	Papillary thyroid carcinoma	P	M	1.56536e-09	M	TRUE
Retrospective test	FFPE	DL	170060	0.7	Papillary thyroid carcinoma	P	M	0.00422681	M	TRUE
Retrospective test	FFPE	DL	567739	0.7	Papillary thyroid carcinoma	P	M	2.07789e-12	M	TRUE
Retrospective test	FFPE	DL	576044	0.7	Papillary thyroid carcinoma	P	M	1.74338e-06	M	TRUE
Retrospective test	FFPE	DL	576044_N	/	Normal Thyroid	N	B	1	B	TRUE
Retrospective test	FFPE	DL	591635_N	/	Normal Thyroid	N	B	1	B	TRUE
Retrospective test	FFPE	DL	581356	1.7	Papillary thyroid carcinoma	P	M	1.58919e-08	M	TRUE
Retrospective test	FFPE	DL	582767	1.5	Papillary thyroid carcinoma	P	M	0.000218226	M	TRUE
Retrospective test	FFPE	DL	571484_N	/	Normal Thyroid	N	B	0.000182567	M	FALSE
Retrospective test	FFPE	DL	582113	1.6	Papillary thyroid carcinoma	P	M	0.993282	B	FALSE
Retrospective test	FFPE	ZE	8184349	3.9	Follicular thyroid adenoma	A	B	0.865908	B	TRUE
Retrospective test	FFPE	ZE	8744274	0.7	Follicular thyroid adenoma	A	B	0.860396	B	TRUE
Retrospective test	FFPE	ZE	8697104	4	Follicular thyroid adenoma	A	B	0.981869	B	TRUE
Retrospective test	FFPE	ZE	8838723	5.1	Hurthle cell adenoma	A	B	1.96124e-05	M	FALSE
Retrospective test	FFPE	ZE	8233077	0.5	Follicular thyroid adenoma	A	B	0.936006	B	TRUE
Retrospective test	FFPE	ZE	9044483	6	Follicular thyroid adenoma	A	B	0.968976	B	TRUE
Retrospective test	FFPE	ZE	9354709	6.8	Follicular thyroid adenoma	A	B	0.996143	B	TRUE
Retrospective test	FFPE	ZE	2580881	3.9	Follicular thyroid adenoma	A	B	1	B	TRUE
Retrospective test	FFPE	ZE	8766128	3.3	Follicular thyroid adenoma	A	B	1	B	TRUE
Retrospective test	FFPE	ZE	9495123	6.3	Follicular thyroid adenoma	A	B	0.999975	B	TRUE
Retrospective test	FFPE	ZE	9534184	6.1	Follicular thyroid adenoma	A	B	0.98968	B	TRUE
Retrospective test	FFPE	ZE	9777519	6	Follicular thyroid adenoma	A	B	0.953684	B	TRUE
Retrospective test	FFPE	ZE	580747	-	Follicular thyroid adenoma	A	B	0.00175863	M	FALSE
Retrospective test	FFPE	ZE	9868625	5.1	Follicular thyroid adenoma	A	B	0.999905	B	TRUE
Retrospective test	FFPE	ZE	8612246	8.9	Follicular thyroid adenoma	A	B	0.999993	B	TRUE
Retrospective test	FFPE	ZE	9941462	4.3	Follicular thyroid adenoma	A	B	0.999085	B	TRUE
Retrospective test	FFPE	ZE	9301645	2.4	Follicular thyroid adenoma	A	B	0.950897	B	TRUE
Retrospective test	FFPE	ZE	8411211	4.8	Follicular thyroid adenoma	A	B	0.999923	B	TRUE
Retrospective test	FFPE	ZE	1785413	5	Follicular thyroid adenoma	A	B	0.544706	B	TRUE
Retrospective test	FFPE	ZE	10160195	4.2	Follicular thyroid adenoma	A	B	6.87672e-05	M	FALSE
Retrospective test	FFPE	ZE	7740693	5	Follicular thyroid adenoma	A	B	0.00771615	M	FALSE
Retrospective test	FFPE	ZE	10259408	4.7	Follicular thyroid adenoma	A	B	0.779026	B	TRUE
Retrospective test	FFPE	ZE	9524498	5.2	Follicular thyroid adenoma	A	B	0.894631	B	TRUE
Retrospective test	FFPE	ZE	8162032	3.1	Follicular thyroid adenoma	A	B	0.939994	B	TRUE
Retrospective test	FFPE	ZE	9555716	4.5	Follicular thyroid adenoma	A	B	0.128505	M	FALSE
Retrospective test	FFPE	ZE	10298201	3.7	Follicular thyroid adenoma	A	B	0.945907	B	TRUE
Retrospective test	FFPE	ZE	10246291	8.3	Follicular thyroid adenoma	A	B	0.762358	B	TRUE
Retrospective test	FFPE	ZE	8814712	4.8	Follicular thyroid adenoma	A	B	0.179703	M	FALSE
Retrospective test	FFPE	ZE	10484688	3.7	Follicular thyroid adenoma	A	B	0.994838	B	TRUE
Retrospective test	FFPE	ZE	10574609	4.2	Follicular thyroid adenoma	A	B	0.998143	B	TRUE
Retrospective test	FFPE	ZE	2014-37158	-	Hurthle cell adenoma	A	B	0.999962	B	TRUE
Retrospective test	FFPE	ZE	2703556	6.5	Follicular thyroid adenoma	A	B	0.999958	B	TRUE
Retrospective test	FFPE	ZE	8620201	2.7	Follicular thyroid adenoma	A	B	0.996939	B	TRUE
Retrospective test	FFPE	ZE	7628990	1.9	Follicular thyroid adenoma	A	B	0.770751	B	TRUE
Retrospective test	FFPE	ZE	2935708	5.5	Follicular thyroid adenoma	A	B	0.999979	B	TRUE
Retrospective test	FFPE	ZE	616023	4.3	Widely Invasive follicular carcinoma	C	M	0.0168543	M	TRUE
Retrospective test	FFPE	ZE	9762512	0.7	Follicular thyroid carcinoma	C	M	0.985116	B	FALSE
Retrospective test	FFPE	ZE	8873649	6.1	Follicular thyroid carcinoma	C	M	0.0027672	M	TRUE
Retrospective test	FFPE	ZE	3079051	3.2	Minimally invasive follicular carcinoma	C	M	0.426142	M	TRUE
Retrospective test	FFPE	ZE	10207559	3.5	Follicular thyroid carcinoma	C	M	0.0036965	M	TRUE
Retrospective test	FFPE	ZE	3132473	2.6	Hurthle cell carcinoma	C	M	0.998177	B	FALSE
Retrospective test	FFPE	ZE	3316689	0.9	Follicular thyroid carcinoma	C	M	0.108582	M	TRUE
Retrospective test	FFPE	ZE	8117581	4.5	Follicular thyroid carcinoma	C	M	0.00104924	M	TRUE
Retrospective test	FFPE	ZE	8747193	6	Follicular thyroid carcinoma	C	M	0.0112183	M	TRUE
Retrospective test	FFPE	ZE	8797321	2.6	Follicular thyroid carcinoma	C	M	1	B	FALSE
Retrospective test	FFPE	ZE	8937815	4.9	Widely Invasive follicular carcinoma	C	M	0.00755284	M	TRUE
Retrospective test	FFPE	ZE	2138331	2.8	Follicular thyroid carcinoma	C	M	0.00363769	M	TRUE
Retrospective test	FFPE	ZE	3749656	4.4	Multinodular goiter	M	B	0.999998	B	TRUE
Retrospective test	FFPE	ZE	10597539	1.5	Multinodular goiter	M	B	1	B	TRUE
Retrospective test	FFPE	ZE	10598868	1.1	Multinodular goiter	M	B	1	B	TRUE
Retrospective test	FFPE	ZE	10613216	5.8	Multinodular goiter	M	B	0.870885	B	TRUE
Retrospective test	FFPE	ZE	10246098	5.5	Multinodular goiter	M	B	1	B	TRUE
Retrospective test	FFPE	ZE	10576967	1.2	Multinodular goiter	M	B	0.999999	B	TRUE
Retrospective test	FFPE	ZE	10585702	8.7	Multinodular goiter	M	B	1	B	TRUE
Retrospective test	FFPE	ZE	8227390	4.4	Multinodular goiter	M	B	0.972764	B	TRUE
Retrospective test	FFPE	ZE	9908303	0.4	Multinodular goiter	M	B	1	B	TRUE
Retrospective test	FFPE	ZE	8613973	0.9	Multinodular goiter	M	B	1	B	TRUE
Retrospective test	FFPE	ZE	10628945	1.7	Multinodular goiter	M	B	1	B	TRUE
Retrospective test	FFPE	ZE	1329774	3.9	Multinodular goiter	M	B	0.999997	B	TRUE
Retrospective test	FFPE	ZE	520724	4	Multinodular goiter	M	B	1	B	TRUE
Retrospective test	FFPE	ZE	10653909	1.2	Multinodular goiter	M	B	0.964508	B	TRUE
Retrospective test	FFPE	ZE	1623850	3.4	Multinodular goiter	M	B	1	B	TRUE
Retrospective test	FFPE	ZE	9032547	0.5	Multinodular goiter	M	B	1	B	TRUE
Retrospective test	FFPE	ZE	10661949	6.1	Multinodular goiter	M	B	1	B	TRUE
Retrospective test	FFPE	ZE	10286607	2.2	Multinodular goiter	M	B	1	B	TRUE
Retrospective test	FFPE	ZE	10595214	-	Multinodular goiter	M	B	1	B	TRUE
Retrospective test	FFPE	ZE	1309084	5	Multinodular goiter	M	B	1	B	TRUE
Retrospective test	FFPE	ZE	10003095	4	Multinodular goiter	M	B	1	B	TRUE
Retrospective test	FFPE	ZE	10677697	0.5	Multinodular goiter	M	B	1	B	TRUE
Retrospective test	FFPE	ZE	10537705	4.8	Multinodular goiter	M	B	1	B	TRUE
Retrospective test	FFPE	ZE	10666514	2	Multinodular goiter	M	B	1	B	TRUE
Retrospective test	FFPE	ZE	10627045	1.4	Multinodular goiter	M	B	1	B	TRUE
Retrospective test	FFPE	ZE	8799287	0.4	Multinodular goiter	M	B	1	B	TRUE
Retrospective test	FFPE	ZE	10688317	0.8	Multinodular goiter	M	B	1	B	TRUE
Retrospective test	FFPE	ZE	10615078	0.6	Multinodular goiter	M	B	1	B	TRUE
Retrospective test	FFPE	ZE	10446071	4.2	Multinodular goiter	M	B	1	B	TRUE
Retrospective test	FFPE	ZE	7571634	1.7	Multinodular goiter	M	B	1	B	TRUE
Retrospective test	FFPE	ZE	10138792	-	Multinodular goiter	M	B	1	B	TRUE
Retrospective test	FFPE	ZE	8657518	3.6	Multinodular goiter	M	B	0.998713	B	TRUE
Retrospective test	FFPE	ZE	10552529	3.5	Multinodular goiter	M	B	1	B	TRUE
Retrospective test	FFPE	ZE	2439616	0.8	Multinodular goiter	M	B	1	B	TRUE
Retrospective test	FFPE	ZE	10726728	2.7	Multinodular goiter	M	B	1	B	TRUE
Retrospective test	FFPE	ZE	9092440	0.5	Multinodular goiter	M	B	1	B	TRUE
Retrospective test	FFPE	ZE	9270678	2.6	Multinodular goiter	M	B	1	B	TRUE
Retrospective test	FFPE	ZE	10716741	4.1	Multinodular goiter	M	B	1	B	TRUE
Retrospective test	FFPE	ZE	10574938	0.5	Multinodular goiter	M	B	0.99977	B	TRUE
Retrospective test	FFPE	ZE	10728701	3.5	Multinodular goiter	M	B	1	B	TRUE
Retrospective test	FFPE	ZE	3597437	4.9	Multinodular goiter	M	B	0.98881	B	TRUE
Retrospective test	FFPE	ZE	10505261	-	Multinodular goiter	M	B	0.999815	B	TRUE
Retrospective test	FFPE	ZE	10477416	4.6	Multinodular goiter	M	B	0.000366643	M	FALSE
Retrospective test	FFPE	ZE	7645432	1.3	Multinodular goiter	M	B	0.999999	B	TRUE
Retrospective test	FFPE	ZE	9021326	1.3	Papillary thyroid carcinoma	P	M	2.22791e-11	M	TRUE
Retrospective test	FFPE	ZE	10065169	1.2	Papillary thyroid carcinoma	P	M	1.71737e-05	M	TRUE
Retrospective test	FFPE	ZE	9894791	2	Papillary thyroid carcinoma	P	M	5.99355e-07	M	TRUE
Retrospective test	FFPE	ZE	10023598	3.7	Papillary thyroid carcinoma	P	M	4.0199e-08	M	TRUE
Retrospective test	FFPE	ZE	10084228	1.9	Papillary thyroid carcinoma	P	M	0.280956	M	TRUE
Retrospective test	FFPE	ZE	10088998	0.9	Papillary thyroid carcinoma	P	M	6.74741e-07	M	TRUE
Retrospective test	FFPE	ZE	1457646	1.1	Papillary thyroid carcinoma	P	M	5.33635e-08	M	TRUE
Retrospective test	FFPE	ZE	10026575	1.2	Papillary thyroid carcinoma	P	M	1.7304e-05	M	TRUE
Retrospective test	FFPE	ZE	9884299	2.6	Papillary thyroid carcinoma	P	M	1.28599e-09	M	TRUE
Retrospective test	FFPE	ZE	10069576	1.7	Papillary thyroid carcinoma	P	M	5.96628e-10	M	TRUE
Retrospective test	FFPE	ZE	2435792	0.2	Papillary thyroid carcinoma	P	M	7.32644e-10	M	TRUE
Retrospective test	FFPE	ZE	10037308	3.3	Papillary thyroid carcinoma	P	M	2.17201e-09	M	TRUE
Retrospective test	FFPE	ZE	10018993	1.3	Papillary thyroid carcinoma	P	M	7.08775e-11	M	TRUE
Retrospective test	FFPE	ZE	7519617	1.2	Papillary thyroid carcinoma	P	M	4.1184e-05	M	TRUE
Retrospective test	FFPE	ZE	1796874	2.3	Papillary thyroid carcinoma	P	M	3.38288e-06	M	TRUE
Retrospective test	FFPE	ZE	10068490	2.2	Papillary thyroid carcinoma	P	M	3.44679e-05	M	TRUE
Retrospective test	FFPE	ZE	9951055	2.8	Papillary thyroid carcinoma	P	M	0.00249879	M	TRUE
Retrospective test	FFPE	ZE	9308408	1.6	Papillary thyroid carcinoma	P	M	3.63518e-05	M	TRUE
Retrospective test	FFPE	ZE	10012171	1.3	Papillary thyroid carcinoma	P	M	2.36521e-08	M	TRUE
Retrospective test	FFPE	ZE	10113765	4	Papillary thyroid carcinoma	P	M	1.49698e-07	M	TRUE
Retrospective test	FFPE	ZE	10078224	2.1	Papillary thyroid carcinoma	P	M	4.2335e-07	M	TRUE
Retrospective test	FFPE	ZE	2352083	0.6	Papillary thyroid carcinoma	P	M	4.406e-07	M	TRUE
Retrospective test	FFPE	ZE	10009605	1.8	Papillary thyroid carcinoma	P	M	8.92243e-12	M	TRUE
Retrospective test	FFPE	ZE	10101667	3.1	Papillary thyroid carcinoma	P	M	9.23925e-06	M	TRUE
Retrospective test	FFPE	ZE	2533794	1.9	Papillary thyroid carcinoma	P	M	8.2153e-08	M	TRUE
Retrospective test	FFPE	ZE	9236329	1.9	Papillary thyroid carcinoma	P	M	0.000812877	M	TRUE
Retrospective test	FFPE	ZE	8985544	0.6	Papillary thyroid carcinoma	P	M	0.868006	B	FALSE
Retrospective test	FFPE	ZE	10047224	1.3	Papillary thyroid carcinoma	P	M	0.999985	B	FALSE
Retrospective test	FFPE	ZE	9658824	1.9	Papillary thyroid carcinoma	P	M	3.17102e-06	M	TRUE
Retrospective test	FFPE	ZE	3753446	1.7	Papillary thyroid carcinoma	P	M	1.22282e-09	M	TRUE
Retrospective test	FFPE	ZE	10048451	1.5	Papillary thyroid carcinoma	P	M	5.50845e-08	M	TRUE
Retrospective test	FFPE	ZE	1671468	1.3	Papillary thyroid carcinoma	P	M	3.43608e-07	M	TRUE
Retrospective test	FFPE	ZE	10062373	1.8	Papillary thyroid carcinoma	P	M	7.34816e-08	M	TRUE
Retrospective test	FFPE	ZE	10041571	1.1	Papillary thyroid carcinoma	P	M	7.73455e-07	M	TRUE
Retrospective test	FFPE	ZE	10152202	1.3	Papillary thyroid carcinoma	P	M	4.07296e-07	M	TRUE
Retrospective test	FFPE	ZE	9920365	2.8	Papillary thyroid carcinoma	P	M	5.39275e-08	M	TRUE
Retrospective test	FFPE	ZE	1914464	1.4	Papillary thyroid carcinoma	P	M	3.42356e-07	M	TRUE
Retrospective test	FFPE	ZE	967931	0.8	Papillary thyroid carcinoma	P	M	3.51515e-05	M	TRUE
Retrospective test	FFPE	ZE	10144010	1.2	Papillary thyroid carcinoma	P	M	3.44058e-06	M	TRUE
Retrospective test	FFPE	ZE	10149039	2.3	Papillary thyroid carcinoma	P	M	2.79562e-07	M	TRUE
Retrospective test	FFPE	ZE	10112302	1.7	Papillary thyroid carcinoma	P	M	4.10687e-08	M	TRUE
Retrospective test	FFPE	ZE	10079061	0.9	Papillary thyroid carcinoma	P	M	5.84803e-05	M	TRUE
Retrospective test	FFPE	ZE	10102082	1.4	Papillary thyroid carcinoma	P	M	1.51541e-05	M	TRUE
Retrospective test	FFPE	ZE	3145320	1.7	Papillary thyroid carcinoma	P	M	1.48482e-06	M	TRUE
Retrospective test	FFPE	ZE	10145721	5.6	Papillary thyroid carcinoma	P	M	1.08817e-09	M	TRUE
Retrospective test	FFPE	ZE	10057608	1.1	Papillary thyroid carcinoma	P	M	1.52099e-09	M	TRUE
Retrospective test	FFPE	ZE	1213888	2.5	Papillary thyroid carcinoma	P	M	6.21264e-06	M	TRUE
Retrospective test	FFPE	ZE	10055505	1.9	Papillary thyroid carcinoma	P	M	3.87162e-11	M	TRUE
Retrospective test	FFPE	ZE	8798793	2.1	Papillary thyroid carcinoma	P	M	1.57864e-05	M	TRUE
Retrospective test	FFPE	ZY	201811915	4.5	Follicular thyroid adenoma	A	B	0.998014	B	TRUE
Retrospective test	FFPE	ZY	201881696	0.9	Follicular thyroid adenoma	A	B	1	B	TRUE
Retrospective test	FFPE	ZY	201882160	1.2	Follicular thyroid adenoma	A	B	0.995036	B	TRUE
Retrospective test	FFPE	ZY	201808590	4	Follicular thyroid adenoma	A	B	0.998927	B	TRUE
Retrospective test	FFPE	ZY	201866255	5	Follicular thyroid adenoma	A	B	1	B	TRUE
Retrospective test	FFPE	ZY	201882164	4	Follicular thyroid adenoma	A	B	0.999894	B	TRUE
Retrospective test	FFPE	ZY	201858828	4	Follicular thyroid adenoma	A	B	1	B	TRUE
Retrospective test	FFPE	ZY	201869413	1.2	Follicular thyroid adenoma	A	B	0.999992	B	TRUE
Retrospective test	FFPE	ZY	201865846	4	Follicular thyroid adenoma	A	B	0.999741	B	TRUE
Retrospective test	FFPE	ZY	201864574	2.2	Follicular thyroid adenoma	A	B	0.999993	B	TRUE
Retrospective test	FFPE	ZY	201893856	1	Follicular thyroid adenoma	A	B	0.63088	B	TRUE
Retrospective test	FFPE	ZY	201890528	4.4	Follicular thyroid adenoma	A	B	0.699325	B	TRUE
Retrospective test	FFPE	ZY	201718355	4.5	Follicular thyroid adenoma	A	B	0.689206	B	TRUE
Retrospective test	FFPE	ZY	201873426	5	Follicular thyroid adenoma	A	B	0.849943	B	TRUE
Retrospective test	FFPE	ZY	201872487	3	Follicular thyroid adenoma	A	B	0.999808	B	TRUE
Retrospective test	FFPE	ZY	201872030	4	Follicular thyroid adenoma	A	B	0.999834	B	TRUE
Retrospective test	FFPE	ZY	201876526	3	Follicular thyroid adenoma	A	B	0.554259	B	TRUE
Retrospective test	FFPE	ZY	201789382	7	Follicular thyroid adenoma	A	B	1	B	TRUE
Retrospective test	FFPE	ZY	201881206	1.8	Follicular thyroid adenoma	A	B	0.998847	B	TRUE
Retrospective test	FFPE	ZY	201766992	1.8	Follicular variant papillary thyroid carcinoma	P	M	0.000672213	M	TRUE
Retrospective test	FFPE	ZY	201846422	1.2	Follicular variant papillary thyroid carcinoma	P	M	0.926265	B	FALSE
Retrospective test	FFPE	ZY	201791683	1.5	Follicular variant papillary thyroid carcinoma	P	M	4.77596e-05	M	TRUE
Retrospective test	FFPE	ZY	201757861	1.3	Follicular variant papillary thyroid carcinoma	P	M	3.32646e-05	M	TRUE
Retrospective test	FFPE	ZY	201828452	0.7	Follicular variant papillary thyroid carcinoma	P	M	0.030634	M	TRUE
Retrospective test	FFPE	ZY	201842523	0.9	Follicular variant papillary thyroid carcinoma	P	M	4.11611e-10	M	TRUE
Retrospective test	FFPE	ZY	201882152	1	Follicular variant papillary thyroid carcinoma	P	M	1.10113e-11	M	TRUE
Retrospective test	FFPE	ZY	201838317	0.5	Follicular variant papillary thyroid carcinoma	P	M	0.00870689	M	TRUE
Retrospective test	FFPE	ZY	201801279	1.7	Follicular variant papillary thyroid carcinoma	P	M	0.709704	B	FALSE
Retrospective test	FFPE	ZY	201776341	3	Follicular variant papillary thyroid carcinoma	P	M	0.170061	M	TRUE
Retrospective test	FFPE	ZY	201871587	2	Follicular variant papillary thyroid carcinoma	P	M	0.923053	B	FALSE
Retrospective test	FFPE	ZY	201738492	1.2	Follicular variant papillary thyroid carcinoma	P	M	6.86338e-07	M	TRUE
Retrospective test	FFPE	ZY	201632926	3	Follicular variant papillary thyroid carcinoma	P	M	1.57229e-09	M	TRUE
Retrospective test	FFPE	ZY	201744863	1.5	Follicular variant papillary thyroid carcinoma	P	M	1.34321e-06	M	TRUE
Retrospective test	FFPE	ZY	201884317	3.5	Follicular variant papillary thyroid carcinoma	P	M	0.984763	B	FALSE
Retrospective test	FFPE	ZY	201881706	1	Follicular variant papillary thyroid carcinoma	P	M	2.63426e-05	M	TRUE
Retrospective test	FFPE	ZY	201873880	0.9	Follicular variant papillary thyroid carcinoma	P	M	1.01032e-05	M	TRUE
Retrospective test	FFPE	ZY	201856806	1.8	Follicular variant papillary thyroid carcinoma	P	M	1.56798e-08	M	TRUE
Retrospective test	FFPE	ZY	201855940	0.5	Follicular variant papillary thyroid carcinoma	P	M	0.0208287	M	TRUE
Retrospective test	FFPE	ZY	201803226	3.4	Follicular variant papillary thyroid carcinoma	P	M	1.97799e-11	M	TRUE
Retrospective test	FFPE	ZY	201757094	6.5	Minimally invasive follicular carcinoma	C	M	0.00109595	M	TRUE
Retrospective test	FFPE	ZY	201852516	3	Minimally invasive follicular carcinoma	C	M	0.15896	M	TRUE
Retrospective test	FFPE	ZY	201116743	5	Minimally invasive follicular carcinoma	C	M	0.00883977	M	TRUE
Retrospective test	FFPE	ZY	201133579	5	Minimally invasive follicular carcinoma	C	M	0.000458307	M	TRUE
Retrospective test	FFPE	ZY	201857629	2.5	Minimally invasive follicular carcinoma	C	M	0.249916	M	TRUE
Retrospective test	FFPE	ZY	201830708	2.5	Minimally invasive follicular carcinoma	C	M	0.0754463	M	TRUE
Retrospective test	FFPE	ZY	201842523_C	0.8	Minimally invasive follicular carcinoma	C	M	0.0398221	M	TRUE
Retrospective test	FFPE	ZY	201760592	3	Minimally invasive follicular carcinoma	C	M	0.984107	B	FALSE
Retrospective test	FFPE	ZY	201752876	3.5	Minimally invasive follicular carcinoma	C	M	0.0286472	M	TRUE
Retrospective test	FFPE	ZY	201792565	3.2	Minimally invasive follicular carcinoma	C	M	0.454922	M	TRUE
Retrospective test	FFPE	ZY	201716006	5	Minimally invasive follicular carcinoma	C	M	0.697619	B	FALSE
Retrospective test	FFPE	ZY	201365918	-	Minimally invasive follicular carcinoma	C	M	4.73623e-10	M	TRUE
Retrospective test	FFPE	ZY	201820038	3.5	Minimally invasive follicular carcinoma	C	M	0.129539	M	TRUE
Retrospective test	FFPE	ZY	201707824	4.5	Minimally invasive follicular carcinoma	C	M	0.938418	B	FALSE
Retrospective test	FFPE	ZY	201764228	2.6	Minimally invasive follicular carcinoma	C	M	0.00126168	M	TRUE

## Sheet: Prospective_Test
Dataset	Tissue_type	Hospital	Patient_ID	NoduleSize	Histopathological_type	Histopathological_type_abb	Classificaiton_type	Cytopathological_type	Predicted_value	Predicted_type	Predicted_result	Predicted_result2	Comment and additional pathlogic finiding
Prospective Test	FNA_biopsy	SG	SG1	0.5	Papillary thyroid carcinoma	P	M	V	0.0116798	M	TRUE	TP
Prospective Test	FNA_biopsy	SG	SG2_1	1.4	Papillary thyroid carcinoma	P	M	V	1.35652e-05	M	TRUE	TP
Prospective Test	FNA_biopsy	SG	SG2_2	1.4	Hurthle cell adenoma	A	B	III	0.999997	B	TRUE	TN	oncocytic
Prospective Test	FNA_biopsy	SG	SG3	6.5	Papillary thyroid carcinoma	P	M	VI	4.4154e-07	M	TRUE	TP
Prospective Test	FNA_biopsy	SG	SG4	5	Hurthle cell adenoma	A	B	III	1	B	TRUE	TN	oncocytic
Prospective Test	FNA_biopsy	SG	SG5	2.3	Papillary thyroid carcinoma	P	M	VI	5.03731e-08	M	TRUE	TP
Prospective Test	FNA_biopsy	SG	SG6	1.2	Papillary thyroid carcinoma	P	M	VI	2.1319e-07	M	TRUE	TP
Prospective Test	FNA_biopsy	SG	SG7	0.5	lymphocytic thyroiditis	L	B	III	0.000236255	M	FALSE	FP	lymphocytic
Prospective Test	FNA_biopsy	SG	SG8	3.3	Multinodular goiter	M	B	IV	0.999796	B	TRUE	TN
Prospective Test	FNA_biopsy	SG	SG9	1.7	Papillary thyroid carcinoma	P	M	VI	1.65652e-14	M	TRUE	TP
Prospective Test	FNA_biopsy	SG	SG10	2	Follicular thyroid adenoma	A	B	IV	0.999636	B	TRUE	TN
Prospective Test	FNA_biopsy	SG	SG11	0.3	lymphocytic thyroiditis	L	B	IV	1	B	TRUE	TN	oncocytic
Prospective Test	FNA_biopsy	SG	SG12	4.6	Follicular thyroid carcinoma	C	M	II	0.997415	B	FALSE	FN
Prospective Test	FNA_biopsy	SG	SG13	0.25	Papillary thyroid carcinoma	P	M	III	0.000301153	M	TRUE	TP
Prospective Test	FNA_biopsy	SG	SG14	3.5	Papillary thyroid carcinoma	P	M	VI	4.23855e-06	M	TRUE	TP
Prospective Test	FNA_biopsy	SG	SG15	2.2	Papillary thyroid carcinoma	P	M	VI	2.26025e-08	M	TRUE	TP
Prospective Test	FNA_biopsy	SG	SG16	1.8	Follicular thyroid adenoma	A	B	III	0.978883	B	TRUE	TN
Prospective Test	FNA_biopsy	SG	SG18	0.5	Multinodular goiter	M	B	III	0.952115	B	TRUE	TN	oncocytic
Prospective Test	FNA_biopsy	SG	SG19	1.2	Papillary thyroid carcinoma	P	M	VI	3.30927e-07	M	TRUE	TP
Prospective Test	FNA_biopsy	SG	SG20	1.1	Papillary thyroid carcinoma	P	M	III	0.354456	M	TRUE	TP
Prospective Test	FNA_biopsy	SG	SG21	0.8	Papillary thyroid carcinoma	P	M	VI	0.00179998	M	TRUE	TP
Prospective Test	FNA_biopsy	SG	SG22	0.5	Papillary thyroid carcinoma	P	M	VI	6.88614e-11	M	TRUE	TP
Prospective Test	FNA_biopsy	SG	SG24	4.5	Multinodular goiter	M	B	III	1	B	TRUE	TN
Prospective Test	FNA_biopsy	SG	SG25	1.1	Follicular thyroid adenoma	A	B	VI	1	B	TRUE	TN
Prospective Test	FNA_biopsy	SG	SG26_1	5.1	Papillary thyroid carcinoma	P	M	VI	5.58427e-07	M	TRUE	TP
Prospective Test	FNA_biopsy	SG	SG26_2	5.1	Papillary thyroid carcinoma	P	M	VI	1.71962e-07	M	TRUE	TP
Prospective Test	FNA_biopsy	SG	SG27	2	Follicular thyroid adenoma	A	B	III	1	B	TRUE	TN
Prospective Test	FNA_biopsy	SG	SG28	1.8	Papillary thyroid carcinoma	P	M	V	4.22354e-06	M	TRUE	TP
Prospective Test	FNA_biopsy	SG	SG29	0.75	Papillary thyroid carcinoma	P	M	VI	0.987036	B	FALSE	FN
Prospective Test	FNA_biopsy	SG	SG30	2	Papillary thyroid carcinoma	P	M	VI	9.16859e-09	M	TRUE	TP
Prospective Test	FNA_biopsy	SG	SG32	0.3	Papillary thyroid carcinoma	P	M	III	0.999998	B	FALSE	FN
Prospective Test	FNA_biopsy	SG	SG33	4	Papillary thyroid carcinoma	P	M	VI	1	B	FALSE	FN
Prospective Test	FNA_biopsy	SG	SG34	7.5	Papillary thyroid carcinoma	P	M	VI	1.59302e-10	M	TRUE	TP
Prospective Test	FNA_biopsy	SG	SG35	2	Papillary thyroid carcinoma	P	M	VI	5.05411e-11	M	TRUE	TP
Prospective Test	FNA_biopsy	SG	SG36	2.4	Papillary thyroid carcinoma	P	M	VI	2.27361e-12	M	TRUE	TP
Prospective Test	FNA_biopsy	SG	SG37	1	Hurthle cell adenoma	A	B	III	1	B	TRUE	TN	oncocytic
Prospective Test	FNA_biopsy	SG	SG38	1.5	Multinodular goiter	M	B	III	1	B	TRUE	TN
Prospective Test	FNA_biopsy	SG	SG39	1	Papillary thyroid carcinoma	P	M	VI	3.52173e-06	M	TRUE	TP
Prospective Test	FNA_biopsy	SG	SG40_1	3.2	Papillary thyroid carcinoma	P	M	VI	5.62676e-06	M	TRUE	TP
Prospective Test	FNA_biopsy	SG	SG40_2	3.2	Papillary thyroid carcinoma	P	M	VI	1.26174e-05	M	TRUE	TP
Prospective Test	FNA_biopsy	SG	SG42	2.8	Papillary thyroid carcinoma	P	M	VI	1.06502e-06	M	TRUE	TP
Prospective Test	FNA_biopsy	SG	SG43	2.2	Papillary thyroid carcinoma	P	M	V	0.000943133	M	TRUE	TP
Prospective Test	FNA_biopsy	SG	SG44	0.4	Papillary thyroid carcinoma	P	M	VI	5.20373e-12	M	TRUE	TP
Prospective Test	FNA_biopsy	SG	SG45	2.9	Follicular thyroid carcinoma	C	M	IV	0.99998	B	FALSE	FN
Prospective Test	FNA_biopsy	SG	SG47	1.2	Papillary thyroid carcinoma	P	M	VI	1.09964e-14	M	TRUE	TP
Prospective Test	FNA_biopsy	SG	SG48	3.4	Papillary thyroid carcinoma	P	M	VI	0.000234802	M	TRUE	TP
Prospective Test	FNA_biopsy	SG	SG49	0.7	Papillary thyroid carcinoma	P	M	V	1.14275e-07	M	TRUE	TP
Prospective Test	FNA_biopsy	SG	SG50	-	Papillary thyroid carcinoma	P	M	VI	1	B	FALSE	FN
Prospective Test	FNA_biopsy	SG	SG51	2.4	Multinodular goiter	M	B	IV	1	B	TRUE	TN
Prospective Test	FNA_biopsy	SG	SG52	2.2	Papillary thyroid carcinoma	P	M	VI	2.77257e-06	M	TRUE	TP
Prospective Test	FNA_biopsy	SG	SG53	1.5	Papillary thyroid carcinoma	P	M	VI	8.31907e-08	M	TRUE	TP
Prospective Test	FNA_biopsy	SY	1228771	3	Multinodular goiter	M	B	II	0.000197512	M	FALSE	FP
Prospective Test	FNA_biopsy	SY	1227262	0.7	Papillary thyroid carcinoma	P	M	VI	2.52687e-08	M	TRUE	TP
Prospective Test	FNA_biopsy	SY	1222391	1.1	Papillary thyroid carcinoma	P	M	V	8.25672e-09	M	TRUE	TP
Prospective Test	FNA_biopsy	SY	1220560	0.6	Multinodular goiter	M	B	II	1	B	TRUE	TN
Prospective Test	FNA_biopsy	SY	1219793_1	0.2	Multinodular goiter	M	B	II	1	B	TRUE	TN
Prospective Test	FNA_biopsy	SY	1219793_2	0.4	Multinodular goiter	M	B	II	1	B	TRUE	TN
Prospective Test	FNA_biopsy	SY	1221198_1	0.5	Multinodular goiter	M	B	II	1	B	TRUE	TN
Prospective Test	FNA_biopsy	SY	1219793_3	0.6	Multinodular goiter	M	B	II	1	B	TRUE	TN
Prospective Test	FNA_biopsy	SY	1221198_2	0.4	Multinodular goiter	M	B	II	0.999827	B	TRUE	TN
Prospective Test	FNA_biopsy	SY	1220690	0.4	Papillary thyroid carcinoma	P	M	III	1.94346e-07	M	TRUE	TP
Prospective Test	FNA_biopsy	SY	1220403_1	0.5	Multinodular goiter	M	B	II	0.999999	B	TRUE	TN
Prospective Test	FNA_biopsy	SY	1220403_2	2.9	Multinodular goiter	M	B	II	1	B	TRUE	TN
Prospective Test	FNA_biopsy	SY	1220536	0.5	Multinodular goiter	M	B	II	0.977424	B	TRUE	TN
Prospective Test	FNA_biopsy	SY	1229685	0.4	Papillary thyroid carcinoma	P	M	VI	2.64464e-05	M	TRUE	TP
Prospective Test	FNA_biopsy	SY	1223330_1	0.3	Papillary thyroid carcinoma	P	M	III	0.0136589	M	TRUE	TP
Prospective Test	FNA_biopsy	SY	1224553	0.4	Papillary thyroid carcinoma	P	M	VI	1	B	FALSE	FN
Prospective Test	FNA_biopsy	SY	1225795	0.4	Papillary thyroid carcinoma	P	M	VI	1.89217e-05	M	TRUE	TP
Prospective Test	FNA_biopsy	SY	1225597	2.2	Papillary thyroid carcinoma	P	M	V	2.39746e-05	M	TRUE	TP
Prospective Test	FNA_biopsy	SY	1220918	0.8	Papillary thyroid carcinoma	P	M	VI	2.56396e-11	M	TRUE	TP
Prospective Test	FNA_biopsy	SY	1221167	0.5	Papillary thyroid carcinoma	P	M	VI	3.29476e-12	M	TRUE	TP
Prospective Test	FNA_biopsy	SY	1220958	0.4	Papillary thyroid carcinoma	P	M	III	0.166236	M	TRUE	TP
Prospective Test	FNA_biopsy	SY	1222331	0.8	Multinodular goiter	M	B	II	0.999027	B	TRUE	TN
Prospective Test	FNA_biopsy	SY	88680	2.5	Follicular thyroid adenoma	A	B	II	1	B	TRUE	TN
Prospective Test	FNA_biopsy	SY	1223330_2	0.3	Papillary thyroid carcinoma	P	M	III	4.23816e-05	M	TRUE	TP
Prospective Test	FNA_biopsy	SY	1227883	0.7	Papillary thyroid carcinoma	P	M	VI	2.24854e-09	M	TRUE	TP
Prospective Test	FNA_biopsy	SY	1224164	0.3	Papillary thyroid carcinoma	P	M	VI	2.93481e-09	M	TRUE	TP
Prospective Test	FNA_biopsy	SY	1231702	1.5	Multinodular goiter	M	B	V	0.999963	B	TRUE	TN
Prospective Test	FNA_biopsy	SY	1232603	1.2	Papillary thyroid carcinoma	P	M	VI	1.8671e-05	M	TRUE	TP
Prospective Test	FNA_biopsy	SY	1229147	0.7	Multinodular goiter	M	B	II	1	B	TRUE	TN
Prospective Test	FNA_biopsy	SY	1229646	0.3	Multinodular goiter	M	B	II	0.1461	M	FALSE	FP
Prospective Test	FNA_biopsy	SY	1231658	2	Multinodular goiter	M	B	II	1	B	TRUE	TN
Prospective Test	FNA_biopsy	SY	1231591	0.6	Papillary thyroid carcinoma	P	M	III	0.612405	B	FALSE	FN
Prospective Test	FNA_biopsy	SY	1232972	1.6	Multinodular goiter	M	B	II	0.904503	B	TRUE	TN
Prospective Test	FNA_biopsy	SY	1233753	0.4	Papillary thyroid carcinoma	P	M	VI	0.000144507	M	TRUE	TP
Prospective Test	FNA_biopsy	SY	1234395	0.3	Papillary thyroid carcinoma	P	M	III	0.999999	B	FALSE	FN
Prospective Test	FNA_biopsy	ZGY	22568498	2.61	Multinodular goiter	M	B	II	0.908988	B	TRUE	TN
Prospective Test	FNA_biopsy	ZGY	12651454	4.56	Multinodular goiter	M	B	I	0.737444	B	TRUE	TN
Prospective Test	FNA_biopsy	ZGY	22607312	4.64	Multinodular goiter	M	B	II	0.987257	B	TRUE	TN
Prospective Test	FNA_biopsy	ZGY	15461864	2.51	Papillary thyroid carcinoma	P	M	IV	2.10682e-09	M	TRUE	TP	lymphocytic
Prospective Test	FNA_biopsy	ZGY	22600585	2.14	Papillary thyroid carcinoma	P	M	I	3.71109e-05	M	TRUE	TP	lymphocytic
Prospective Test	FNA_biopsy	ZGY	11113006	1.68	Papillary thyroid carcinoma	P	M	I	5.55579e-15	M	TRUE	TP
Prospective Test	FNA_biopsy	ZGY	11113006_P	2.89	Papillary thyroid carcinoma	P	M	I	3.34847e-12	M	TRUE	TP
Prospective Test	FNA_biopsy	ZGY	22553368	1.51	Multinodular goiter	M	B	III	0.985939	B	TRUE	TN
Prospective Test	FNA_biopsy	ZGY	15950155	2.43	Papillary thyroid carcinoma	P	M	I	1.56376e-06	M	TRUE	TP	lymphocytic
Prospective Test	FNA_biopsy	ZGY	14440069	2.48	Papillary thyroid carcinoma	P	M	II	1.4716e-11	M	TRUE	TP
Prospective Test	FNA_biopsy	ZGY	22607921	1.37	Papillary thyroid carcinoma	P	M	VI	5.59463e-08	M	TRUE	TP
Prospective Test	FNA_biopsy	ZGY	22636570	2.68	Follicular thyroid adenoma	A	B	I	0.188636	M	FALSE	FP
Prospective Test	FNA_biopsy	ZGY	22606706	1.34	Papillary thyroid carcinoma	P	M	III	4.854e-08	M	TRUE	TP
Prospective Test	FNA_biopsy	ZGY	22591509	1.4	Papillary thyroid carcinoma	P	M	IV	4.96326e-14	M	TRUE	TP	lymphocytic
Prospective Test	FNA_biopsy	ZGY	22505138	0.6	Papillary thyroid carcinoma	P	M	II	2.27153e-06	M	TRUE	TP
Prospective Test	FNA_biopsy	ZGY	22641056	2.04	Papillary thyroid carcinoma	P	M	VI	5.96495e-11	M	TRUE	TP
Prospective Test	FNA_biopsy	ZGY	22560676	2.99	Follicular thyroid adenoma	A	B	I	0.416114	M	FALSE	FP
Prospective Test	FNA_biopsy	ZGY	22656847	4.48	Papillary thyroid carcinoma	P	M	VI	6.62612e-09	M	TRUE	TP	lymphocytic
Prospective Test	FNA_biopsy	ZGY	22652326	1.57	Papillary thyroid carcinoma	P	M	I	2.69593e-09	M	TRUE	TP
Prospective Test	FNA_biopsy	ZGY	22605497	1.58	Papillary thyroid carcinoma	P	M	II	1.46153e-10	M	TRUE	TP	lymphocytic
Prospective Test	FNA_biopsy	ZGY	22622873	1.22	Papillary thyroid carcinoma	P	M	I	0.999774	B	FALSE	FN
Prospective Test	FNA_biopsy	ZGY	22350181	2.43	Papillary thyroid carcinoma	P	M	I	4.84391e-06	M	TRUE	TP	lymphocytic
Prospective Test	FNA_biopsy	ZGY	13584809	2.22	Papillary thyroid carcinoma	P	M	VI	1.39299e-09	M	TRUE	TP
Prospective Test	FNA_biopsy	ZGY	22564431	4.6	Multinodular goiter	M	B	VI	0.120758	M	FALSE	FP	oncocytic
Prospective Test	FNA_biopsy	ZGY	9823395	5.5	Multinodular goiter	M	B	II	0.999913	B	TRUE	TN
Prospective Test	FNA_biopsy	ZGY	22660098	2.2	Papillary thyroid carcinoma	P	M	VI	6.51913e-12	M	TRUE	TP
Prospective Test	FNA_biopsy	ZGY	22692208	1.75	Papillary thyroid carcinoma	P	M	VI	2.96859e-07	M	TRUE	TP
Prospective Test	FNA_biopsy	ZGY	16733698	3.2	Multinodular goiter	M	B	V	0.0760554	M	FALSE	FP
Prospective Test	FNA_biopsy	ZGY	22203374	2	Papillary thyroid carcinoma	P	M	II	1.40574e-08	M	TRUE	TP
Prospective Test	FNA_biopsy	ZGY	22657652	2.91	Papillary thyroid carcinoma	P	M	VI	6.23103e-12	M	TRUE	TP
Prospective Test	FNA_biopsy	ZGY	22694616	5.01	Follicular thyroid adenoma	A	B	VI	0.000172923	M	FALSE	FP
Prospective Test	FNA_biopsy	ZGY	22675874	3.4	Papillary thyroid carcinoma	P	M	VI	4.04417e-09	M	TRUE	TP
Prospective Test	FNA_biopsy	ZGY	16007322	4.99	Multinodular goiter	M	B	II	1	B	TRUE	TN
Prospective Test	FNA_biopsy	ZGY	15748701	1.5	Papillary thyroid carcinoma	P	M	I	0.00210566	M	TRUE	TP
Prospective Test	FNA_biopsy	ZGY	7481004	1.71	Papillary thyroid carcinoma	P	M	IV	3.6805e-06	M	TRUE	TP
Prospective Test	FNA_biopsy	ZGY	22122088	3.1	Follicular thyroid adenoma	A	B	II	0.999999	B	TRUE	TN
Prospective Test	FNA_biopsy	ZGY	22122088_P	1.19	Papillary thyroid carcinoma	P	M	III	7.37517e-09	M	TRUE	TP
Prospective Test	FNA_biopsy	ZGY	22704277	1.02	Papillary thyroid carcinoma	P	M	I	1.35871e-06	M	TRUE	TP
Prospective Test	FNA_biopsy	ZGY	22694080	3.91	Papillary thyroid carcinoma	P	M	VI	3.09079e-07	M	TRUE	TP
Prospective Test	FNA_biopsy	ZGY	22138461	3.36	Follicular thyroid adenoma	A	B	VI	5.50898e-06	M	FALSE	FP
Prospective Test	FNA_biopsy	ZGY	13691534	3.37	Multinodular goiter	M	B	I	1	B	TRUE	TN
Prospective Test	FNA_biopsy	ZGY	11076097	3.32	Multinodular goiter	M	B	VI	0.0162748	M	FALSE	FP
Prospective Test	FNA_biopsy	ZGY	10346723	3.5	Papillary thyroid carcinoma	P	M	VI	1.33172e-11	M	TRUE	TP
Prospective Test	FNA_biopsy	ZGY	22062797	2	Papillary thyroid carcinoma	P	M	VI	5.75394e-11	M	TRUE	TP
Prospective Test	FNA_biopsy	ZGY	22718625	1.4	Papillary thyroid carcinoma	P	M	VI	4.96993e-09	M	TRUE	TP	lymphocytic
Prospective Test	FNA_biopsy	ZGY	22670065	2.1	Papillary thyroid carcinoma	P	M	VI	0.000185262	M	TRUE	TP
Prospective Test	FNA_biopsy	ZGY	22692722	1.5	Papillary thyroid carcinoma	P	M	V	7.05305e-13	M	TRUE	TP
Prospective Test	FNA_biopsy	ZGY	22660000	4.12	Multinodular goiter	M	B	VI	0.999941	B	TRUE	TN
Prospective Test	FNA_biopsy	ZGY	16291385	2.88	Multinodular goiter	M	B	I	0.00213494	M	FALSE	FP
Prospective Test	FNA_biopsy	ZGY	15647088	3	Papillary thyroid carcinoma	P	M	VI	1.50558e-08	M	TRUE	TP
Prospective Test	FNA_biopsy	ZGY	22719934	1.47	Papillary thyroid carcinoma	P	M	VI	1.46095e-09	M	TRUE	TP	lymphocytic
Prospective Test	FNA_biopsy	ZGY	22695073	3.2	Papillary thyroid carcinoma	P	M	V	6.25076e-08	M	TRUE	TP
Prospective Test	FNA_biopsy	ZGY	15675049	0.97	Papillary thyroid carcinoma	P	M	I	1.88828e-17	M	TRUE	TP
Prospective Test	FNA_biopsy	ZGY	22736933	1.01	Papillary thyroid carcinoma	P	M	VI	5.354e-08	M	TRUE	TP
Prospective Test	FNA_biopsy	ZGY	22744766	1.46	Papillary thyroid carcinoma	P	M	VI	2.46489e-13	M	TRUE	TP
Prospective Test	FNA_biopsy	ZGY	14952555	1.03	Papillary thyroid carcinoma	P	M	VI	9.09284e-08	M	TRUE	TP
Prospective Test	FNA_biopsy	ZGY	22572958	1.1	Papillary thyroid carcinoma	P	M	IV	1.13764e-07	M	TRUE	TP
Prospective Test	FNA_biopsy	ZGY	22746435	1.2	Papillary thyroid carcinoma	P	M	I	1.56483e-10	M	TRUE	TP
Prospective Test	FNA_biopsy	ZGY	22711415	1.03	Papillary thyroid carcinoma	P	M	V	1.04172e-07	M	TRUE	TP
Prospective Test	FNA_biopsy	ZGY	22549502	3.04	Multinodular goiter	M	B	II	0.781366	B	TRUE	TN
Prospective Test	FNA_biopsy	ZGY	22762022	3.9	Papillary thyroid carcinoma	P	M	VI	1.37225e-11	M	TRUE	TP
Prospective Test	FNA_biopsy	ZGY	16629353	4.29	Multinodular goiter	M	B	VI	0.877707	B	TRUE	TN
Prospective Test	FNA_biopsy	ZGY	22743729	2.1	Papillary thyroid carcinoma	P	M	VI	1.26968e-13	M	TRUE	TP
Prospective Test	FNA_biopsy	ZGY	22751020	0.9	Papillary thyroid carcinoma	P	M	I	0.996831	B	FALSE	FN
Prospective Test	FNA_biopsy	ZGY	11790150	1.05	Papillary thyroid carcinoma	P	M	III	4.46637e-12	M	TRUE	TP
Prospective Test	FNA_biopsy	ZGY	22801213	3.42	Papillary thyroid carcinoma	P	M	I	1.22115e-05	M	TRUE	TP
Prospective Test	FNA_biopsy	ZGY	22789460	1.39	Papillary thyroid carcinoma	P	M	VI	1.95597e-08	M	TRUE	TP
Prospective Test	FNA_biopsy	ZGY	22743783	1.15	Papillary thyroid carcinoma	P	M	III	2.174e-08	M	TRUE	TP
Prospective Test	FNA_biopsy	ZGY	8048568	1	Papillary thyroid carcinoma	P	M	VI	2.02108e-14	M	TRUE	TP
Prospective Test	FNA_biopsy	ZGY	22752492	4.46	Multinodular goiter	M	B	VI	0.988299	B	TRUE	TN
Prospective Test	FNA_biopsy	ZGY	22792750	2.93	Multinodular goiter	M	B	VI	0.648609	B	TRUE	TN
Prospective Test	FNA_biopsy	ZGY	22689205	1.48	Multinodular goiter	M	B	VI	1	B	TRUE	TN
Prospective Test	FNA_biopsy	ZGY	13290286	1.24	Papillary thyroid carcinoma	P	M	VI	1.14012e-09	M	TRUE	TP
Prospective Test	FNA_biopsy	ZGY	22723855	1.23	Papillary thyroid carcinoma	P	M	VI	1.30182e-09	M	TRUE	TP
Prospective Test	FNA_biopsy	ZGY	12781550	1.51	Papillary thyroid carcinoma	P	M	IV	2.95859e-09	M	TRUE	TP
Prospective Test	FNA_biopsy	ZGY	13771996	1.24	Papillary thyroid carcinoma	P	M	V	4.01941e-08	M	TRUE	TP
Prospective Test	FNA_biopsy	ZGY	16611705	4.7	Multinodular goiter	M	B	VI	0.982728	B	TRUE	TN
Prospective Test	FNA_biopsy	ZGY	22761225	5	lymphocytic thyroiditis	L	B	VI	0.00299954	M	FALSE	FP	lymphocytic
Prospective Test	FNA_biopsy	ZGY	22812972	3.06	Papillary thyroid carcinoma	P	M	VI	4.67851e-05	M	TRUE	TP
Prospective Test	FNA_biopsy	ZGY	8333298	5	Multinodular goiter	M	B	II	1	B	TRUE	TN
Prospective Test	FNA_biopsy	ZGY	22826553	5.43	Multinodular goiter	M	B	II	0.980728	B	TRUE	TN
Prospective Test	FNA_biopsy	ZGY	15442697	1.66	Papillary thyroid carcinoma	P	M	I	4.90535e-06	M	TRUE	TP
Prospective Test	FNA_biopsy	ZGY	13227441	1.71	Papillary thyroid carcinoma	P	M	VI	1.02266e-09	M	TRUE	TP
Prospective Test	FNA_biopsy	ZGY	22807260	2.97	Hurthle cell adenoma	A	B	VI	1	B	TRUE	TN	oncocytic
Prospective Test	FNA_biopsy	ZGY	16258552	2.01	Papillary thyroid carcinoma	P	M	VI	2.10133e-08	M	TRUE	TP
Prospective Test	FNA_biopsy	ZGY	22520080	2.41	Papillary thyroid carcinoma	P	M	VI	1.90459e-09	M	TRUE	TP
Prospective Test	FNA_biopsy	ZGY	22802765	3.61	Papillary thyroid carcinoma	P	M	V	0.00363624	M	TRUE	TP
Prospective Test	FNA_biopsy	ZGY	22849957	1.24	Follicular variant papillary thyroid carcinoma	P	M	VI	0.398987	M	TRUE	TP	fvPTC, lymphocytic
Prospective Test	FNA_biopsy	ZGY	22853438	2.96	Papillary thyroid carcinoma	P	M	I	1.68076e-06	M	TRUE	TP
Prospective Test	FNA_biopsy	ZGY	22044881	3.7	Follicular thyroid adenoma	A	B	VI	0.946698	B	TRUE	TN
Prospective Test	FNA_biopsy	ZGY	22773830	0.92	Papillary thyroid carcinoma	P	M	III	1.75851e-06	M	TRUE	TP
Prospective Test	FNA_biopsy	ZGY	22808472	1.2	Papillary thyroid carcinoma	P	M	VI	2.08147e-11	M	TRUE	TP
Prospective Test	FNA_biopsy	ZGY	22769793	1.59	Multinodular goiter	M	B	I	0.11236	M	FALSE	FP
Prospective Test	FNA_biopsy	ZGY	22850627	2.91	Papillary thyroid carcinoma	P	M	VI	8.28315e-05	M	TRUE	TP
Prospective Test	FNA_biopsy	ZGY	22847797	4.6	Hurthle cell adenoma	A	B	VI	0.999995	B	TRUE	TN	oncocytic
Prospective Test	FNA_biopsy	ZGY	22743715	3.6	Multinodular goiter	M	B	I	0.997604	B	TRUE	TN	oncocytic
Prospective Test	FNA_biopsy	ZGY	22873294	0.72	Papillary thyroid carcinoma	P	M	VI	2.62301e-08	M	TRUE	TP
Prospective Test	FNA_biopsy	ZGY	10127208	3.31	Papillary thyroid carcinoma	P	M	VI	2.6443e-07	M	TRUE	TP
Prospective Test	FNA_biopsy	ZGY	22767376	2.33	Multinodular goiter	M	B	V	0.998292	B	TRUE	TN	adenomatous hyperplasia
Prospective Test	FNA_biopsy	ZGY	22807151	0.97	lymphocytic thyroiditis	L	B	VI	0.0659415	M	FALSE	FP	lymphocytic, dysplasia
Prospective Test	FNA_biopsy	ZGY	14351746	1.2	Papillary thyroid carcinoma	P	M	IV	3.11718e-06	M	TRUE	TP
Prospective Test	FNA_biopsy	ZGY	22737158	2.66	Multinodular goiter	M	B	III	0.998496	B	TRUE	TN	dysplasia, cystic
Prospective Test	FNA_biopsy	ZGY	22799341	1.2	Papillary thyroid carcinoma	P	M	IV	3.23149e-08	M	TRUE	TP
Prospective Test	FNA_biopsy	ZGY	22891186	1.76	Papillary thyroid carcinoma	P	M	VI	1.86986e-09	M	TRUE	TP
Prospective Test	FNA_biopsy	ZGY	16148203	2.21	Papillary thyroid carcinoma	P	M	VI	4.77225e-06	M	TRUE	TP
Prospective Test	FNA_biopsy	ZGY	11168700	1.67	Papillary thyroid carcinoma	P	M	V	2.1014e-09	M	TRUE	TP
Prospective Test	FNA_biopsy	ZGY	15502117	1.86	Papillary thyroid carcinoma	P	M	VI	1.09962e-07	M	TRUE	TP
Prospective Test	FNA_biopsy	ZGY	13664528	1.21	Papillary thyroid carcinoma	P	M	IV	2.83606e-09	M	TRUE	TP
Prospective Test	FNA_biopsy	ZGY	23041433	2.79	Papillary thyroid carcinoma	P	M	VI	0.000395001	M	TRUE	TP
Prospective Test	FNA_biopsy	ZGY	22544761	2.4	Follicular thyroid adenoma	A	B	VI	0.0720449	M	FALSE	FP	lymphocytic
Prospective Test	FNA_biopsy	ZGY	23048783	4.64	Multinodular goiter	M	B	VI	0.99982	B	TRUE	TN
Prospective Test	FNA_biopsy	ZGY	22704337	1.04	Papillary thyroid carcinoma	P	M	VI	6.94971e-10	M	TRUE	TP
Prospective Test	FNA_biopsy	ZGY	23047176	1.17	Papillary thyroid carcinoma	P	M	VI	5.90102e-05	M	TRUE	TP
Prospective Test	FNA_biopsy	ZGY	22937000	10.75	Papillary thyroid carcinoma	P	M	VI	1.09305e-07	M	TRUE	TP
Prospective Test	FNA_biopsy	ZGY	22213166	3.09	Papillary thyroid carcinoma	P	M	VI	4.30559e-10	M	TRUE	TP
Prospective Test	FNA_biopsy	ZGY	23042142	3.68	Papillary thyroid carcinoma	P	M	VI	7.75923e-11	M	TRUE	TP
Prospective Test	FNA_biopsy	ZGY	14184541	5.28	Follicular thyroid adenoma	A	B	III	0.0219653	M	FALSE	FP
Prospective Test	FNA_biopsy	ZGY	13141763	4.94	Multinodular goiter	M	B	II	0.00153172	M	FALSE	FP
Prospective Test	FNA_biopsy	ZGY	13473345	4.28	Multinodular goiter	M	B	II	0.99538	B	TRUE	TN
Prospective Test	FNA_biopsy	ZGY	23035628	1.29	Papillary thyroid carcinoma	P	M	I	2.18874e-11	M	TRUE	TP
Prospective Test	FNA_biopsy	ZGY	14509326	1.38	Papillary thyroid carcinoma	P	M	VI	5.20928e-10	M	TRUE	TP
Prospective Test	FNA_biopsy	ZGY	22454550	1.6	Papillary thyroid carcinoma	P	M	II	1.31975e-06	M	TRUE	TP
Prospective Test	FNA_biopsy	ZGY	22673671	3.48	Multinodular goiter	M	B	II	0.999797	B	TRUE	TN
Prospective Test	FNA_biopsy	ZGY	23041324	3.99	lymphocytic thyroiditis	L	B	II	0.0102965	M	FALSE	FP	lymphocytic
Prospective Test	FNA_biopsy	ZGY	23044533	2.92	Papillary thyroid carcinoma	P	M	VI	3.95632e-08	M	TRUE	TP	lymphocytic
Prospective Test	FNA_biopsy	ZGY	22998671	1.7	Multinodular goiter	M	B	I	0.960806	B	TRUE	TN
Prospective Test	FNA_biopsy	ZGY	23071460	2.67	Papillary thyroid carcinoma	P	M	VI	2.44988e-08	M	TRUE	TP	lymphocytic
Prospective Test	FNA_biopsy	ZGY	23066115	1.07	Papillary thyroid carcinoma	P	M	VI	7.16747e-07	M	TRUE	TP
Prospective Test	FNA_biopsy	ZGY	16829941	1.62	Papillary thyroid carcinoma	P	M	VI	2.43942e-06	M	TRUE	TP
Prospective Test	FNA_biopsy	ZGY	15037904	2.71	Follicular thyroid carcinoma	C	M	VI	0.00236067	M	TRUE	TP
Prospective Test	FNA_biopsy	ZGY	9701484	1.26	Papillary thyroid carcinoma	P	M	IV	3.36111e-11	M	TRUE	TP
Prospective Test	FNA_biopsy	ZGY	13386742	1.27	Papillary thyroid carcinoma	P	M	IV	1.01241e-05	M	TRUE	TP
Prospective Test	FNA_biopsy	ZGY	15761102	3.03	Papillary thyroid carcinoma	P	M	I	0.000196135	M	TRUE	TP
Prospective Test	FNA_biopsy	ZGY	22226584	1.22	Papillary thyroid carcinoma	P	M	VI	1.18379e-08	M	TRUE	TP
Prospective Test	FNA_biopsy	ZGY	23088116	1.08	Papillary thyroid carcinoma	P	M	VI	2.48884e-08	M	TRUE	TP
Prospective Test	FNA_biopsy	ZGY	23077305	1.17	Multinodular goiter	M	B	I	8.80296e-05	M	FALSE	FP	lymphocytic
Prospective Test	FNA_biopsy	ZGY	22985919	2.36	Papillary thyroid carcinoma	P	M	VI	9.92658e-07	M	TRUE	TP
Prospective Test	FNA_biopsy	ZGY	14582711	1.3	Papillary thyroid carcinoma	P	M	VI	4.86256e-11	M	TRUE	TP
Prospective Test	FNA_biopsy	ZGY	23072185	1.23	Follicular variant papillary thyroid carcinoma	P	M	VI	0.0060928	M	TRUE	TP	fvPTC
Prospective Test	FNA_biopsy	ZGY	23076703	1	Papillary thyroid carcinoma	P	M	VI	3.48766e-06	M	TRUE	TP	lymphocytic
Prospective Test	FNA_biopsy	ZGY	23035772	1.37	Papillary thyroid carcinoma	P	M	VI	1.32708e-07	M	TRUE	TP
Prospective Test	FNA_biopsy	ZGY	23040524	1.2	Papillary thyroid carcinoma	P	M	IV	2.31475e-08	M	TRUE	TP
Prospective Test	FNA_biopsy	ZGY	7407262	2.07	Papillary thyroid carcinoma	P	M	VI	3.12077e-08	M	TRUE	TP
Prospective Test	FNA_biopsy	ZGY	16829162	1.25	Papillary thyroid carcinoma	P	M	IV	7.68715e-12	M	TRUE	TP
Prospective Test	FNA_biopsy	ZGY	11504851	2.88	Multinodular goiter	M	B	I	0.999389	B	TRUE	TN
Prospective Test	FNA_biopsy	ZGY	2305642	1.26	Papillary thyroid carcinoma	P	M	VI	7.31954e-08	M	TRUE	TP
Prospective Test	FNA_biopsy	ZGY	23020804	5.72	Follicular thyroid adenoma	A	B	I	0.999979	B	TRUE	TN
Prospective Test	FNA_biopsy	ZGY	23106175	1.82	Papillary thyroid carcinoma	P	M	VI	4.66939e-07	M	TRUE	TP	lymphocytic
Prospective Test	FNA_biopsy	ZGY	23033625	3.5	Papillary thyroid carcinoma	P	M	VI	2.03858e-08	M	TRUE	TP
Prospective Test	FNA_biopsy	ZGY	23052165	1.59	Papillary thyroid carcinoma	P	M	IV	2.43569e-05	M	TRUE	TP
Prospective Test	FNA_biopsy	ZGY	23063790	1.44	Papillary thyroid carcinoma	P	M	VI	1.47012e-05	M	TRUE	TP	lymphocytic
Prospective Test	FNA_biopsy	ZGY	23098138	2.58	Papillary thyroid carcinoma	P	M	VI	1.95493e-07	M	TRUE	TP
Prospective Test	FNA_biopsy	ZGY	23104500	1.87	Papillary thyroid carcinoma	P	M	VI	2.59103e-08	M	TRUE	TP
Prospective Test	FNA_biopsy	ZGY	23093400	2.7	Papillary thyroid carcinoma	P	M	VI	2.05044e-13	M	TRUE	TP
Prospective Test	FNA_biopsy	ZGY	14996443	3.95	Follicular thyroid adenoma	A	B	II	0.999871	B	TRUE	TN
Prospective Test	FNA_biopsy	ZGY	15631065	1.51	Papillary thyroid carcinoma	P	M	VI	1.9101e-10	M	TRUE	TP
Prospective Test	FNA_biopsy	ZGY	23096306	5.1	Multinodular goiter	M	B	II	0.999966	B	TRUE	TN
Prospective Test	FNA_biopsy	ZGY	22562940	1.96	Multinodular goiter	M	B	II	0.401422	M	FALSE	FP
Prospective Test	FNA_biopsy	ZGY	23062399	1.27	Papillary thyroid carcinoma	P	M	V	2.50112e-06	M	TRUE	TP
Prospective Test	FNA_biopsy	ZGY	9779160	1.77	Papillary thyroid carcinoma	P	M	V	2.56009e-10	M	TRUE	TP
Prospective Test	FNA_biopsy	ZGY	23059583	1.68	Papillary thyroid carcinoma	P	M	V	5.91048e-10	M	TRUE	TP
Prospective Test	FNA_biopsy	ZGY	23087636	1.4	Papillary thyroid carcinoma	P	M	I	5.3571e-10	M	TRUE	TP
Prospective Test	FNA_biopsy	ZGY	23054616	4.69	Multinodular goiter	M	B	VI	0.998972	B	TRUE	TN
Prospective Test	FNA_biopsy	ZGY	14736927	1.29	Papillary thyroid carcinoma	P	M	II	5.64589e-14	M	TRUE	TP	lymphocytic
Prospective Test	FNA_biopsy	ZGY	23104251	4.03	Follicular thyroid adenoma	A	B	III	0.995343	B	TRUE	TN
Prospective Test	FNA_biopsy	ZGY	23102752	2.22	Papillary thyroid carcinoma	P	M	VI	2.29268e-10	M	TRUE	TP
Prospective Test	FNA_biopsy	ZGY	16741370	2.59	Papillary thyroid carcinoma	P	M	II	3.87494e-12	M	TRUE	TP	lymphocytic
Prospective Test	FNA_biopsy	ZGY	15079643	2.45	lymphocytic thyroiditis	L	B	VI	0.0116501	M	FALSE	FP	lymphocytic
Prospective Test	FNA_biopsy	ZGY	22142702	2.54	Papillary thyroid carcinoma	P	M	IV	7.87661e-08	M	TRUE	TP
Prospective Test	FNA_biopsy	ZGY	23093531	4.28	Multinodular goiter	M	B	I	0.999912	B	TRUE	TN
Prospective Test	FNA_biopsy	ZGY	23098547	1.8	Papillary thyroid carcinoma	P	M	IV	2.71217e-09	M	TRUE	TP	lymphocytic
Prospective Test	FNA_biopsy	ZGY	23064214	1.31	Papillary thyroid carcinoma	P	M	II	3.78157e-07	M	TRUE	TP
Prospective Test	FNA_biopsy	ZGY	22926007	1.85	Papillary thyroid carcinoma	P	M	III	7.4083e-15	M	TRUE	TP
Prospective Test	FNA_biopsy	ZGY	22931419	2.16	Papillary thyroid carcinoma	P	M	I	5.41194e-08	M	TRUE	TP
Prospective Test	FNA_biopsy	ZGY	23100348	1.19	Papillary thyroid carcinoma	P	M	I	2.91854e-08	M	TRUE	TP
Prospective Test	FNA_biopsy	ZGY	23093852	1.86	Papillary thyroid carcinoma	P	M	VI	3.93099e-08	M	TRUE	TP
Prospective Test	FNA_biopsy	ZGY	23109372	1.94	Papillary thyroid carcinoma	P	M	II	0.0176802	M	TRUE	TP
Prospective Test	FNA_biopsy	ZGY	23087692	1.35	Papillary thyroid carcinoma	P	M	III	0.000777884	M	TRUE	TP
Prospective Test	FNA_biopsy	ZGY	9214880	1.6	Papillary thyroid carcinoma	P	M	VI	6.27316e-09	M	TRUE	TP
Prospective Test	FNA_biopsy	YT	2053866	0.8	Multinodular goiter	M	B	III	0.000415055	M	FALSE	FP
Prospective Test	FNA_biopsy	YT	2061844	0.6	Papillary thyroid carcinoma	P	M	III	1.50121e-07	M	TRUE	TP
Prospective Test	FNA_biopsy	WHZN	1447131	0.7	Papillary thyroid carcinoma	P	M	III	9.08181e-07	M	TRUE	TP
Prospective Test	FNA_biopsy	SXY	20092907	1	Multinodular goiter	M	B	III	0.000579951	M	FALSE	FP
Prospective Test	FNA_biopsy	SXY	20101901	3.2	Papillary thyroid carcinoma	P	M	III	3.13481e-06	M	TRUE	TP
Prospective Test	FNA_biopsy	SXY	20102101	0.5	Papillary thyroid carcinoma	P	M	III	0.966433	B	FALSE	FN
Prospective Test	FNA_biopsy	SXY	20110302	0.6	Multinodular goiter	M	B	III	1	B	TRUE	TN
Prospective Test	FNA_biopsy	SXY	20112404	0.7	Papillary thyroid carcinoma	P	M	III	0.000170842	M	TRUE	TP
Prospective Test	FNA_biopsy	SXY	20120103	0.5	Papillary thyroid carcinoma	P	M	III	0.999707	B	FALSE	FN
Prospective Test	FNA_biopsy	SXY	20120401	1.4	Papillary thyroid carcinoma	P	M	III	0.999803	B	FALSE	FN
Prospective Test	FNA_biopsy	SXY	20121102	0.7	lymphocytic thyroiditis	L	B	III	4.7115e-08	M	FALSE	FP	lymphocytic
Prospective Test	FNA_biopsy	SXY	20120105	3.3	Follicular thyroid adenoma	A	B	IV	1	B	TRUE	TN
Prospective Test	FNA_biopsy	SXY	20121320	0.8	Papillary thyroid carcinoma	P	M	III	1.9063e-10	M	TRUE	TP
Prospective Test	FNA_biopsy	SXY	20121207	1.9	Papillary thyroid carcinoma	P	M	III	1.02928e-07	M	TRUE	TP
Prospective Test	FNA_biopsy	SXY	20121408	1.5	Multinodular goiter	M	B	III	0.266181	M	FALSE	FP
Prospective Test	FNA_biopsy	SXY	20112612	1.2	Papillary thyroid carcinoma	P	M	III	3.98993e-08	M	TRUE	TP
Prospective Test	FNA_biopsy	XM	656376	2.8	Multinodular goiter	M	B	III	0.986909	B	TRUE	TN
Prospective Test	FNA_biopsy	XM	485030	1.5	lymphocytic thyroiditis	L	B	III	0.000521684	M	FALSE	FP	lymphocytic
Prospective Test	FNA_biopsy	XM	658684	2.3	Follicular thyroid adenoma	A	B	III	1	B	TRUE	TN
Prospective Test	FNA_biopsy	XM	659545	0.7	Papillary thyroid carcinoma	P	M	III	2.0607e-05	M	TRUE	TP
Prospective Test	FNA_biopsy	JSZXY	20210000003380	0.9	Follicular thyroid carcinoma	C	M	IV	1.21812e-07	M	TRUE	TP
Prospective Test	FNA_biopsy	SY	Y_2021_39	0.5	Papillary thyroid carcinoma	P	M	III	3.20583e-10	M	TRUE	TP
Prospective Test	FNA_biopsy	SY	Y_2021_40	0.9	Papillary thyroid carcinoma	P	M	III	6.85419e-11	M	TRUE	TP	lymphocytic
Prospective Test	FNA_biopsy	SY	Y_2021_53	0.8	Papillary thyroid carcinoma	P	M	III	2.93548e-07	M	TRUE	TP
Prospective Test	FNA_biopsy	SYF	1727640	6.3	Follicular variant papillary thyroid carcinoma	P	M	VI	1	B	FALSE	FN	fvPTC
Prospective Test	FNA_biopsy	SYF	3466924	0.9	Diffuse sclerosing variant of papillary thyroid carcinoma	P	M	VI	1	B	FALSE	FN	lymphocytic
Prospective Test	FNA_biopsy	SYF	3893718	2.4	Papillary thyroid carcinoma	P	M	VI	1	B	FALSE	FN
Prospective Test	FNA_biopsy	SYF	4925209	2.7	Multinodular goiter	M	B	III	0.0294477	M	FALSE	FP	cystic change of nodular goiter
Prospective Test	FNA_biopsy	SYF	5134413	2.8	Multinodular goiter	M	B	V	1	B	TRUE	TN

## Sheet: Subtype_summary
Overall performance metrics of prediction of the model for five specific histopathological subtypes per set
	N/L	MNG	FA*	FTC*	PTC	All
Discovery set	40/40 (100.0%)	188/203 (92.6%)	116/137 (84.7%)	62/75 (82.7%)	122/124 (98.4%)	528/579 (91.2%)
Retrospective sets	15/16 (93.8%)	43/44 (97.7%)	77/84 (91.7%)	37/52 (71.2%)	84/92 (91.3%)	256/288 (88.9%)
Prospective sets	1/8 (12.5%)	49/63 (77.8%)	17/23 (73.9%)	2/4 (50%)	181/196 (92.3%)	250/294 (85.0%)
All	56/64 (87.5%)	280/310 (90.3%)	210/244 (86.1%)	101/131 (77.1%)	387/412 (93.9%)	1034/1161 (89.1%)
*FTC and FA included hurthle cell tumors

## Sheet: follicular-pattern_summary
Overall performance metrics of prediction of the model for five follicular-pattern histopathological subtypes per set
	FA	FTC	HCA	HCC	FvPTC
Discovery set	97/114 (85.1%)	51/64 (79.7%)	19/23 (82.6%)	11/11 (100.0%)	16/16 (100.0%)
Retrospective sets	76/82 (92.7%)	35/48 (72.9%)	1/2 (50.0%)	2/4 (50.0%)	16/20 (80%)
Prospective sets	12/18 (66.7%)	2/4 (50.0%)	5/5 (100.0%)	0/0 (0.0%)	2/3 (66.7%)
All	185/214 (86.4%)	88/116 (75.9%)	25/30 (83.3%)	13/15 (86.7%)	34/39 (87.2%)
Abbreviation: HCC, Hurthle Cell Carcinoma; HCA, Hurthle Cell Adenoma; FA, follicular thyroid adenoma without Hurthle cell adenomas; FTC, follicular thyroid carcinoma without Hurthle cell carcinomas; FvPTC, follicular variant papillary thyroid carcinoma.
